# Supplementary material for: ProxyBind: A compendium of binding sites for proximity-induced pharmacology
Source: Comput Struct Biotechnol J. 2022 Nov 8;20:6163–71. doi: 10.1016/j.csbj.2022.11.010 (PMC9674861; doi:10.1016/j.csbj.2022.11.010)
Supplement: Supplementary data 2 [file mmc2.csv]

Protein family	Gene name [PDB chain]	Uniprot ID [PDB chain]	Domain	Interpro domain ID	Interpro domain name	PDB ID	Pocket residues	Ligandability confidence (1 = best)	PDB [ligand]	SMILES	PDB [peptide]	Ligand/fragment/peptide in homologous protein/domain (PDB[ligand])	SMILES	Pocket details	Pocket group colour	Reactive cysteine residues	Distance to catalytic residues	Pocket volume	Pocket area	Pocket hydrophobicity	Pocket buriedness	Pocket DLID
Acetyltransferases	CREBBP[a]	Q92793[a]	Bromo domain	IPR018359[a]	Bromodomain, conserved site[a]	5TB6	a/1109,1110,1111,1112,1113,1114,1115,1116,1119,1120,1122,1125,1133,1134,1160,1163,1164,1167,1168,1174	1	2D82[ttr],2L84[j28],2L85[l85],3P1D[mb3],3P1F[3pf],3SVH[krg2],4A9K[tyl],4NR4[2lk],4NR5[2ll],4NR6[2ln],4NR7[2lo],4NYV[15e],4NYW[2o3],4NYX[2o4],4TQN[ul4],4TS8[xz8],4WHU[3ot],4YK0[986],5CGP[53w],5DBM[58n],5ENG[5qn],5EP7[5qr],5H85[5xs],5I83[68y],5I86[69a],5I89[69b],5I8B[69f],5I8G[69e],5J0D[6f9],5KTU[6xb],5KTW[6xg],5KTX[6xh],5LPJ[xdm],5LPL[71x],5MME[8q6],5MMG[ut0],5MPK[0bc],5MPN[ye5],5MPZ[4i8],5MQE[pku…	CC(n1c2C(CCCc2c2ccccc12)=O)=O;Cc1cc(C)c(cc1N=Nc1cc(C)c(cc1N)O)S(O)(=O)=O;c1cc(ccc1N=Nc1ccc(cc1)S(O)(=O)=O)O;CN1CCCC1=O;CN1Cc2ccccc2NC1=O;CCOc1cc(cc(c1)c1c(C)noc1C)C([O-])=O;CC(Nc1ccc(cc1)O)=O;Cc1c(c2ccc3c(c2)ncn3Cc2ccc(cc2)[Cl])c(C)on1;Cc1c(c2ccc3c(c2)nc(CCc2ccccc2)n3CCN2CCOCC2)c(C)on1;CCC(N1CCOc2c(C1)cc(cc2OC[C@@H]1CCCN(C)C1)c1ccc(c(c1)OC)OC)=O;Cc1c(c2ccc3c(c2)nc(CCc2ccc(c(c2)[Cl])OC)n3C[C@H](C)…		5BT3[2lo],5LPK[xdm],5LPM[71y],5NU5[99e],1WUG[np1],1WUM[np2],1ZS5[mib],5FDZ[5x0],5FE1[12q],5FE2[5wv],5FE3[5wx],5FE4[5wy],5FE6[5wz],5FE7[5wu],5FE8[5wt],5FE9[5ws],5LVQ[2lx],5LVR[78y],5MKX[82i],6J3O[b4l],5MLJ[9st],6J3P[b8o],2YDW[wsh],2YEK[eam],2YEL[wsh],2YEM[wsh],3MXF[jq1],3ONI[jq1],3P5O[eam],3S91[jq1],3S92[jq1],3SVF[wdr],3U5J[08h],3U5K[08j],3U5L[08k],3ZYU[1gh],4A9L[p9l],4A9M[p9m],4AKN[s5b],4ALG[1gh]…	Cc1c(c2ccc3c(c2)nc(CCc2ccc(c(c2)[Cl])OC)n3C[C@H](C)N2CCOCC2)c(C)on1;CCc1c(C(C)=O)c(C)[nH]c1C(NCc1cccc(c1)[Cl])=O;CCc1c(C(C)=O)c(C)[nH]c1C(N[C@H]1c2cc(ccc2CC[C@@H]1O)[Cl])=O;CCc1c(C(C)=O)c(C)[nH]c1C(NCc1c(ccc2cccc(c12)O)O)=O;Cc1ccc(c(c1)N(=O)=O)NCCCN;C(CN)CNc1ccccc1N(=O)=O;CC(C=Cc1cn(C)c2ccccc12)=O;CNC(c1cc(ccc1OC1CCOCC1)OCC(Nc1ccccc1)=O)=O;CN1C(C=Cc2ccccc12)=O;CN1Cc2ccccc2C1=O;COc1cccc2c1c(N)no2;…		red		0	371.600006	343.700012	0.6616	0.835	0.4611
Acetyltransferases	EP300[b]	Q09472[b]	Bromo domain	IPR018359[b]	Bromodomain, conserved site[b]	6GYT	b/1073,1074,1075,1076,1077,1078,1079,1080,1083,1084,1086,1089,1096,1097,1098,1124,1127,1128,1131,1132,1138	1	5BT3[2lo],5LPK[xdm],5LPM[71y],5NU5[99e]	Cc1c(c2ccc3c(c2)nc(CCc2ccc(c(c2)[Cl])OC)n3C[C@H](C)N2CCOCC2)c(C)on1;CCc1c(C(C)=O)c(C)[nH]c1C(NCc1cccc(c1)[Cl])=O;CCc1c(C(C)=O)c(C)[nH]c1C(N[C@H]1c2cc(ccc2CC[C@@H]1O)[Cl])=O;CCc1c(C(C)=O)c(C)[nH]c1C(NCc1c(ccc2cccc(c12)O)O)=O		2D82[ttr],2L84[j28],2L85[l85],3P1D[mb3],3P1F[3pf],3SVH[krg2],4A9K[tyl],4NR4[2lk],4NR5[2ll],4NR6[2ln],4NR7[2lo],4NYV[15e],4NYW[2o3],4NYX[2o4],4TQN[ul4],4TS8[xz8],4WHU[3ot],4YK0[986],5CGP[53w],5DBM[58n],5ENG[5qn],5EP7[5qr],5H85[5xs],5I83[68y],5I86[69a],5I89[69b],5I8B[69f],5I8G[69e],5J0D[6f9],5KTU[6xb],5KTW[6xg],5KTX[6xh],5LPJ[xdm],5LPL[71x],5MME[8q6],5MMG[ut0],5MPK[0bc],5MPN[ye5],5MPZ[4i8],5MQE[pku…	CC(n1c2C(CCCc2c2ccccc12)=O)=O;Cc1cc(C)c(cc1N=Nc1cc(C)c(cc1N)O)S(O)(=O)=O;c1cc(ccc1N=Nc1ccc(cc1)S(O)(=O)=O)O;CN1CCCC1=O;CN1Cc2ccccc2NC1=O;CCOc1cc(cc(c1)c1c(C)noc1C)C([O-])=O;CC(Nc1ccc(cc1)O)=O;Cc1c(c2ccc3c(c2)ncn3Cc2ccc(cc2)[Cl])c(C)on1;Cc1c(c2ccc3c(c2)nc(CCc2ccccc2)n3CCN2CCOCC2)c(C)on1;CCC(N1CCOc2c(C1)cc(cc2OC[C@@H]1CCCN(C)C1)c1ccc(c(c1)OC)OC)=O;Cc1c(c2ccc3c(c2)nc(CCc2ccc(c(c2)[Cl])OC)n3C[C@H](C)…		red		0	402.899994	363.799988	0.6468	0.8338	0.4826
Acetyltransferases	KAT2B[a]	Q92831[a]	Bromo domain	IPR018359[a]	Bromodomain, conserved site[a]	6J3O	a/746,747,748,749,750,751,752,753,756,757,760,767,768,769,795,798,799,802,803,809	1	1WUG[np1],1WUM[np2],1ZS5[mib],5FDZ[5x0],5FE1[12q],5FE2[5wv],5FE3[5wx],5FE4[5wy],5FE6[5wz],5FE7[5wu],5FE8[5wt],5FE9[5ws],5LVQ[2lx],5LVR[78y],5MKX[82i],6J3O[b4l]	Cc1ccc(c(c1)N(=O)=O)NCCCN;C(CN)CNc1ccccc1N(=O)=O;CC(C=Cc1cn(C)c2ccccc12)=O;CNC(c1cc(ccc1OC1CCOCC1)OCC(Nc1ccccc1)=O)=O;CN1C(C=Cc2ccccc12)=O;CN1Cc2ccccc2C1=O;COc1cccc2c1c(N)no2;C1COc2c(cccc2O1)C(N)=O;C1CN(CCC1N)C(C1CC1)=O;Cc1c2C(CCCc2n(CCO)n1)=O;CC1=CC(N(C)c2cc(ccc12)NC(C)=O)=O;CC1=CC(N(C)c2cc(ccc12)NS(C)(=O)=O)=O;CNC(c1ccccc1OC1CCOCC1)=O;Cc1c(C(N)=O)nn(c2ccccc2)n1;CNC1C=NN(C)C(C=1[Cl])=O;CN1CCC[C@…		2D82[ttr],2L84[j28],2L85[l85],3P1D[mb3],3P1F[3pf],3SVH[krg2],4A9K[tyl],4NR4[2lk],4NR5[2ll],4NR6[2ln],4NR7[2lo],4NYV[15e],4NYW[2o3],4NYX[2o4],4TQN[ul4],4TS8[xz8],4WHU[3ot],4YK0[986],5CGP[53w],5DBM[58n],5ENG[5qn],5EP7[5qr],5H85[5xs],5I83[68y],5I86[69a],5I89[69b],5I8B[69f],5I8G[69e],5J0D[6f9],5KTU[6xb],5KTW[6xg],5KTX[6xh],5LPJ[xdm],5LPL[71x],5MME[8q6],5MMG[ut0],5MPK[0bc],5MPN[ye5],5MPZ[4i8],5MQE[pku…	CC(n1c2C(CCCc2c2ccccc12)=O)=O;Cc1cc(C)c(cc1N=Nc1cc(C)c(cc1N)O)S(O)(=O)=O;c1cc(ccc1N=Nc1ccc(cc1)S(O)(=O)=O)O;CN1CCCC1=O;CN1Cc2ccccc2NC1=O;CCOc1cc(cc(c1)c1c(C)noc1C)C([O-])=O;CC(Nc1ccc(cc1)O)=O;Cc1c(c2ccc3c(c2)ncn3Cc2ccc(cc2)[Cl])c(C)on1;Cc1c(c2ccc3c(c2)nc(CCc2ccccc2)n3CCN2CCOCC2)c(C)on1;CCC(N1CCOc2c(C1)cc(cc2OC[C@@H]1CCCN(C)C1)c1ccc(c(c1)OC)OC)=O;Cc1c(c2ccc3c(c2)nc(CCc2ccc(c(c2)[Cl])OC)n3C[C@H](C)…		red	a/C799(reactive:0.635)	0	376.899994	330.799988	0.6237	0.86	0.4837
Acetyltransferases	KAT2A[a]	Q92830[a]	Bromo domain	IPR018359[a]	Bromodomain, conserved site[a]	6J3P	a/751,752,753,754,755,756,757,758,761,762,765,773,774,800,803,804,807,808,814	1	5MLJ[9st],6J3P[b8o]	CN1C[C@H](C[C@H](C1)NC1C=NN(C)C(C=1[Br])=O)c1ccccc1;CN1C[C@H](C[C@H](C1)NC1=Nc2cc[nH]c2C(N1C)=O)c1ccc2c(c1)OCCO2		2D82[ttr],2L84[j28],2L85[l85],3P1D[mb3],3P1F[3pf],3SVH[krg2],4A9K[tyl],4NR4[2lk],4NR5[2ll],4NR6[2ln],4NR7[2lo],4NYV[15e],4NYW[2o3],4NYX[2o4],4TQN[ul4],4TS8[xz8],4WHU[3ot],4YK0[986],5CGP[53w],5DBM[58n],5ENG[5qn],5EP7[5qr],5H85[5xs],5I83[68y],5I86[69a],5I89[69b],5I8B[69f],5I8G[69e],5J0D[6f9],5KTU[6xb],5KTW[6xg],5KTX[6xh],5LPJ[xdm],5LPL[71x],5MME[8q6],5MMG[ut0],5MPK[0bc],5MPN[ye5],5MPZ[4i8],5MQE[pku…	CC(n1c2C(CCCc2c2ccccc12)=O)=O;Cc1cc(C)c(cc1N=Nc1cc(C)c(cc1N)O)S(O)(=O)=O;c1cc(ccc1N=Nc1ccc(cc1)S(O)(=O)=O)O;CN1CCCC1=O;CN1Cc2ccccc2NC1=O;CCOc1cc(cc(c1)c1c(C)noc1C)C([O-])=O;CC(Nc1ccc(cc1)O)=O;Cc1c(c2ccc3c(c2)ncn3Cc2ccc(cc2)[Cl])c(C)on1;Cc1c(c2ccc3c(c2)nc(CCc2ccccc2)n3CCN2CCOCC2)c(C)on1;CCC(N1CCOc2c(C1)cc(cc2OC[C@@H]1CCCN(C)C1)c1ccc(c(c1)OC)OC)=O;Cc1c(c2ccc3c(c2)nc(CCc2ccc(c(c2)[Cl])OC)n3C[C@H](C)…		red	a/C804(0.33)	0	359.299988	311	0.6534	0.8809	0.5981
Acetyltransferases	TAF1L	Q8IZX4	Bromo domain	IPR001487,IPR018359				3				2D82[ttr],2L84[j28],2L85[l85],3P1D[mb3],3P1F[3pf],3SVH[krg2],4A9K[tyl],4NR4[2lk],4NR5[2ll],4NR6[2ln],4NR7[2lo],4NYV[15e],4NYW[2o3],4NYX[2o4],4TQN[ul4],4TS8[xz8],4WHU[3ot],4YK0[986],5CGP[53w],5DBM[58n],5ENG[5qn],5EP7[5qr],5H85[5xs],5I83[68y],5I86[69a],5I89[69b],5I8B[69f],5I8G[69e],5J0D[6f9],5KTU[6xb],5KTW[6xg],5KTX[6xh],5LPJ[xdm],5LPL[71x],5MME[8q6],5MMG[ut0],5MPK[0bc],5MPN[ye5],5MPZ[4i8],5MQE[pku…	CC(n1c2C(CCCc2c2ccccc12)=O)=O;Cc1cc(C)c(cc1N=Nc1cc(C)c(cc1N)O)S(O)(=O)=O;c1cc(ccc1N=Nc1ccc(cc1)S(O)(=O)=O)O;CN1CCCC1=O;CN1Cc2ccccc2NC1=O;CCOc1cc(cc(c1)c1c(C)noc1C)C([O-])=O;CC(Nc1ccc(cc1)O)=O;Cc1c(c2ccc3c(c2)ncn3Cc2ccc(cc2)[Cl])c(C)on1;Cc1c(c2ccc3c(c2)nc(CCc2ccccc2)n3CCN2CCOCC2)c(C)on1;CCC(N1CCOc2c(C1)cc(cc2OC[C@@H]1CCCN(C)C1)c1ccc(c(c1)OC)OC)=O;Cc1c(c2ccc3c(c2)nc(CCc2ccc(c(c2)[Cl])OC)n3C[C@H](C)…				0	0	0	0	0	0
Acetyltransferases	BRD4	O60885	Bromo domain	IPR001487,IPR018359				3				2D82[ttr],2L84[j28],2L85[l85],3P1D[mb3],3P1F[3pf],3SVH[krg2],4A9K[tyl],4NR4[2lk],4NR5[2ll],4NR6[2ln],4NR7[2lo],4NYV[15e],4NYW[2o3],4NYX[2o4],4TQN[ul4],4TS8[xz8],4WHU[3ot],4YK0[986],5CGP[53w],5DBM[58n],5ENG[5qn],5EP7[5qr],5H85[5xs],5I83[68y],5I86[69a],5I89[69b],5I8B[69f],5I8G[69e],5J0D[6f9],5KTU[6xb],5KTW[6xg],5KTX[6xh],5LPJ[xdm],5LPL[71x],5MME[8q6],5MMG[ut0],5MPK[0bc],5MPN[ye5],5MPZ[4i8],5MQE[pku…	CC(n1c2C(CCCc2c2ccccc12)=O)=O;Cc1cc(C)c(cc1N=Nc1cc(C)c(cc1N)O)S(O)(=O)=O;c1cc(ccc1N=Nc1ccc(cc1)S(O)(=O)=O)O;CN1CCCC1=O;CN1Cc2ccccc2NC1=O;CCOc1cc(cc(c1)c1c(C)noc1C)C([O-])=O;CC(Nc1ccc(cc1)O)=O;Cc1c(c2ccc3c(c2)ncn3Cc2ccc(cc2)[Cl])c(C)on1;Cc1c(c2ccc3c(c2)nc(CCc2ccccc2)n3CCN2CCOCC2)c(C)on1;CCC(N1CCOc2c(C1)cc(cc2OC[C@@H]1CCCN(C)C1)c1ccc(c(c1)OC)OC)=O;Cc1c(c2ccc3c(c2)nc(CCc2ccc(c(c2)[Cl])OC)n3C[C@H](C)…				0	0	0	0	0	0
Acetyltransferases	CREBBP[a]	Q92793[a]	Bromo domain	IPR018359[a]	Bromodomain, conserved site[a]	5I8B	a/1082,1083,1084,1085,1086,1087,1145,1147,1148,1149,1150,1151,1198,1286,1287,1288,1289	4							blue		0	182.300003	208.899994	0.5435	0.7772	-0.5611
Acetyltransferases	KAT8[a1],MSL1(mouse)[b1]	Q9H7Z6[a1],Q6PDM1[b1]	Catalytic domain	IPR002717[a1]	Histone acetyltransferase domain, MYST-type[a1]	2Y0M	a1/213,215,225,226,229,230,231,232,236,255,256,257,258,259; b1/495,496,497,498,499,500	4							blue		16.09	341.100006	363.799988	0.5551	0.7324	-0.2481
Acetyltransferases	KAT8[a]	Q9H7Z6[a]	Catalytic domain			3QAH	a/238,250,284,286,304,305,306,307,308,311,312,313,340,343,345,346,347,445,446,448	4							blue		7.213	206.300003	249.300003	0.5	0.7349	-0.7349
Acetyltransferases	KAT8[a]	Q9H7Z6[a]	Catalytic domain	IPR002717[a]	Histone acetyltransferase domain, MYST-type[a]	6OIN	a/373,376,377,378,379,380,415,416,417,419,422	4							blue	a/C416(reactive:0.76)	25.450001	159.899994	158.199997	0.6057	0.8262	-0.3232
Acetyltransferases	GTF3C4	Q9UKN8	WD40 repeat domain	IPR036322				3				3SMR[np7],3UR4[0bw],4IA9[ia9],4QL1[35q],5EAL[5ml],5EAP[5mo],5EAR[5mq],5GSA[73k],5H15[lqd],5H17[lqe],5H19[lqf],5K0M[6pu],5U5H[7vv],5U5T[7w7],5U62[7wd],5U69[lqd],5U6D[7xg],5U8A[82d],5U8F[82g],5WUK[73k],6DAI[g2v],6DAK[g1y],6DAR[g2j],6DAS[g2d],6DY7[hh7],6DYA[hhm],6E22[hls],6E23[hlj],6E1Y[hlm],6M90[j91],6SFB[l9w],6SFC[l9w]	CN1CCN(CC1)c1ccc(cc1NC(c1ccccc1[Cl])=O)N(=O)=O;CN1CCN(CC1)c1ccc(cc1NC(c1cccc(c1)OC)=O)C(=O)OC;Cc1c(ccc(C(Nc2cc(ccc2N2CCN(C)CC2)N(=O)=O)=O)c1[Cl])F;CNCc1cccc(c1)c1ccc(c(c1)NC(C1=CNC(C=C1C(F)(F)F)=O)=O)N1CCN(C)CC1;Cc1cccc(c1)C(Nc1cc(ccc1N1CCN(C)CC1)c1cc2ccccc2nc1)=O;Cc1cccc(c1)C(Nc1cc(ccc1N1CCN(C)CC1)c1ccc2c(CCO2)c1)=O;Cc1cccc(c1)C(Nc1cc(ccc1N1CCN(C)CC1)c1cccc2CCOc12)=O;CS(c1ccc(cc1)c1cnc(NCc2ccco2…				0	0	0	0	0	0
Acetyltransferases	KAT6A[a]	Q92794[a]	Zinc-finger, PHD-type domain			4LK9	a/260,261,263,271,272,273,274,275,276,277,278,279,280,282,290,300,301,303,304,305	4							blue		0	308.899994	333.899994	0.5953	0.7799	-0.04306
Acetyltransferases	KAT6A[a],H3-3B[b]	Q92794[a],K7EMV3[b]	Zinc-finger, PHD-type domain			5B76	a/242,243,244,245,248,257,260,263,280,282,285,304; b/3,8,11,12	4							blue		0	165.399994	193.100006	0.5577	0.8107	-0.4685
Acetyltransferases	KAT6B[a]	Q8WYB5[a]	Zinc-finger, PHD-type domain			6OIE	a/259,262,263,264,265,270,271,273,276,291,292,293,294	4							blue		0	204	188.100006	0.5653	0.8571	-0.1133
Acetyltransferases	TAF1[a]	P21675[a]	Bromo domain	IPR018359	Bromodomain, conserved site[a]	3UV5	a/1526,1527,1528,1530,1531,1532,1533,1534,1536,1537,1540,1541,1547,1548,1549,1575,1578,1579,1582,1583,1589	3				2D82[ttr],2L84[j28],2L85[l85],3P1D[mb3],3P1F[3pf],3SVH[krg2],4A9K[tyl],4NR4[2lk],4NR5[2ll],4NR6[2ln],4NR7[2lo],4NYV[15e],4NYW[2o3],4NYX[2o4],4TQN[ul4],4TS8[xz8],4WHU[3ot],4YK0[986],5CGP[53w],5DBM[58n],5ENG[5qn],5EP7[5qr],5H85[5xs],5I83[68y],5I86[69a],5I89[69b],5I8B[69f],5I8G[69e],5J0D[6f9],5KTU[6xb],5KTW[6xg],5KTX[6xh],5LPJ[xdm],5LPL[71x],5MME[8q6],5MMG[ut0],5MPK[0bc],5MPN[ye5],5MPZ[4i8],5MQE[pku…	CC(n1c2C(CCCc2c2ccccc12)=O)=O;Cc1cc(C)c(cc1N=Nc1cc(C)c(cc1N)O)S(O)(=O)=O;c1cc(ccc1N=Nc1ccc(cc1)S(O)(=O)=O)O;CN1CCCC1=O;CN1Cc2ccccc2NC1=O;CCOc1cc(cc(c1)c1c(C)noc1C)C([O-])=O;CC(Nc1ccc(cc1)O)=O;Cc1c(c2ccc3c(c2)ncn3Cc2ccc(cc2)[Cl])c(C)on1;Cc1c(c2ccc3c(c2)nc(CCc2ccccc2)n3CCN2CCOCC2)c(C)on1;CCC(N1CCOc2c(C1)cc(cc2OC[C@@H]1CCCN(C)C1)c1ccc(c(c1)OC)OC)=O;Cc1c(c2ccc3c(c2)nc(CCc2ccc(c(c2)[Cl])OC)n3C[C@H](C)…		red		0	491.5	446.7	0.6701	0.8096	0.5865
Acetyltransferases	TAF1[a]	P21675[a]	Bromo domain	IPR001487	Bromodomain[a]	3UV5	a/1403,1404,1405,1407,1408,1409,1410,1413,1414,1417,1418,1424,1425,1426,1452,1455,1456,1459,1460,1466	3				2D82[ttr],2L84[j28],2L85[l85],3P1D[mb3],3P1F[3pf],3SVH[krg2],4A9K[tyl],4NR4[2lk],4NR5[2ll],4NR6[2ln],4NR7[2lo],4NYV[15e],4NYW[2o3],4NYX[2o4],4TQN[ul4],4TS8[xz8],4WHU[3ot],4YK0[986],5CGP[53w],5DBM[58n],5ENG[5qn],5EP7[5qr],5H85[5xs],5I83[68y],5I86[69a],5I89[69b],5I8B[69f],5I8G[69e],5J0D[6f9],5KTU[6xb],5KTW[6xg],5KTX[6xh],5LPJ[xdm],5LPL[71x],5MME[8q6],5MMG[ut0],5MPK[0bc],5MPN[ye5],5MPZ[4i8],5MQE[pku…	CC(n1c2C(CCCc2c2ccccc12)=O)=O;Cc1cc(C)c(cc1N=Nc1cc(C)c(cc1N)O)S(O)(=O)=O;c1cc(ccc1N=Nc1ccc(cc1)S(O)(=O)=O)O;CN1CCCC1=O;CN1Cc2ccccc2NC1=O;CCOc1cc(cc(c1)c1c(C)noc1C)C([O-])=O;CC(Nc1ccc(cc1)O)=O;Cc1c(c2ccc3c(c2)ncn3Cc2ccc(cc2)[Cl])c(C)on1;Cc1c(c2ccc3c(c2)nc(CCc2ccccc2)n3CCN2CCOCC2)c(C)on1;CCC(N1CCOc2c(C1)cc(cc2OC[C@@H]1CCCN(C)C1)c1ccc(c(c1)OC)OC)=O;Cc1c(c2ccc3c(c2)nc(CCc2ccc(c(c2)[Cl])OC)n3C[C@H](C)…		red		0	346	324.8	0.6007	0.82	0.2107
Deacetylases	HDAC4[g]	P56524[g]	Catalytic domain			5ZOO	g/912,913,917,1018,1021,1022,1025,1030,1031,1032,1033,1034,1035,1036,1037,1040,1045,1048,1049,1052	4							blue	g/C1030(reactive:0.595),g/C1048(reactive:0.74)	24.09	321.700012	319	0.56	0.7591	-0.1752
Deacetylases	HDAC1[c]	Q13547[c]	Catalytic domain			6Z2J	c/169,191,192,194,221,222,248,251,252,253,370,373,374,375	4							blue		21.139999	219.899994	206.899994	0.6105	0.8052	-0.1597
Deacetylases	HDAC4[a]	P56524[a]	Catalytic domain			2VQJ	a/661,662,705,722,723,724,725,726,727,728,730,745,756,762,764,765,766,768,769,770,772,773,814	4							red		12.84	407.700012	403	0.6077	0.7354	0.01449
Deacetylases	HDAC8[a]	Q9BY41[a]	Catalytic domain			5THT	a/27,30,31,32,33,101,102,103,105,106,107,108,111,152,154	4							red	a/C102(0.01)	8.221	172	181	0.6971	0.8606	0.07369
Deacetylases	HDAC4[g]	P56524[g]	Catalytic domain			5ZOO	g/665,666,667,669,670,671,672,675,676,677,678,679,759,760,761,798,799,812	4							red	g/C667(reactive:0.77),g/C669(reactive:0.75)	7.21	163.300003	209.199997	0.6301	0.874	-0.06418
Deacetylases	HDAC1[c],MIDEAS[d]	Q13547[c],Q6PJG2[d]	Catalytic domain			6Z2J	c/18,21,22,23,24,25,26,81,101,102,103,104,105; d/850,851,852,853,863,864,865,868	4							red		17.4	438.399994	379.100006	0.6274	0.7804	0.2901
Deacetylases	HDAC4[a]	P56524[a]	Catalytic domain			4CBY	a/936,937,938,949,950,951,954,955,977,979,980,983,986,987,990,991,995,996,997,998	4							yellow		19.01	235.100006	277	0.5756	0.7878	-0.2585
Deacetylases	HDAC1[c]	Q13547[c]	Catalytic domain			6Z2J	c/279,282,283,286,314,317,318,321,322,323,324,325,326,344	4							yellow		23.93	172.5	214.100006	0.5328	0.7231	-0.839
Deacetylases	HDAC6[a]	Q9UBN7[a]	Zinc-finger, UBD-type domain	IPR001607[a]	Zinc finger, UBP-type[a]	5B8D	a/1141,1142,1143,1154,1155,1156,1161,1162,1173,1175,1176,1177,1178,1182,1184,1187,1189	1	5B8D[6t4],5KH3[6u6],5KH7[6t7],5KH9[6t5],5WBN[9zv],5WPB[b8p],6CE6[eyp],6CE8[eyv],6CEA[eyy],6CEC[ey7],6CED[eya],6CEE[eym],6CEF[eyj]	CC(Nc1nc(C)cs1)=O;C(Cc1nc2cc(ccc2s1)[Cl])C([O-])=O;C(CN1C(C=CC(c2cccnc2)=N1)=O)C([O-])=O;CC(C)c1ccc(cc1)NC1C(C)=NNC(N=1)=O;C(CC([O-])=O)C1=Nc2ccccc2C2=NC(C(Cc3ccccc3)=NN12)=O;C(Cc1c(nc2ccccc2n1)OCc1ccccn1)C([O-])=O;C(Cc1nc2cc3c(cc2s1)sc(CCC([O-])=O)n3)C([O-])=O;C(C([O-])=O)c1nc2ccccc2s1;C(Cc1ccc2ccccc2n1)C([O-])=O;COc1c(CCC([O-])=O)nc2ccccc2n1;CN1C(CCC([O-])=O)=Nc2ccccc2C1=O;CN1C(C(CCC([O-])=O)=N…		6DXH[hh4],6DXT[hhy],6NFT[kkg],6P9G[o4y],7MS5[zog],7MS6[zpv],7MS7[zq1]	CC(C)(C)c1ccc(cc1)C(CCC([O-])=O)=O;C(Cc1nnc(c2ccccc2)o1)C([O-])=O;C(C([O-])=O)N1C=Nc2ccccc2C1=O;C[C@H](C([O-])=O)N1C=Nc2ccccc2C1=O;C1CN(CCC1c1ccc(c(c1)F)F)S(c1ccc(cc1)C(CCC([O-])=O)=O)(=O)=O;C1CN(CCC1c1ccccc1)S(c1ccc(C(NCC([O-])=O)=O)c(c1)F)(=O)=O;C1CN(CCC1c1ccc(cc1)[Cl])S(c1ccc(C(NCC([O-])=O)=O)nc1)(=O)=O		blue		0	250.800003	261.299988	0.5966	0.7962	-0.1299
Demethylases	KDM4C[a]	Q9H3R0[a]	Catalytic domain			4XDO	a/195,215,216,218,219,275,301,304,305,306,342,343,345	4							blue		7.033	165.399994	182.800003	0.6262	0.7723	-0.4644
Demethylases	KDM4A[c],KDM4A[d]	O75164[c],O75164[d]	Catalytic domain			5LY1	c/77,78,79,80,82,119,122,123,125,126,127,246,248,249,252; d/77,78,79,80,82,118,119,122,123,125,126,127,209,246,247,248,249,259	4							blue		12.29	401.5	503.899994	0.4602	0.6125	-0.8156
Demethylases	KDM4A[a]	O75164[a]	Catalytic domain			5LY1	a/294,295,297,298,299,324,325,328,339,340,341,342,345,346,347,348,350,351,354	4							blue		12.93	228.100006	258	0.488	0.6915	-0.8591
Demethylases	KDM4A[c]	O75164[c]	Catalytic domain			5LY1	c/48,49,50,51,53,54,55,59,199,201,264,265,266	4							blue		11.73	162.699997	171.800003	0.5211	0.7516	-0.7963
Demethylases	KDM4A[c],KDM4A[d]	O75164[c],O75164[d]	Catalytic domain			5LY2	c/76,77,78,81,82,83,85,226,227,230,237,240,242,243; d/72,105,106,127,128,129	4							blue		8.038	303.5	296.899994	0.5606	0.829	0.05877
Demethylases	KDM1A[a]	O60341[a]	SWIRM domain	IPR007526[a]	SWIRM domain[a]	2L3D	a/180,181,182,217,218,221,222,224,225,226,227,228,229,253,256,257,261,262,263,264,265,266	4							blue		0	382.899994	427.399994	0.6108	0.7704	0.1133
Demethylases	KDM1A[a],KDM1A[a1]	O60341[a],O60341[a1]	SWIRM domain	IPR007526[a],IPR007526[a1]	SWIRM domain[a],SWIRM domain[a1]	5IT3	a/205,206,208,209,241,242,244,245; a1/205,206,208,209,241,242,244,245	4							blue		0	208.399994	226.899994	0.7416	0.901	0.4757
Demethylases	KDM1A[a]	O60341[a]	SWIRM domain	IPR007526[a]	SWIRM domain[a]	5LGU	a/174,175,185,186,187,188,200,204,205,207,208,209,211,212,215,242	4							blue		0	314.600006	316.799988	0.5064	0.7279	-0.4361
Demethylases	KDM1B	Q8NB78	SWIRM domain	IPR007526				4									0	0	0	0	0	0
Demethylases	UTY	O14607	Tetratricopeptide repeat domain	IPR019734,IPR013026				3				1ELR[b],2L6J[b]	peptide;petide				0	0	0	0	0	0
Demethylases	KDM6A	O15550	Tetratricopeptide repeat domain	IPR019734,IPR013026				3				1ELR[b],2L6J[b]	peptide;petide				0	0	0	0	0	0
Demethylases	KDM4C	Q9H3R0	Tudor domain	IPR002999				3				5KCH[6rn],5KCO[6ro],5KE2[6s4],5KE3[6s5],5KH6[6su],5QT1[dsj],5QT2[aw7],6AU2[cgj],6AU3[bwm],7CAJ[fnc],7C9N[fn9],7CD9[fvr],7CJT[g09]	C(c1ccccn1)Nc1ccc(cc1)O;CS(Nc1ccc(cc1)[Cl])(=O)=O;CC(C)(C)NC([C@@H]1Cc2ccccc2CN1)=O;C1CCN(CC1)C([C@@H]1Cc2ccccc2CN1)=O;COC(c1cccc(c1)NS(C)(=O)=O)=O;CC(c1ccc(cc1O)N)=O;c1cnc(nc1)Oc1ccc(cc1)c1cc[nH]n1;Cc1nnc2COCc3ccccc3n12;CC(NCc1ccccc1n1c(C)nnc1C)=O;CN1C[C@H](C[C@H](C1)NC1=Nc2cc[nH]c2C(N1C)=O)c1ccccc1;CN1C[C@H](C[C@H](C1)NC1=Nc2ccn(C)c2C(N1C)=O)c1ccccc1;CN1C[C@H](C[C@H](C1)NC1=Nc2cc[nH]c2C(N1C)=O)…				0	0	0	0	0	0
Demethylases	KDM4B	O94953	Tudor domain	IPR002999				3				5KCH[6rn],5KCO[6ro],5KE2[6s4],5KE3[6s5],5KH6[6su],5QT1[dsj],5QT2[aw7],6AU2[cgj],6AU3[bwm],7CAJ[fnc],7C9N[fn9],7CD9[fvr],7CJT[g09]	C(c1ccccn1)Nc1ccc(cc1)O;CS(Nc1ccc(cc1)[Cl])(=O)=O;CC(C)(C)NC([C@@H]1Cc2ccccc2CN1)=O;C1CCN(CC1)C([C@@H]1Cc2ccccc2CN1)=O;COC(c1cccc(c1)NS(C)(=O)=O)=O;CC(c1ccc(cc1O)N)=O;c1cnc(nc1)Oc1ccc(cc1)c1cc[nH]n1;Cc1nnc2COCc3ccccc3n12;CC(NCc1ccccc1n1c(C)nnc1C)=O;CN1C[C@H](C[C@H](C1)NC1=Nc2cc[nH]c2C(N1C)=O)c1ccccc1;CN1C[C@H](C[C@H](C1)NC1=Nc2ccn(C)c2C(N1C)=O)c1ccccc1;CN1C[C@H](C[C@H](C1)NC1=Nc2cc[nH]c2C(N1C)=O)…				0	0	0	0	0	0
Demethylases	KDM4A[a]	O75164[a]	Tudor domain			2QQS	a/932,933,934,936,937,938,967,973,974	4							blue		0	190.699997	190.600006	0.6939	0.797	-0.1081
Deubiquitinases	USP7[a]	Q93009[a]	C-terminal domain	IPR029346[a]	Ubiquitin carboxyl-terminal hydrolase, C-terminal[a]	2YLM	a/898,899,900,901,902,903,904,931,932,933,934,935,940,942,971,973,974,975,976,977,978,979,1006,1007,1008,1009,1010,1023,1026,1027,1029	4							blue		0	541	492.200012	0.602	0.7972	0.4538
Deubiquitinases	USP7[a]	Q93009[a]	C-terminal domain			2YLM	a/801,840,841,842,843,844,845,849,850,851,852,857,863,864,866,867,868,869,872	4							blue		0	343.799988	439.200012	0.5227	0.7058	-0.4207
Deubiquitinases	USP7[a]	Q93009[a]	C-terminal domain			2YLM	a/841,842,843,844,845,846,847,848,849,868,872,873,875,876,877	4							blue		0	245.899994	215.5	0.5971	0.8705	0.1496
Deubiquitinases	USP7[a]	Q93009[a]	C-terminal domain			4WPI	a/819,820,823,834,835,837,838,854,855,881	4							blue		0	198.699997	206.600006	0.5556	0.7534	-0.5635
Deubiquitinases	DNMT1[a],USP7[c]	P26358[a],Q93009[c]	C-terminal domain	IPR029346[c]	Ubiquitin carboxyl-terminal hydrolase, C-terminal[c]	4YOC	a/1445,1449; c/946,947,948,949,950,951,952,988,989,990,991,999,1000,1001,1002,1008,1043,1044,1045,1046,1063,1070,1071,1072,1073,1074,1075,1076	4							blue		41.830002	552.099976	571.5	0.5109	0.7299	-0.002934
Deubiquitinases	USP7[a]	Q93009[a]	C-terminal domain			4Z96	a/571,572,573,576,615,663,664,665,666,667,669,674,675,676,677,701,702,703,704,705,706,723	4							blue	a/C576(reactive:0.755),a/C702(0.405)	0	468.100006	452.600006	0.5259	0.6979	-0.217
Deubiquitinases	USP7[a]	Q93009[a]	C-terminal domain	IPR029346[a]	Ubiquitin carboxyl-terminal hydrolase, C-terminal[a]	4Z96	a/892,893,894,895,896,897,907,962,963,964,965,966,968,969,970	4							blue	a/C896(0.23)	0	307.299988	260.200012	0.5648	0.8021	-0.02873
Deubiquitinases	USP7[a]	Q93009[a]	C-terminal domain	IPR029346[a]	Ubiquitin carboxyl-terminal hydrolase, C-terminal[a]	4Z96	a/897,905,944,945,946,947,948,967,969,971,1004,1005,1006	4							blue		0	213	201.5	0.5877	0.7781	-0.3422
Deubiquitinases	USP7[a]	Q93009[a]	C-terminal domain	IPR029346[a]	Ubiquitin carboxyl-terminal hydrolase, C-terminal[a]	5C56	a/948,949,950,951,952,982,984,987,988,989,990,991,993,999,1000,1008,1043,1044,1045,1061,1070,1071,1072,1073,1074,1075,1076	4							blue		0	559.400024	538.200012	0.5147	0.7257	-0.001535
Deubiquitinases	USP7[a]	Q93009[a]	C-terminal domain			5C56	a/573,574,575,576,577,578,579,580,581,582,583,584,585,586,588,589,590,625,627,628,631,632,633,634,740,790,791	4							blue	a/C576(reactive:0.62)	0	439.899994	486.600006	0.5053	0.6938	-0.3258
Deubiquitinases	USP7[a]	Q93009[a]	C-terminal domain	IPR029346[a]	Ubiquitin carboxyl-terminal hydrolase, C-terminal[a]	5C56	a/919,922,923,926,937,938,939,940,941,952,953,954,955,975,979,980,989	4							blue		0	193.899994	243.5	0.4603	0.7523	-0.8019
Deubiquitinases	USP7[a],USP7[b]	Q93009[a],Q93009[b]	C-terminal domain			5GG4	a/842,843,844,845,846,847,848,849,867,868,869,871,872,873,875,876,877; b/862	4							blue		0	232.5	236.399994	0.4722	0.6937	-0.8721
Deubiquitinases	USP7[a]	Q93009[a]	C-terminal domain			5J7T	a/602,603,606,617,618,619,620,621,622,624,638,639,640,675,676,677,678,679,680	4							blue		40.700001	416.799988	391.600006	0.5029	0.7777	-0.04042
Deubiquitinases	USP25[a]	Q9UHP3[a]	C-terminal domain			6H4K	a/880,898,901,902,905,906,965,968,1019,1020,1021,1022,1023,1024,1025,1026	4							blue	a/C902(reactive:0.815)	0	246	225.399994	0.5556	0.7053	-0.5952
Deubiquitinases	USP7	Q93009	C-terminal domain	IPR029346				4									0	0	0	0	0	0
Deubiquitinases	USP15	Q9Y4E8	C-terminal domain	IPR029346				4									0	0	0	0	0	0
Deubiquitinases	USP11	P51784	C-terminal domain	IPR029346				4									0	0	0	0	0	0
Deubiquitinases	USP4[c],USP4[d],USP4[f]	Q13107[c],Q13107[d],Q13107[f]	Catalytic domain	IPR001394[d],IPR001394[f]	Peptidase C19, ubiquitin carboxyl-terminal hydrolase[d],Peptidase C19, ubiquitin carboxyl-terminal hydrolase[f]	2Y6E	c/877; d/354,357,358,361,370,371,372,373,374,375; f/350,353,354,357,374,378,381	4						Pocket DU3	black		12.7	226.399994	234.399994	0.5571	0.7916	-0.3133
Deubiquitinases	USP4[b],USP4[c]	Q13107[b],Q13107[c]	Catalytic domain	IPR001394[c]	Peptidase C19, ubiquitin carboxyl-terminal hydrolase[c]	2Y6E	b/350,353,354,357,374,378; c/357,358,361,371,372,373,374,375	4						Pocket DU3	black		12.7	179.600006	193.199997	0.4872	0.7023	-0.9946
Deubiquitinases	USP4[a],USP4[b],USP4[c]	Q13107[a],Q13107[b],Q13107[c]	Catalytic domain	IPR001394[b]	Peptidase C19, ubiquitin carboxyl-terminal hydrolase[b]	2Y6E	a/877; b/354,357,358,361,370,371,372,373,374,375; c/348,350,374,378,381	4						Pocket DU3	black		11.87	169.600006	191.600006	0.4693	0.7558	-0.8667
Deubiquitinases	USP7[a]	Q93009[a]	Catalytic domain	IPR001394[a]	Peptidase C19, ubiquitin carboxyl-terminal hydrolase[a]	5J7T	a/217,259,262,263,265,266,270,272,273,274,275,276,277,278,279,544,547,548,551	4						Pocket DU3	black		7.305	337.100006	278.399994	0.6438	0.871	0.4905
Deubiquitinases	USP25[a1]	Q9UHP3[a1]	Catalytic domain			6H4J	a1/224,227,228,231,237,239,240,241,242,243,244,245,688,691,692	4						Pocket DU3	black		12.6	248.100006	268.700012	0.5234	0.6681	-0.8087
Deubiquitinases	USP28[b]	Q96RU2[b]	Catalytic domain			6HEJ	b/217,220,221,224,228,230,232,233,234,235,237,238,680,684	4						Pocket DU3	black		12.29	208.800003	222.100006	0.627	0.8312	-0.05852
Deubiquitinases	MINDY1[a],RPS27A(bovin)[d]	Q8N5J2[a],P62992[d]	Catalytic domain			5JQS	a/240,258,265,266,269,270,284,287,288,291,293; d/6,7,8,68,69	4							blue		9.41	237.100006	282.899994	0.6022	0.7196	-0.4602
Deubiquitinases	MINDY1[a]	Q8N5J2[a]	Catalytic domain	IPR033979[a]	MINDY deubiquitinase domain[a]	5JQS	a/218,219,220,222,226,229,230,233,234,235,236	4							blue	a/C226(reactive:0.745)	11.46	192.600006	197.199997	0.5774	0.7564	-0.5249
Deubiquitinases	MINDY1[a]	Q8N5J2[a]	Catalytic domain			5JQS	a/118,124,125,126,127,150,152,153,154,155,156	4							blue		17.459999	177.100006	197.600006	0.6203	0.7696	-0.4377
Deubiquitinases	UCHL5[a]	Q9Y5K5[a]	Catalytic domain	IPR033837[a]	Ubiquitinyl hydrolase-L5[a]	4UF5	a/14,15,16,19,20,23,31,32,33,34,36,226,228,274,275,277,278,279,281,282	4							blue		15.25	301.100006	304.5	0.6983	0.8277	0.3602
Deubiquitinases	UCHL5[a],NFRKB[b]	Q9Y5K5[a],Q6P4R8[b]	Catalytic domain	IPR033837[a]	Ubiquitinyl hydrolase-L5[a]	4WLP	a/14,15,16,19,20,23,31,32,33,34,35,36,37,42,45,46,226,228,274,277,278,280,281,284,288; b/97	4							blue		15.16	501.600006	490.200012	0.6364	0.8333	0.6185
Deubiquitinases	UCHL5[a1],NFRKB[b1]	Q9Y5K5[a1],Q6P4R8[b1]	Catalytic domain	IPR001578[a1]	Peptidase C12, ubiquitin carboxyl-terminal hydrolase[a1]	4WLP	a1/37,38,39,201,205,208,209,211,212,215,216,217,218,288,289,290,291,292,293,296; b1/97,98,99,100,101,103,106,107,110	4							blue		12.11	403.799988	442.5	0.5064	0.6821	-0.4327
Deubiquitinases	USP7[a]	Q93009[a]	Catalytic domain	IPR001394[a]	Peptidase C19, ubiquitin carboxyl-terminal hydrolase[a]	1NBF	a/224,256,283,285,294,295,298,299,302,303,306	4							blue		8.19	177.600006	187.100006	0.6836	0.7284	-0.4541
Deubiquitinases	USP7[a]	Q93009[a]	Catalytic domain	IPR001394[a]	Peptidase C19, ubiquitin carboxyl-terminal hydrolase[a]	1NBF	a/211,213,470,471,472,474,475,476,477,478,487,488,489,490	4							blue	a/C478(reactive:0.805),a/C488(reactive:0.61)	11.08	164.199997	194.600006	0.4625	0.7565	-0.9033
Deubiquitinases	USP8[a],UBC[b]	P40818[a],P0CG48[b]	Catalytic domain	IPR001394[a]	Peptidase C19, ubiquitin carboxyl-terminal hydrolase[a]	3N3K	a/932,934,935,936,941,942,943,945,947,983,984,985,986,987,994,996; b/11,13,15,16,29,32,33,34	4							blue	a/C936(reactive:0.665),a/C985(reactive:0.555)	29.4	321.700012	352	0.4845	0.7475	-0.3923
Deubiquitinases	USP8[a],UBC[b]	P40818[a],P0CG48[b]	Catalytic domain	IPR001394[a]	Peptidase C19, ubiquitin carboxyl-terminal hydrolase[a]	3N3K	a/868,870,871,953,1010,1012,1013,1014,1015; b/70,71,72,73,74	4							blue		12.37	164.800003	165.199997	0.505	0.7625	-0.7806
Deubiquitinases	USP7[a],USP7[a1],USP7[a2],USP7[a3]	Q93009[a],Q93009[a1],Q93009[a2],Q93009[a3]	Catalytic domain	IPR001394[a1],IPR001394[a2]	Peptidase C19, ubiquitin carboxyl-terminal hydrolase[a1],Peptidase C19, ubiquitin carboxyl-terminal hydrolase[a2]	5JTJ	a/502,503,504,505; a1/354,355,356,357,358,410,419,420,421,422,423,424,425,500,509; a2/354,355,356,357,358,410,419,420,421,422,423,424,425,500,509; a3/502,503,504,505	4							blue		13.95	563.599976	574.400024	0.5581	0.8017	0.4024
Deubiquitinases	USP12[a],WDR48[b]	O75317[a],Q8TAF3[b]	Catalytic domain	IPR001394[a]	Peptidase C19, ubiquitin carboxyl-terminal hydrolase[a]	5K1C	a/188,189,191,235,236,237,238; b/30,31,32,50,77,252,253,256,272,273,274,275,296,298,317,318,319,320,359,360,361,362,380,381,424,425,427	4							blue		50.66	475.299988	484.299988	0.4735	0.7547	-0.1006
Deubiquitinases	USP12[a],WDR48[b]	O75317[a],Q8TAF3[b]	Catalytic domain	IPR001394[a]	Peptidase C19, ubiquitin carboxyl-terminal hydrolase[a]	5K1C	a/183,184,185,192,222,243,244,245,247; b/188,190,211,212	4							blue		36.23	197.899994	209.699997	0.5352	0.8016	-0.4227
Deubiquitinases	USP7[a],USP7[b]	Q93009[a],Q93009[b]	Catalytic domain	IPR001394[a],IPR001394[b]	Peptidase C19, ubiquitin carboxyl-terminal hydrolase[a],Peptidase C19, ubiquitin carboxyl-terminal hydrolase[b]	5VSB	a/430,432,434,439,440,442,443,445,447; b/249,250,251,254,255,256,257,281,282,283,284,285,302,306,309,310,312	4							blue		12.15	450.899994	467.600006	0.538	0.7878	0.137
Deubiquitinases	USP15[a]	Q9Y4E8[a]	Catalytic domain	IPR001394[a]	Peptidase C19, ubiquitin carboxyl-terminal hydrolase[a]	6GHA	a/324,325,326,327,328,329,397,398,400	4							blue		27.129999	182.699997	187.5	0.5394	0.8106	-0.4368
Deubiquitinases	USP25[a],USP25[a1]	Q9UHP3[a],Q9UHP3[a1]	Catalytic domain	IPR001394[a],IPR001394[a1]	Peptidase C19, ubiquitin carboxyl-terminal hydrolase[a],Peptidase C19, ubiquitin carboxyl-terminal hydrolase[a1]	6H4J	a/431,434,435,438,439,440,441,445; a1/457,460,461,462,530,531,532,533,534,535,536	4							blue		34.860001	304.700012	322.100006	0.4617	0.6991	-0.6746
Deubiquitinases	ATG4A[a],ATG4A[b]	Q8WYN0[a],Q8WYN0[b]	Catalytic domain			2P82	a/122,123,125,130,133,134,136,137,142,158,161; b/156,159,160,162,163,166,167,168,169,185,188,189,221	4							blue	a/C125(reactive:0.785)	16.67	372.5	409.600006	0.5376	0.7551	-0.1334
Deubiquitinases	ATG4B[a]	Q9Y4P1[a]	Catalytic domain			2Z0D	a/10,11,12,13,14,16,40,43,44,47,48,98,99,100,302,303,304	4							blue		10.28	404.5	361	0.6551	0.7872	0.3203
Deubiquitinases	ATG4B[a]	Q9Y4P1[a]	Catalytic domain			2Z0E	a/336,337,339,340,342,345,346,347,348,349,350,351	4							blue		23.33	185.199997	214.300003	0.649	0.7681	-0.3455
Deubiquitinases	ATG4B[a]	Q9Y4P1[a]	Catalytic domain			2Z0E	a/89,93,94,250,251,252,253,322,323,324,328	4							blue	a/C89(reactive:0.68),a/C323(reactive:0.64)	17.08	162.199997	164	0.5827	0.8028	-0.4571
Deubiquitinases	ATG4B[a],MAP1LC3B[b]	Q9Y4P1[a],Q9GZQ8[b]	Catalytic domain			2ZZP	a/229,232,233,260,314,315,316; b/38,40,41,42,43,114,115,116,117,118	4							blue		10.35	205.199997	205	0.4986	0.7637	-0.6288
Deubiquitinases	TNFAIP3[b]	P21580[b]	Catalytic domain			3ZJD	b/48,49,51,52,53,54,55,56,264,265,333,334,335,336,337,340,342,343,346	4							blue	b/C54(reactive:0.74)	17.5	225.199997	276.700012	0.5257	0.7331	-0.6192
Deubiquitinases	TNFAIP3[b]	P21580[b]	Catalytic domain			3ZJD	b/31,32,33,34,35,36,37,38,128,129,132,133	4							blue		18.389999	170.600006	162	0.6246	0.7684	-0.4604
Deubiquitinases	TNFAIP3[b]	P21580[b]	Catalytic domain			3ZJG	b/35,36,37,129,133,134,135,136,137,138,237,238,239	4							blue		20.24	157.199997	188.399994	0.5535	0.7049	-0.9323
Deubiquitinases	TNFAIP3[a]	P21580[a]	Catalytic domain			5LRX	a/209,210,211,212,213,226,227,228,229,230,231,277,279,284,285,286,287	4							blue		10.2	231.699997	207.899994	0.5247	0.8036	-0.3225
Deubiquitinases	TNFAIP3[a]	P21580[a]	Catalytic domain			5LRX	a/144,145,148,286,287,288,289,290,291,292,293,296,299	4							blue		19.190001	194.600006	193.300003	0.5244	0.8463	-0.2837
Deubiquitinases	OTULIN[a]	Q96BN8[a]	Catalytic domain			3ZNV	a/138,141,142,143,144,145,146,147,148,199,299,300,324,326,327,328	4							blue		14.93	279.299988	269.299988	0.6425	0.8078	0.09959
Deubiquitinases	OTULIN[a],UBC[b]	Q96BN8[a],P0CG48[b]	Catalytic domain			3ZNZ	a/254,255,256,259,292,296,320,321,322; b/6,7,8,9,10	4							blue		17.620001	198.399994	194.300003	0.6302	0.818	-0.1407
Deubiquitinases	OTULIN[a]	Q96BN8[a]	Catalytic domain			6I9C	a/148,151,153,154,157,235,238,239,242,296,297,299	4							blue		16.74	164.399994	163.100006	0.558	0.7681	-0.64
Deubiquitinases	OTULIN[a],SNX27[c]	Q96BN8[a],Q96L92[c]	Catalytic domain			6SAK	a/85,116,117,137,140,141,207,208,209,212,329,330,331,343,344,345,346; c/60,61,62,63,64	4							blue		12.82	323.100006	354.799988	0.4591	0.7107	-0.5917
Deubiquitinases	OTULIN[a],SNX27[c]	Q96BN8[a],Q96L92[c]	Catalytic domain			6SAK	a/87,88,89,92,93,97,107,110,111,114,118,119; c/58,59,60,68,77,78,80,97,98,100	4							blue	a/C92(reactive:0.715)	13.67	248.100006	281.899994	0.5743	0.798	-0.1813
Deubiquitinases	OTULIN[a]	Q96BN8[a]	Catalytic domain			6SAK	a/169,171,172,173,174,175,177,178,179,180,181,183,184,187	4							blue		12.08	173.600006	202.100006	0.5301	0.7795	-0.6184
Deubiquitinases	ZUP1[a]	Q96AP4[a]	Catalytic domain			6EI1	a/275,279,283,300,303,304,307,308,312,313,314,315,316,317,352,353,363,389,390	4							blue	a/C389(reactive:0.79)	10.05	266.299988	248.399994	0.5684	0.8789	0.1763
Deubiquitinases	ZUP1[a]	Q96AP4[a]	Catalytic domain			6EI1	a/325,328,329,332,333,523,524,525,526,527,528	4							blue		15.05	171	170	0.5519	0.8231	-0.4082
Deubiquitinases	ZUP1[a],UBB[c]	Q96AP4[a],P0CG47[c]	Catalytic domain			6FGE	a/427,442,444,547,549,572,573,574,576; c/39,40,42,72,73	4							blue	a/C427(reactive:0.63)	10.4	174.100006	171.100006	0.6156	0.9023	0.06204
Deubiquitinases	ZUP1[a]	Q96AP4[a]	Catalytic domain			6FGE	a/430,441,442,565,568,569,571,572,573,574,575	4							blue		15.15	170.5	162.100006	0.5644	0.8153	-0.4127
Deubiquitinases	SENP2[a]	Q9HC62[a]	Catalytic domain	IPR003653[a]	Ulp1 protease family, C-terminal catalytic domain[a]	1TH0	a/468,483,485,487,488,492,534,536,537,538,539,540,541,559,562,563,564,565,566,567,568	4							blue		8.032	232	286.700012	0.4859	0.7143	-0.7614
Deubiquitinases	SENP1[a]	Q9P0U3[a]	Catalytic domain	IPR003653[a]	Ulp1 protease family, C-terminal catalytic domain[a]	2G4D	a/457,458,460,461,462,463,599,602,624,625,627,628,631,632,635	4							blue		7.154	213.100006	251.199997	0.5619	0.7058	-0.6851
Deubiquitinases	SENP7[a]	Q9BQF6[a]	Catalytic domain	IPR003653[a]	Ulp1 protease family, C-terminal catalytic domain[a]	3EAY	a/826,830,833,834,837,838,841,959,963,964	4							blue		24.299999	167	195.699997	0.5202	0.7212	-0.8991
Deubiquitinases	USP14[a]	P54578[a]	Catalytic domain	IPR001394[a]	Peptidase C19, ubiquitin carboxyl-terminal hydrolase[a]	2AYN	a/318,319,320,360,362,363,366,408,410,413,414	4						Pocket DU1	cyan		29.32	165.899994	176.100006	0.5631	0.7934	-0.5224
Deubiquitinases	USP7[c]	Q93009[c]	Catalytic domain			5FWI	c/321,322,325,326,327,396,397,398,399,400,437,439,440,441,444,520,523	4						Pocket DU1	cyan		26.23	253.100006	268.399994	0.5467	0.7189	-0.5412
Deubiquitinases	USP7[a]	Q93009[a]	Catalytic domain			5J7T	a/321,322,325,326,327,396,397,398,399,400,437,438,439,440,441,444,446,520,523	4						Pocket DU1	cyan		26.219999	365.200012	346.799988	0.5466	0.7585	-0.1145
Deubiquitinases	USP15[a]	Q9Y4E8[a]	Catalytic domain	IPR001394[a]	Peptidase C19, ubiquitin carboxyl-terminal hydrolase[a]	6GH9	a/416,419,420,423,435,436,439,440,441,825,826,827,828,829,865,867,869,870,871,872,873	4						Pocket DU1	cyan		24.91	249.600006	298.100006	0.5275	0.7074	-0.6401
Deubiquitinases	USP28[a],UBA52[c]	Q96RU2[a],P62987[c]	Catalytic domain			6H4H	a/268,289,290,293,294,295,309,310,311,312,358,359,360,361,398,400,582,584,649,651,652; c/45,46,48,59,60,61,62,63,64,65	4						Pocket DU1	cyan		22.49	446.299988	535.599976	0.4744	0.6776	-0.449
Deubiquitinases	USP28[a]	Q96RU2[a]	Catalytic domain	IPR001394[a]	Peptidase C19, ubiquitin carboxyl-terminal hydrolase[a]	6H4I	a/154,156,157,160,161,162,163,231,232,619,620,621,622,623	4						Pocket DU4	darkblue		11.94	198.600006	208.600006	0.5254	0.6938	-0.8669
Deubiquitinases	USP25[a1]	Q9UHP3[a1]	Catalytic domain	IPR001394[a1]	Peptidase C19, ubiquitin carboxyl-terminal hydrolase[a1]	6H4J	a1/159,160,162,163,164,167,168,169,170,238,626,627,628,629	4						Pocket DU4	darkblue		11.72	186	193.800003	0.5967	0.7991	-0.339
Deubiquitinases	USP14[b]	P54578[b]	Catalytic domain	IPR001394[b]	Peptidase C19, ubiquitin carboxyl-terminal hydrolase[b]	2AYN	b/291,294,295,314,315,316,356,357,358,359,361,364	4						Pocket DU5	green	b/C359(0.24)	28.959999	170.800003	178.5	0.6384	0.7964	-0.3175
Deubiquitinases	USP46[b]	P62068[b]	Catalytic domain	IPR001394[b]	Peptidase C19, ubiquitin carboxyl-terminal hydrolase[b]	5CVN	b/209,212,213,216,217,243,244,247,280,281,282,283,285	4						Pocket DU5	green		24.93	256.100006	220.600006	0.6448	0.7872	-0.04048
Deubiquitinases	USP12[a]	O75317[a]	Catalytic domain	IPR001394[a]	Peptidase C19, ubiquitin carboxyl-terminal hydrolase[a]	5L8W	a/213,216,217,220,221,245,247,248,251,281,283,284,285,286,287,288,289,299	4						Pocket DU5	green		24.559999	344	313.299988	0.5683	0.7707	-0.06117
Deubiquitinases	USP25[a]	Q9UHP3[a]	Catalytic domain	IPR001394[a]	Peptidase C19, ubiquitin carboxyl-terminal hydrolase[a]	5O71	a/331,332,334,335,338,339,396,398,399,400,403,419,423,574,577,578,580,581,582,586,587	4						Pocket DU5	green		20.74	333.700012	344.899994	0.4748	0.7216	-0.4895
Deubiquitinases	USP28[b]	Q96RU2[b]	Catalytic domain	IPR001394[b]	Peptidase C19, ubiquitin carboxyl-terminal hydrolase[b]	6HEJ	b/325,327,328,331,389,391,392,393,396,412,416,570,571,572,573,574,575,579,580	4						Pocket DU5	green	b/C575(reactive:0.74)	25.27	342.200012	344.399994	0.4598	0.723	-0.4995
Deubiquitinases	USP7[a]	Q93009[a]	Catalytic domain	IPR001394[a]	Peptidase C19, ubiquitin carboxyl-terminal hydrolase[a]	2F1Z	a/208,212,213,214,230,233,234,236,239,267,268,269,471,472,480,485,524,525,528,529,530,531,533	4						Pocket DU6	orange		7.932	331.100006	372.100006	0.524	0.7264	-0.3647
Deubiquitinases	USP25[a]	Q9UHP3[a]	Catalytic domain	IPR018200[a]	Ubiquitin specific protease, conserved site[a]	6H4J	a/397,398,592,593,594,613,615,618,619,620,632,633,655,656,657,659,660,663	4						Pocket DU6	orange		16.17	204	261.399994	0.53	0.7468	-0.6282
Deubiquitinases	USP28[a]	Q96RU2[a]	Catalytic domain	IPR001394[a]	Peptidase C19, ubiquitin carboxyl-terminal hydrolase[a]	6HEK	a/156,159,161,162,178,181,182,183,184,187,225,226,585,586,587,605,606,607,608,609,610,616,648,665,666,667,669	4						Pocket DU6	orange		11.52	508.200012	437.100006	0.5487	0.8465	0.4809
Deubiquitinases	USP14[a]	P54578[a]	Catalytic domain	IPR001394[a]	Peptidase C19, ubiquitin carboxyl-terminal hydrolase[a]	6IIM	a/104,121,124,125,127,130,323,419,421,440,441,442,443,448,450,481,482,483,484	4						Pocket DU6	orange		11.05	315.700012	322.899994	0.5026	0.6972	-0.5634
Deubiquitinases	UCHL1[a]	P09936[a]	Catalytic domain	IPR001578[a]	Peptidase C12, ubiquitin carboxyl-terminal hydrolase[a]	3KW5	a/71,72,73,75,76,77,78,79,80,81,100,101,102,103,104,105,118,119,122,124,125,126,129,166,167,168,169,170,181,182,190	4						Pocket DU7	red		7.727	489	525.299988	0.4674	0.702	-0.3014
Deubiquitinases	UCHL5[a]	Q9Y5K5[a]	Catalytic domain	IPR033837[a]	Ubiquitinyl hydrolase-L5[a]	3RIS	a/40,43,44,47,48,49,50,74,75,76,77,78,79,98,99,100,101,102,115,119,120,121,122,123,126,170,171,172,193,194,195,196,197,198	4						Pocket DU7	red	a/C100(reactive:0.89)	8.659	479.5	539.599976	0.526	0.8183	0.2755
Deubiquitinases	ATG4B[a]	Q9Y4P1[a]	Catalytic domain			2D1I	a/150,153,167,168,169,170,171,173,174,175,178,355,357,360,361,362	4							red	a/C361(reactive:0.64)	20.15	171.399994	183.899994	0.4777	0.7158	-0.9979
Deubiquitinases	ATG4A[a],ATG4A[b]	Q8WYN0[a],Q8WYN0[b]	Catalytic domain			2P82	a/137,138,139,153,156,157,170,171,172,173,174,176,178,181,185,355,356; b/137,138,139,153,156,157,170,171,172,173,174,176,178,181,185,355,356	4							red		17.49	515.5	496.700012	0.4908	0.7307	-0.09633
Deubiquitinases	ATG4B[a],MAP1LC3B(rat)[b]	Q9Y4P1[a],Q62625[b]	Catalytic domain			2Z0E	a/150,153,167,168,169,170,171,173,175,178; b/61,64,65,75,76,91	4							red		19.110001	226.899994	258.100006	0.5274	0.7237	-0.6467
Deubiquitinases	ATG4B[a],MAP1LC3B[b]	Q9Y4P1[a],Q9GZQ8[b]	Catalytic domain			2ZZP	a/134,135,137,144,145,146,147,150; b/43,44,73,74,76,77,78,115,116,117,118	4							red		10.1	326.399994	287.899994	0.5798	0.8587	0.2727
Deubiquitinases	USP14[c]	P54578[c]	Catalytic domain	IPR001394[c]	Peptidase C19, ubiquitin carboxyl-terminal hydrolase[c]	2AYN	c/128,131,132,133,135,136,137,214,215,216,217,218,242	4						Pocket DU2	yellow		22.389999	281.700012	253.699997	0.608	0.7339	-0.2638
Deubiquitinases	USP7[a]	Q93009[a]	Catalytic domain	IPR001394[a]	Peptidase C19, ubiquitin carboxyl-terminal hydrolase[a]	5J7T	a/243,244,245,246,247,248,261,314,537,539,540,543	4						Pocket DU2	yellow		24.01	181.100006	174.600006	0.6639	0.8246	-0.1054
Deubiquitinases	USP7[a],USP7[b]	Q93009[a],Q93009[b]	Catalytic domain	IPR001394[a],IPR001394[b]	Peptidase C19, ubiquitin carboxyl-terminal hydrolase[a],Peptidase C19, ubiquitin carboxyl-terminal hydrolase[b]	6F5H	a/237,241,243,244,245,246,247,248,261,313,314,315,316,317,318,319,322,537,539,540,543; b/244,245,246,265,269,313,314,315,533,534,536,537,538,539,541	4						Pocket DU2	yellow	a/C315(reactive:0.605),b/C315(reactive:0.67)	23.030001	637.5	622.5	0.5534	0.7635	0.332
Deubiquitinases	USP28[a]	Q96RU2[a]	Catalytic domain	IPR001394[a]	Peptidase C19, ubiquitin carboxyl-terminal hydrolase[a]	6H4H	a/187,188,191,192,193,194,195,196,197,199,200,216,219,220,226,669,672,673,674,676,677	4						Pocket DU2	yellow		20.91	381.299988	388	0.5736	0.7894	0.1004
Deubiquitinases	ATXN3L[a],UBB[b]	Q9H3M9[a],P0CG47[b]	Josephin domain	IPR006155[a]	Josephin domain[a]	3O65	a/41,44,45,61,62,64,65,66,67; b/42	4							blue		17.49	157	155.300003	0.646	0.8212	-0.2652
Deubiquitinases	ATXN3L[a],UBA52[b]	Q9H3M9[a],P62987[b]	Josephin domain	IPR006155[a]	Josephin domain[a]	3O65	a/77,78,81,85,90,91,92,93,96; b/7,9,10,11,13,34,36,71	4							red		12.37	273.600006	240.600006	0.6277	0.8711	0.3
Deubiquitinases	JOSD2[a],UBA52[b]	Q8TAC2[a],P62987[b]	Josephin domain	IPR006155[a]	Josephin domain[a]	6PGV	a/71,74,78,82,83,84,85,86,176,179,182,184; b/7,8,9,11,13,33,34,36,69,71	4							red		14.83	355.5	352.299988	0.5365	0.8492	0.2001
Deubiquitinases	USP28[a]	Q96RU2[a]	N-terminal domafin			2MUU	a/31,32,33,34,35,36,39,42,43,46,55,57,58,59,60,61,62,63,64,65,66	4							blue		0	402.600006	509.5	0.5296	0.7001	-0.311
Deubiquitinases	USP28[a]	Q96RU2[a]	N-terminal domafin			2MUU	a/64,65,66,67,68,69,70,71,73,74,75,76	4							blue		0	208.800003	194.899994	0.574	0.7643	-0.442
Deubiquitinases	USP28[a]	Q96RU2[a]	N-terminal domafin			2MUU	a/4,5,6,7,9,10,11	4							blue		0	160.800003	182.399994	0.5591	0.73	-0.8036
Deubiquitinases	USP28[a]	Q96RU2[a]	N-terminal domain			2LVA	a/24,25,41,44,45,48,49	4							blue		0	170.800003	197.300003	0.5721	0.7209	-0.7661
Deubiquitinases	USP25[a]	Q9UHP3[a]	N-terminal domain			2MUX	a/16,17,19,20,23,40,41,44,45,47	4							blue		0	169.100006	208	0.5929	0.7145	-0.7514
Deubiquitinases	USP38[a]	Q8NB14[a]	N-terminal domain			4RXX	a/140,141,142,179,180,181,182,187,190,191,194	4							blue	a/C180(reactive:0.68)	0	176.300003	173.899994	0.5168	0.702	-0.9424
Deubiquitinases	MYSM1	Q5VVJ2	SWIRM domain	IPR007526				4									0	0	0	0	0	0
Deubiquitinases	PAN2	Q504Q3	WD40 repeat domain	IPR036322,IPR015943				3				3SMR[np7],3UR4[0bw],4IA9[ia9],4QL1[35q],5EAL[5ml],5EAP[5mo],5EAR[5mq],5GSA[73k],5H15[lqd],5H17[lqe],5H19[lqf],5K0M[6pu],5U5H[7vv],5U5T[7w7],5U62[7wd],5U69[lqd],5U6D[7xg],5U8A[82d],5U8F[82g],5WUK[73k],6DAI[g2v],6DAK[g1y],6DAR[g2j],6DAS[g2d],6DY7[hh7],6DYA[hhm],6E22[hls],6E23[hlj],6E1Y[hlm],6M90[j91],6SFB[l9w],6SFC[l9w]	CN1CCN(CC1)c1ccc(cc1NC(c1ccccc1[Cl])=O)N(=O)=O;CN1CCN(CC1)c1ccc(cc1NC(c1cccc(c1)OC)=O)C(=O)OC;Cc1c(ccc(C(Nc2cc(ccc2N2CCN(C)CC2)N(=O)=O)=O)c1[Cl])F;CNCc1cccc(c1)c1ccc(c(c1)NC(C1=CNC(C=C1C(F)(F)F)=O)=O)N1CCN(C)CC1;Cc1cccc(c1)C(Nc1cc(ccc1N1CCN(C)CC1)c1cc2ccccc2nc1)=O;Cc1cccc(c1)C(Nc1cc(ccc1N1CCN(C)CC1)c1ccc2c(CCO2)c1)=O;Cc1cccc(c1)C(Nc1cc(ccc1N1CCN(C)CC1)c1cccc2CCOc12)=O;CS(c1ccc(cc1)c1cnc(NCc2ccco2…				0	0	0	0	0	0
Deubiquitinases	USP51	Q70EK9	Zinc-finger, UBD-type domain	IPR001607				3				5B8D[6t4],5KH3[6u6],5KH7[6t7],5KH9[6t5],5WBN[9zv],5WPB[b8p],6CE6[eyp],6CE8[eyv],6CEA[eyy],6CEC[ey7],6CED[eya],6CEE[eym],6CEF[eyj],6DXH[hh4],6DXT[hhy],6NFT[kkg],6P9G[o4y],7MS5[zog],7MS6[zpv],7MS7[zq1]	CC(Nc1nc(C)cs1)=O;C(Cc1nc2cc(ccc2s1)[Cl])C([O-])=O;C(CN1C(C=CC(c2cccnc2)=N1)=O)C([O-])=O;CC(C)c1ccc(cc1)NC1C(C)=NNC(N=1)=O;C(CC([O-])=O)C1=Nc2ccccc2C2=NC(C(Cc3ccccc3)=NN12)=O;C(Cc1c(nc2ccccc2n1)OCc1ccccn1)C([O-])=O;C(Cc1nc2cc3c(cc2s1)sc(CCC([O-])=O)n3)C([O-])=O;C(C([O-])=O)c1nc2ccccc2s1;C(Cc1ccc2ccccc2n1)C([O-])=O;COc1c(CCC([O-])=O)nc2ccccc2n1;CN1C(CCC([O-])=O)=Nc2ccccc2C1=O;CN1C(C(CCC([O-])=O)=N…				0	0	0	0	0	0
Deubiquitinases	USP49	Q70CQ1	Zinc-finger, UBD-type domain	IPR001607				3				5B8D[6t4],5KH3[6u6],5KH7[6t7],5KH9[6t5],5WBN[9zv],5WPB[b8p],6CE6[eyp],6CE8[eyv],6CEA[eyy],6CEC[ey7],6CED[eya],6CEE[eym],6CEF[eyj],6DXH[hh4],6DXT[hhy],6NFT[kkg],6P9G[o4y],7MS5[zog],7MS6[zpv],7MS7[zq1]	CC(Nc1nc(C)cs1)=O;C(Cc1nc2cc(ccc2s1)[Cl])C([O-])=O;C(CN1C(C=CC(c2cccnc2)=N1)=O)C([O-])=O;CC(C)c1ccc(cc1)NC1C(C)=NNC(N=1)=O;C(CC([O-])=O)C1=Nc2ccccc2C2=NC(C(Cc3ccccc3)=NN12)=O;C(Cc1c(nc2ccccc2n1)OCc1ccccn1)C([O-])=O;C(Cc1nc2cc3c(cc2s1)sc(CCC([O-])=O)n3)C([O-])=O;C(C([O-])=O)c1nc2ccccc2s1;C(Cc1ccc2ccccc2n1)C([O-])=O;COc1c(CCC([O-])=O)nc2ccccc2n1;CN1C(CCC([O-])=O)=Nc2ccccc2C1=O;CN1C(C(CCC([O-])=O)=N…				0	0	0	0	0	0
Deubiquitinases	USP45	Q70EL2	Zinc-finger, UBD-type domain	IPR001607				3				5B8D[6t4],5KH3[6u6],5KH7[6t7],5KH9[6t5],5WBN[9zv],5WPB[b8p],6CE6[eyp],6CE8[eyv],6CEA[eyy],6CEC[ey7],6CED[eya],6CEE[eym],6CEF[eyj],6DXH[hh4],6DXT[hhy],6NFT[kkg],6P9G[o4y],7MS5[zog],7MS6[zpv],7MS7[zq1]	CC(Nc1nc(C)cs1)=O;C(Cc1nc2cc(ccc2s1)[Cl])C([O-])=O;C(CN1C(C=CC(c2cccnc2)=N1)=O)C([O-])=O;CC(C)c1ccc(cc1)NC1C(C)=NNC(N=1)=O;C(CC([O-])=O)C1=Nc2ccccc2C2=NC(C(Cc3ccccc3)=NN12)=O;C(Cc1c(nc2ccccc2n1)OCc1ccccn1)C([O-])=O;C(Cc1nc2cc3c(cc2s1)sc(CCC([O-])=O)n3)C([O-])=O;C(C([O-])=O)c1nc2ccccc2s1;C(Cc1ccc2ccccc2n1)C([O-])=O;COc1c(CCC([O-])=O)nc2ccccc2n1;CN1C(CCC([O-])=O)=Nc2ccccc2C1=O;CN1C(C(CCC([O-])=O)=N…				0	0	0	0	0	0
Deubiquitinases	USP44	Q9H0E7	Zinc-finger, UBD-type domain	IPR001607				3				5B8D[6t4],5KH3[6u6],5KH7[6t7],5KH9[6t5],5WBN[9zv],5WPB[b8p],6CE6[eyp],6CE8[eyv],6CEA[eyy],6CEC[ey7],6CED[eya],6CEE[eym],6CEF[eyj],6DXH[hh4],6DXT[hhy],6NFT[kkg],6P9G[o4y],7MS5[zog],7MS6[zpv],7MS7[zq1]	CC(Nc1nc(C)cs1)=O;C(Cc1nc2cc(ccc2s1)[Cl])C([O-])=O;C(CN1C(C=CC(c2cccnc2)=N1)=O)C([O-])=O;CC(C)c1ccc(cc1)NC1C(C)=NNC(N=1)=O;C(CC([O-])=O)C1=Nc2ccccc2C2=NC(C(Cc3ccccc3)=NN12)=O;C(Cc1c(nc2ccccc2n1)OCc1ccccn1)C([O-])=O;C(Cc1nc2cc3c(cc2s1)sc(CCC([O-])=O)n3)C([O-])=O;C(C([O-])=O)c1nc2ccccc2s1;C(Cc1ccc2ccccc2n1)C([O-])=O;COc1c(CCC([O-])=O)nc2ccccc2n1;CN1C(CCC([O-])=O)=Nc2ccccc2C1=O;CN1C(C(CCC([O-])=O)=N…				0	0	0	0	0	0
Deubiquitinases	USP39	Q53GS9	Zinc-finger, UBD-type domain	IPR001607				3				5B8D[6t4],5KH3[6u6],5KH7[6t7],5KH9[6t5],5WBN[9zv],5WPB[b8p],6CE6[eyp],6CE8[eyv],6CEA[eyy],6CEC[ey7],6CED[eya],6CEE[eym],6CEF[eyj],6DXH[hh4],6DXT[hhy],6NFT[kkg],6P9G[o4y],7MS5[zog],7MS6[zpv],7MS7[zq1]	CC(Nc1nc(C)cs1)=O;C(Cc1nc2cc(ccc2s1)[Cl])C([O-])=O;C(CN1C(C=CC(c2cccnc2)=N1)=O)C([O-])=O;CC(C)c1ccc(cc1)NC1C(C)=NNC(N=1)=O;C(CC([O-])=O)C1=Nc2ccccc2C2=NC(C(Cc3ccccc3)=NN12)=O;C(Cc1c(nc2ccccc2n1)OCc1ccccn1)C([O-])=O;C(Cc1nc2cc3c(cc2s1)sc(CCC([O-])=O)n3)C([O-])=O;C(C([O-])=O)c1nc2ccccc2s1;C(Cc1ccc2ccccc2n1)C([O-])=O;COc1c(CCC([O-])=O)nc2ccccc2n1;CN1C(CCC([O-])=O)=Nc2ccccc2C1=O;CN1C(C(CCC([O-])=O)=N…				0	0	0	0	0	0
Deubiquitinases	USP33	Q8TEY7	Zinc-finger, UBD-type domain	IPR001607				3				5B8D[6t4],5KH3[6u6],5KH7[6t7],5KH9[6t5],5WBN[9zv],5WPB[b8p],6CE6[eyp],6CE8[eyv],6CEA[eyy],6CEC[ey7],6CED[eya],6CEE[eym],6CEF[eyj],6DXH[hh4],6DXT[hhy],6NFT[kkg],6P9G[o4y],7MS5[zog],7MS6[zpv],7MS7[zq1]	CC(Nc1nc(C)cs1)=O;C(Cc1nc2cc(ccc2s1)[Cl])C([O-])=O;C(CN1C(C=CC(c2cccnc2)=N1)=O)C([O-])=O;CC(C)c1ccc(cc1)NC1C(C)=NNC(N=1)=O;C(CC([O-])=O)C1=Nc2ccccc2C2=NC(C(Cc3ccccc3)=NN12)=O;C(Cc1c(nc2ccccc2n1)OCc1ccccn1)C([O-])=O;C(Cc1nc2cc3c(cc2s1)sc(CCC([O-])=O)n3)C([O-])=O;C(C([O-])=O)c1nc2ccccc2s1;C(Cc1ccc2ccccc2n1)C([O-])=O;COc1c(CCC([O-])=O)nc2ccccc2n1;CN1C(CCC([O-])=O)=Nc2ccccc2C1=O;CN1C(C(CCC([O-])=O)=N…				0	0	0	0	0	0
Deubiquitinases	USP3	Q9Y6I4	Zinc-finger, UBD-type domain	IPR001607				3				5B8D[6t4],5KH3[6u6],5KH7[6t7],5KH9[6t5],5WBN[9zv],5WPB[b8p],6CE6[eyp],6CE8[eyv],6CEA[eyy],6CEC[ey7],6CED[eya],6CEE[eym],6CEF[eyj],6DXH[hh4],6DXT[hhy],6NFT[kkg],6P9G[o4y],7MS5[zog],7MS6[zpv],7MS7[zq1]	CC(Nc1nc(C)cs1)=O;C(Cc1nc2cc(ccc2s1)[Cl])C([O-])=O;C(CN1C(C=CC(c2cccnc2)=N1)=O)C([O-])=O;CC(C)c1ccc(cc1)NC1C(C)=NNC(N=1)=O;C(CC([O-])=O)C1=Nc2ccccc2C2=NC(C(Cc3ccccc3)=NN12)=O;C(Cc1c(nc2ccccc2n1)OCc1ccccn1)C([O-])=O;C(Cc1nc2cc3c(cc2s1)sc(CCC([O-])=O)n3)C([O-])=O;C(C([O-])=O)c1nc2ccccc2s1;C(Cc1ccc2ccccc2n1)C([O-])=O;COc1c(CCC([O-])=O)nc2ccccc2n1;CN1C(CCC([O-])=O)=Nc2ccccc2C1=O;CN1C(C(CCC([O-])=O)=N…				0	0	0	0	0	0
Deubiquitinases	USP22	Q9UPT9	Zinc-finger, UBD-type domain	IPR001607				3				5B8D[6t4],5KH3[6u6],5KH7[6t7],5KH9[6t5],5WBN[9zv],5WPB[b8p],6CE6[eyp],6CE8[eyv],6CEA[eyy],6CEC[ey7],6CED[eya],6CEE[eym],6CEF[eyj],6DXH[hh4],6DXT[hhy],6NFT[kkg],6P9G[o4y],7MS5[zog],7MS6[zpv],7MS7[zq1]	CC(Nc1nc(C)cs1)=O;C(Cc1nc2cc(ccc2s1)[Cl])C([O-])=O;C(CN1C(C=CC(c2cccnc2)=N1)=O)C([O-])=O;CC(C)c1ccc(cc1)NC1C(C)=NNC(N=1)=O;C(CC([O-])=O)C1=Nc2ccccc2C2=NC(C(Cc3ccccc3)=NN12)=O;C(Cc1c(nc2ccccc2n1)OCc1ccccn1)C([O-])=O;C(Cc1nc2cc3c(cc2s1)sc(CCC([O-])=O)n3)C([O-])=O;C(C([O-])=O)c1nc2ccccc2s1;C(Cc1ccc2ccccc2n1)C([O-])=O;COc1c(CCC([O-])=O)nc2ccccc2n1;CN1C(CCC([O-])=O)=Nc2ccccc2C1=O;CN1C(C(CCC([O-])=O)=N…				0	0	0	0	0	0
Deubiquitinases	USP20	Q9Y2K6	Zinc-finger, UBD-type domain	IPR001607				3				5B8D[6t4],5KH3[6u6],5KH7[6t7],5KH9[6t5],5WBN[9zv],5WPB[b8p],6CE6[eyp],6CE8[eyv],6CEA[eyy],6CEC[ey7],6CED[eya],6CEE[eym],6CEF[eyj],6DXH[hh4],6DXT[hhy],6NFT[kkg],6P9G[o4y],7MS5[zog],7MS6[zpv],7MS7[zq1]	CC(Nc1nc(C)cs1)=O;C(Cc1nc2cc(ccc2s1)[Cl])C([O-])=O;C(CN1C(C=CC(c2cccnc2)=N1)=O)C([O-])=O;CC(C)c1ccc(cc1)NC1C(C)=NNC(N=1)=O;C(CC([O-])=O)C1=Nc2ccccc2C2=NC(C(Cc3ccccc3)=NN12)=O;C(Cc1c(nc2ccccc2n1)OCc1ccccn1)C([O-])=O;C(Cc1nc2cc3c(cc2s1)sc(CCC([O-])=O)n3)C([O-])=O;C(C([O-])=O)c1nc2ccccc2s1;C(Cc1ccc2ccccc2n1)C([O-])=O;COc1c(CCC([O-])=O)nc2ccccc2n1;CN1C(CCC([O-])=O)=Nc2ccccc2C1=O;CN1C(C(CCC([O-])=O)=N…				0	0	0	0	0	0
Deubiquitinases	USP16	Q9Y5T5	Zinc-finger, UBD-type domain	IPR001607				3				5B8D[6t4],5KH3[6u6],5KH7[6t7],5KH9[6t5],5WBN[9zv],5WPB[b8p],6CE6[eyp],6CE8[eyv],6CEA[eyy],6CEC[ey7],6CED[eya],6CEE[eym],6CEF[eyj],6DXH[hh4],6DXT[hhy],6NFT[kkg],6P9G[o4y],7MS5[zog],7MS6[zpv],7MS7[zq1]	CC(Nc1nc(C)cs1)=O;C(Cc1nc2cc(ccc2s1)[Cl])C([O-])=O;C(CN1C(C=CC(c2cccnc2)=N1)=O)C([O-])=O;CC(C)c1ccc(cc1)NC1C(C)=NNC(N=1)=O;C(CC([O-])=O)C1=Nc2ccccc2C2=NC(C(Cc3ccccc3)=NN12)=O;C(Cc1c(nc2ccccc2n1)OCc1ccccn1)C([O-])=O;C(Cc1nc2cc3c(cc2s1)sc(CCC([O-])=O)n3)C([O-])=O;C(C([O-])=O)c1nc2ccccc2s1;C(Cc1ccc2ccccc2n1)C([O-])=O;COc1c(CCC([O-])=O)nc2ccccc2n1;CN1C(CCC([O-])=O)=Nc2ccccc2C1=O;CN1C(C(CCC([O-])=O)=N…				0	0	0	0	0	0
Deubiquitinases	USP13	Q92995	Zinc-finger, UBD-type domain	IPR001607				3				5B8D[6t4],5KH3[6u6],5KH7[6t7],5KH9[6t5],5WBN[9zv],5WPB[b8p],6CE6[eyp],6CE8[eyv],6CEA[eyy],6CEC[ey7],6CED[eya],6CEE[eym],6CEF[eyj],6DXH[hh4],6DXT[hhy],6NFT[kkg],6P9G[o4y],7MS5[zog],7MS6[zpv],7MS7[zq1]	CC(Nc1nc(C)cs1)=O;C(Cc1nc2cc(ccc2s1)[Cl])C([O-])=O;C(CN1C(C=CC(c2cccnc2)=N1)=O)C([O-])=O;CC(C)c1ccc(cc1)NC1C(C)=NNC(N=1)=O;C(CC([O-])=O)C1=Nc2ccccc2C2=NC(C(Cc3ccccc3)=NN12)=O;C(Cc1c(nc2ccccc2n1)OCc1ccccn1)C([O-])=O;C(Cc1nc2cc3c(cc2s1)sc(CCC([O-])=O)n3)C([O-])=O;C(C([O-])=O)c1nc2ccccc2s1;C(Cc1ccc2ccccc2n1)C([O-])=O;COc1c(CCC([O-])=O)nc2ccccc2n1;CN1C(CCC([O-])=O)=Nc2ccccc2C1=O;CN1C(C(CCC([O-])=O)=N…				0	0	0	0	0	0
Deubiquitinases	USP33[a]	Q8TEY7[a]	Zinc-finger, UBP-type domain	IPR001607[a]	Zinc finger, UBP-type[a]	2UZG	a/63,72,73,74,75,81,82,83,91,92,94,95,96,98,99,101,103,104,115	4							blue		0	190.800003	218.300003	0.7119	0.8863	0.285
Deubiquitinases	USP20[a]	Q9Y2K6[a]	Zinc-finger, UBP-type domain	IPR001607[a]	Zinc finger, UBP-type[a]	6KCZ	a/11,12,14,15,16,22,44,74,79,80,81,90,91,92,93	4							blue		0	156.800003	178.699997	0.6207	0.7257	-0.6998
Glycosidases	MAN1B1[a]	Q9UKM7[a]	Catalytic domain			5KIJ	a/608,609,612,673,674,675,676,680,681,682	4							blue		14.88	180.600006	215.800003	0.5677	0.763	-0.5685
Glycosidases	OGA[a],OGA[b],OGA[c],OGA[d]	O60502[a],O60502[b],O60502[c],O60502[d]	Catalytic domain			5UHK	a/70,71,72,73,74,77,288,289,316,317,318; b/638,639,640,641,642,643; c/70,71,72,73,74,77,288,289,316,317,318; d/638,639,640,641,642,643,646	4							blue	a/C316(reactive:0.675),c/C316(reactive:0.68)	14.63	637.900024	601.200012	0.5464	0.8485	0.6516
Glycosidases	OGA[a],OGA[b]	O60502[a],O60502[b]	Catalytic domain			6HKI	a/288,289,290,291,292,564,565,566,567,568,569,570,571,642,643,646,647,650,682,683; b/288,289,642,643,681,682,683,684,685,686,687,688,690,691	4							blue		17.809999	615	546.299988	0.6905	0.9489	1.347
Glycosidases	OGA[a],OGA[b]	O60502[a],O60502[b]	Catalytic domain			6HKI	a/579,583,586,682,690,691,693,694,695,696,698,699,701,702; b/677,679,680,688,691,692,693,694,695,701	4							blue		22.540001	469.5	384.600006	0.6155	0.8944	0.7631
Glycosidases	OGA[a],OGA[b]	O60502[a],O60502[b]	Catalytic domain			6HKI	a/638,639,640,641,642,643; b/70,71,72,73,74,77,289,316,317,318	4							blue	b/C316(reactive:0.675)	13.54	271.399994	267.299988	0.5339	0.7818	-0.2708
Glycosidases	OGA[a]	O60502[a]	Catalytic domain			6HKI	a/91,123,126,127,130,131,132,133,165,166,167,168	4							blue	a/C166(0.03)	22.959999	169.199997	174.699997	0.5252	0.7584	-0.7314
Glycosidases	OGA[a],OGA[g]	O60502[a],O60502[g]	Catalytic domain			6PM9	a/105,106,108,109,142; g/626,629,630,631,634,645,648	4							blue	g/C631(reactive:0.755)	13.32	177.600006	190.199997	0.4805	0.7327	-0.8983
Glycosyltransferases	ST8SIA3[a]	O43173[a]	Catalytic domain			5BO7	a/185,188,190,191,192,193,194,195,198,203,204,205,206,208,214,218,219,234,237,238,239,240,241,242,274	4							blue		10.44	496.700012	492.100006	0.5199	0.7648	0.0767
Glycosyltransferases	ST8SIA3[a]	O43173[a]	Catalytic domain			5BO7	a/118,146,147,148,149,150,151,153,264,267,268,269,270,271,273,274,275	4							blue		23.75	211.5	232.899994	0.4891	0.6884	-0.9242
Glycosyltransferases	B3GAT3[a],B3GAT3[b]	O94766[a],O94766[b]	Catalytic domain			1KWS	a/90,94,97,98,101,123,124,127,128; b/200,201,202	4							blue		12.02	159.699997	174	0.5246	0.7426	-0.8375
Glycosyltransferases	B3GAT1[a]	Q9P2W7[a]	Catalytic domain			1V84	a/182,183,184,185,186,187,188,189,190,209,210,211,212,261,262,263,266	4							blue		18.049999	172.800003	216	0.5343	0.7563	-0.7033
Glycosyltransferases	B3GAT2[a],B3GAT2[b]	Q9NPZ5[a],Q9NPZ5[b]	Catalytic domain			2D0J	a/191,192,193,295,297,299; b/95,99,102,103,106,128,129,131,132,133,134	4							blue		11.47	343.5	295.700012	0.5746	0.8566	0.2902
Glycosyltransferases	POFUT2[a],POFUT2[b]	Q9Y2G5[a],Q9Y2G5[b]	Catalytic domain			4AP5	a/88,89,91,92,98,99,100,101,177,178,181,183; b/89,91,92,98	4							blue		10.65	157.100006	194.600006	0.5944	0.7625	-0.6127
Glycosyltransferases	POFUT2[a]	Q9Y2G5[a]	Catalytic domain			4AP6	a/225,228,234,305,384,385,386,387,390,391,392,394,395,408,410,416,419,420,421,422,423,425	4							blue		10.35	337.600006	358.100006	0.6115	0.7682	0.01301
Glycosyltransferases	FUT8	Q9BYC5	SH3 domain	IPR001452				4									0	0	0	0	0	0
Glycosyltransferases	OGT[a]	O15294[a]	Tetratricopeptide repeat domain	IPR019734[a]	Tetratricopeptide repeat[a]	1W3B	a/236,260,263,264,267,282,289,291,292,293,294,295,297,298,301,323,325,326,327,328,356,357,359,360,361,362,390,391	2			1ELR[b],2L6J[b]				blue	a/C267(reactive:0.815),a/C297(reactive:0.87),a/C323(reactive:0.895)	0	421.899994	539.5	0.5085	0.6926	-0.3538
Glycosyltransferases	TMTC4	Q5T4D3	Tetratricopeptide repeat domain	IPR019734,IPR013026				3				1ELR[b],2L6J[b]	peptide;petide				0	0	0	0	0	0
Glycosyltransferases	TMTC3	Q6ZXV5	Tetratricopeptide repeat domain	IPR019734,IPR013026				3				1ELR[b],2L6J[b]	peptide;petide				0	0	0	0	0	0
Glycosyltransferases	TMTC2	Q8N394	Tetratricopeptide repeat domain	IPR019734,IPR001440,IPR013026				3				1ELR[b],2L6J[b]	peptide;petide				0	0	0	0	0	0
Glycosyltransferases	TMTC1	Q8IUR5	Tetratricopeptide repeat domain	IPR019734,IPR013026				3				1ELR[b],2L6J[b]	peptide;petide				0	0	0	0	0	0
Glycosyltransferases	OGT[a]	O15294[a]	Tetratricopeptide repeat domain	IPR019734[a]	Tetratricopeptide repeat[a]	1W3B	a/236,237,239,241,267,268,270,271,282,298,301,302	4							blue	a/C267(reactive:0.815)	0	224.699997	240.300003	0.615	0.8305	-0.03393
Glycosyltransferases	OGT[a]	O15294[a]	Tetratricopeptide repeat domain	IPR019734[a]	Tetratricopeptide repeat[a]	1W3B	a/24,25,26,28,29,32,44,47,51,53,54,55,56,57,59,60,63,84	4							blue	a/C44(reactive:0.745)	0	336.399994	301.399994	0.6746	0.7676	0.151
Glycosyltransferases	OGT[a]	O15294[a]	Tetratricopeptide repeat domain	IPR019734[a]	Tetratricopeptide repeat[a]	1W3B	a/79,82,83,92,95,110,111,113,114,116,117,120,126,129,133,141,144,145,148	4							blue		0	328.799988	431.799988	0.5544	0.6003	-0.7978
Glycosyltransferases	OGT[a]	O15294[a]	Tetratricopeptide repeat domain	IPR019734[a]	Tetratricopeptide repeat[a]	1W3B	a/32,33,35,36,37,59,60,63,64,66,67,90,93,94,97,122,124,128	4							blue		0	276.299988	308.399994	0.5508	0.7622	-0.2964
Glycosyltransferases	OGT[a]	O15294[a]	Tetratricopeptide repeat domain	IPR013026[a]	Tetratricopeptide repeat-containing domain[a]	1W3B	a/45,48,52,53,54,57,58,61,76,77,80,81,83,84	4							blue		0	268.399994	259.5	0.6868	0.7808	0.06414
Glycosyltransferases	OGT[a],OGT[b]	O15294[a],O15294[b]	Tetratricopeptide repeat domain	IPR013026[a]	Tetratricopeptide repeat-containing domain[a]	1W3B	a/215,218,219,222,228,231,235,243,246,247,250; b/208	4							blue		0	177.600006	200.5	0.5342	0.7564	-0.683
Glycosyltransferases	OGT[a]	O15294[a]	Tetratricopeptide repeat domain	IPR019734[a]	Tetratricopeptide repeat[a]	1W3B	a/335,338,339,350,365,366,369,370,384,394,396,400	4							blue		0	165.199997	181.100006	0.4658	0.7508	-0.914
Glycosyltransferases	OGT[a]	O15294[a]	Tetratricopeptide repeat domain			5BNW	a/373,374,375,376,534,535,537,538,619,620,621,622,649	4							blue	a/C620(reactive:0.76)	16.690001	221.600006	201.899994	0.5042	0.7113	-0.7656
Glycosyltransferases	OGT[a]	O15294[a]	Tetratricopeptide repeat domain	IPR019734[a]	Tetratricopeptide repeat[a]	6EOU	a/215,218,219,222,228,231,235,243,246,247,249,250,252,253,256,257,262,265,269,277,280,281,284	4							blue		0	356.299988	480.299988	0.4988	0.6639	-0.614
Glycosyltransferases	GALNT9	Q9HCQ5	WW domain	IPR001202				4									0	0	0	0	0	0
Methyltransferases	KMT2A	Q03164	Bromo domain	IPR001487				3				2D82[ttr],2L84[j28],2L85[l85],3P1D[mb3],3P1F[3pf],3SVH[krg2],4A9K[tyl],4NR4[2lk],4NR5[2ll],4NR6[2ln],4NR7[2lo],4NYV[15e],4NYW[2o3],4NYX[2o4],4TQN[ul4],4TS8[xz8],4WHU[3ot],4YK0[986],5CGP[53w],5DBM[58n],5ENG[5qn],5EP7[5qr],5H85[5xs],5I83[68y],5I86[69a],5I89[69b],5I8B[69f],5I8G[69e],5J0D[6f9],5KTU[6xb],5KTW[6xg],5KTX[6xh],5LPJ[xdm],5LPL[71x],5MME[8q6],5MMG[ut0],5MPK[0bc],5MPN[ye5],5MPZ[4i8],5MQE[pku…	CC(n1c2C(CCCc2c2ccccc12)=O)=O;Cc1cc(C)c(cc1N=Nc1cc(C)c(cc1N)O)S(O)(=O)=O;c1cc(ccc1N=Nc1ccc(cc1)S(O)(=O)=O)O;CN1CCCC1=O;CN1Cc2ccccc2NC1=O;CCOc1cc(cc(c1)c1c(C)noc1C)C([O-])=O;CC(Nc1ccc(cc1)O)=O;Cc1c(c2ccc3c(c2)ncn3Cc2ccc(cc2)[Cl])c(C)on1;Cc1c(c2ccc3c(c2)nc(CCc2ccccc2)n3CCN2CCOCC2)c(C)on1;CCC(N1CCOc2c(C1)cc(cc2OC[C@@H]1CCCN(C)C1)c1ccc(c(c1)OC)OC)=O;Cc1c(c2ccc3c(c2)nc(CCc2ccc(c(c2)[Cl])OC)n3C[C@H](C)…				0	0	0	0	0	0
Methyltransferases	ASH1L	Q9NR48	Bromo domain	IPR001487				3				2D82[ttr],2L84[j28],2L85[l85],3P1D[mb3],3P1F[3pf],3SVH[krg2],4A9K[tyl],4NR4[2lk],4NR5[2ll],4NR6[2ln],4NR7[2lo],4NYV[15e],4NYW[2o3],4NYX[2o4],4TQN[ul4],4TS8[xz8],4WHU[3ot],4YK0[986],5CGP[53w],5DBM[58n],5ENG[5qn],5EP7[5qr],5H85[5xs],5I83[68y],5I86[69a],5I89[69b],5I8B[69f],5I8G[69e],5J0D[6f9],5KTU[6xb],5KTW[6xg],5KTX[6xh],5LPJ[xdm],5LPL[71x],5MME[8q6],5MMG[ut0],5MPK[0bc],5MPN[ye5],5MPZ[4i8],5MQE[pku…	CC(n1c2C(CCCc2c2ccccc12)=O)=O;Cc1cc(C)c(cc1N=Nc1cc(C)c(cc1N)O)S(O)(=O)=O;c1cc(ccc1N=Nc1ccc(cc1)S(O)(=O)=O)O;CN1CCCC1=O;CN1Cc2ccccc2NC1=O;CCOc1cc(cc(c1)c1c(C)noc1C)C([O-])=O;CC(Nc1ccc(cc1)O)=O;Cc1c(c2ccc3c(c2)ncn3Cc2ccc(cc2)[Cl])c(C)on1;Cc1c(c2ccc3c(c2)nc(CCc2ccccc2)n3CCN2CCOCC2)c(C)on1;CCC(N1CCOc2c(C1)cc(cc2OC[C@@H]1CCCN(C)C1)c1ccc(c(c1)OC)OC)=O;Cc1c(c2ccc3c(c2)nc(CCc2ccc(c(c2)[Cl])OC)n3C[C@H](C)…				0	0	0	0	0	0
Methyltransferases	SETD7[a]	Q8WTS6[a]	Catalytic domain			4J7I	a/118,130,131,132,133,134,140,141,142,143,144,156,179,180,181,182	4							blue		19.950001	213.100006	232.699997	0.4557	0.7069	-0.9214
Methyltransferases	PRMT3[a1]	O60678[a1]	Catalytic domain			4HSG	a1/232,235,236,237,238,406,476,477,478,479,481	4							blue		8.62	184.300003	185.699997	0.5273	0.7258	-0.7922
Methyltransferases	CARM1[a],CARM1[b]	Q86X55[a],Q86X55[b]	Catalytic domain			5DXJ	a/144,145,148,333,336,337,445,470,471; b/147,148,151,152,154,155,157,158,217,221	4							blue		8.131	316.299988	364.799988	0.4821	0.7252	-0.4983
Methyltransferases	PRMT3[a]	O60678[a]	Catalytic domain			4QQN	a/486,487,488,489,491,519,520,521,522,524,525,526,528	4							yellow		18.540001	199.199997	180.5	0.6339	0.9419	0.3588
Methyltransferases	PRMT8[a1],PRMT8[b1]	Q9NR22[a1],Q9NR22[b1]	Catalytic domain			4X41	a1/252,255,256,341,342,343,344,346,387,389,390,391; b1/346,347,348,349,350,351,352,353,378,379,380,381,382,383,385	4							yellow	b1/C383(reactive:0.74)	17.65	428.700012	432.100006	0.6278	0.8867	0.6933
Methyltransferases	NSD2[a]	O96028[a]	PWWP domain	IPR000313[a]	PWWP domain[a]	6XCG	a/230,233,234,236,266,267,268,270,271,272,274,318,321	1	6UE6[q5d],6XCG[v01],7LMT[y6v],7MDN[y6v],	C1CC1N(Cc1cccs1)C(c1ccc(C#N)cc1)=O;C1CC1N(Cc1ccc(cc1)C(Nc1ccncn1)=O)C(c1ccc2c(c1)OCC(N2)=O)=O;C1CC1N(Cc1cccs1)C(c1ccc2c(c1)OCC(N2)=O)=O;C1CC1N(Cc1cccs1)C(c1ccc2c(c1)OCC(N2)=O)=O		6G24[eh2],6G25[ehq],6G27[ehe],6G29[ehk],6G2B[eh8],6G2C[eht],6G2E[ehh],6G2F[ehw],6G2O[eje],6G3T[epe]	C(=Cc1cccs1)c1ccccc1C([O-])=O;Cc1c(c2c(c[nH]n2)c2ccncc2)c(C)on1;CC1=CC(N(C2CCNCC2)N=C1c1ccccc1)=O;CC1=CC(N(C2CCNCC2)N=C1c1ccncc1)=O;Cn1cnc(c2ccccc2)c1c1ccncc1;Cc1c(c2c(c3ccncc3)n(C)cn2)c(C)on1;Cc1cc(CN)cc(C)c1c1c(c2ccncc2)n(C)cn1;Cc1c(c2c(c3ccnc4cc(ccc34)F)n(C)cn2)c(C)on1;Cc1cc(CN)cc(C)c1c1c(c2ccnc3cc(ccc23)F)n(C)cn1;C1CN(CCN1CCO)CCS([O-])(=O)=O		yellow		0	275.600006	232.699997	0.7762	0.8382	0.5127
Methyltransferases	NSD3[a]	Q9BZ95[a]	PWWP domain	IPR000313[a]	PWWP domain[a]	6G2O	a/278,281,284,312,314,316,318,320,363,364,367	1	6G24[eh2],6G25[ehq],6G27[ehe],6G29[ehk],6G2B[eh8],6G2C[eht],6G2E[ehh],6G2F[ehw],6G2O[eje],6G3T[epe]	C(=Cc1cccs1)c1ccccc1C([O-])=O;Cc1c(c2c(c[nH]n2)c2ccncc2)c(C)on1;CC1=CC(N(C2CCNCC2)N=C1c1ccccc1)=O;CC1=CC(N(C2CCNCC2)N=C1c1ccncc1)=O;Cn1cnc(c2ccccc2)c1c1ccncc1;Cc1c(c2c(c3ccncc3)n(C)cn2)c(C)on1;Cc1cc(CN)cc(C)c1c1c(c2ccncc2)n(C)cn1;Cc1c(c2c(c3ccnc4cc(ccc34)F)n(C)cn2)c(C)on1;Cc1cc(CN)cc(C)c1c1c(c2ccnc3cc(ccc23)F)n(C)cn1;C1CN(CCN1CCO)CCS([O-])(=O)=O		6UE6[q5d],6XCG[v01],7LMT[y6v],7MDN[y6v],	C1CC1N(Cc1cccs1)C(c1ccc(C#N)cc1)=O;C1CC1N(Cc1ccc(cc1)C(Nc1ccncn1)=O)C(c1ccc2c(c1)OCC(N2)=O)=O;C1CC1N(Cc1cccs1)C(c1ccc2c(c1)OCC(N2)=O)=O;C1CC1N(Cc1cccs1)C(c1ccc2c(c1)OCC(N2)=O)=O		yellow		0	272.600006	232.399994	0.734	0.7833	0.1926
Methyltransferases	NSD1	Q96L73	PWWP domain	IPR000313				3				6UE6[q5d],6XCG[v01],7LMT[y6v],7MDN[y6v],6G24[eh2],6G25[ehq],6G27[ehe],6G29[ehk],6G2B[eh8],6G2C[eht],6G2E[ehh],6G2F[ehw],6G2O[eje],6G3T[epe]	C1CC1N(Cc1cccs1)C(c1ccc(C#N)cc1)=O;C1CC1N(Cc1ccc(cc1)C(Nc1ccncn1)=O)C(c1ccc2c(c1)OCC(N2)=O)=O;C1CC1N(Cc1cccs1)C(c1ccc2c(c1)OCC(N2)=O)=O;C1CC1N(Cc1cccs1)C(c1ccc2c(c1)OCC(N2)=O)=O;C(=Cc1cccs1)c1ccccc1C([O-])=O;Cc1c(c2c(c[nH]n2)c2ccncc2)c(C)on1;CC1=CC(N(C2CCNCC2)N=C1c1ccccc1)=O;CC1=CC(N(C2CCNCC2)N=C1c1ccncc1)=O;Cn1cnc(c2ccccc2)c1c1ccncc1;Cc1c(c2c(c3ccncc3)n(C)cn2)c(C)on1;Cc1cc(CN)cc(C)c1c1c(c2ccncc2…				0	0	0	0	0	0
Methyltransferases	NSD3[a],NSD3[a1]	Q9BZ95[a],Q9BZ95[a1]	PWWP domain	IPR000313[a]	PWWP domain[a]	4RXJ	a/1019,1020,1021,1022,1023,1024,1026,1027; a1/1041,1045,1048,1049	4							blue		0	164.399994	170.100006	0.5135	0.7618	-0.7659
Methyltransferases	NSD3[a]	Q9BZ95[a]	PWWP domain	IPR000313[a]	PWWP domain[a]	6G27	a/277,280,281,282,284,333,334,336,337,340,357,358,359,360,361,364,365,368	4							red		0	276.600006	297.600006	0.6203	0.7425	-0.2153
Methyltransferases	NSD2[a]	O96028[a]	PWWP domain	IPR000313[a]	PWWP domain[a]	6UE6	a/229,231,232,233,234,290,291,294,306,309,310,311,312,313,314,315,318	4							red	a/C294(reactive:0.78)	0	267.700012	270	0.5792	0.749	-0.3072
Methyltransferases	PRMT2	P55345	SH3 domain	IPR001452				4									0	0	0	0	0	0
Methyltransferases	PRMT9	Q6P2P2	Tetratricopeptide repeat domain	IPR019734,IPR013026				3				1ELR[b],2L6J[b]	peptide;petide				0	0	0	0	0	0
Methyltransferases	PRMT5[a],PRMT5[a3]	O14744[a],O14744[a3]	TIM barrel domain	IPR035247[a]	PRMT5, TIM barrel domain[a]	5EMJ	a/112,115,116,141,144,145,146,147; a3/312,313,317,318,319,320	4							blue		7.408	236.100006	217.300003	0.5761	0.7848	-0.2659
Methyltransferases	PRMT5[a]	O14744[a]	TIM barrel domain	IPR035247[a]	PRMT5, TIM barrel domain[a]	6K1S	a/212,215,218,249,252,253,255,256	4							blue		30.879999	157.399994	174.100006	0.6403	0.8387	-0.207
Methyltransferases	PRMT5[a],WDR77[b]	O14744[a],Q9BQA1[b]	TIM barrel domain	IPR035247[a]	PRMT5, TIM barrel domain[a]	4X61	a/18,19,20,21,22,24,29,33,36,85,86,88,123,124,125,154,232,234,267,268,269,270,277; b/99,100,101,122,124,125,126,127,146,164	4							blue	a/C22(reactive:0.81)	44.060001	561.599976	573.900024	0.5	0.692	-0.1643
Methyltransferases	PRMT5[a]	O14744[a]	TIM barrel domain			6RLQ	a/21,22,23,24,43,44,45,46,47,48,49,50,63,64,65,66,67,68	4							blue	a/C22(reactive:0.805)	53.540001	312.700012	351.5	0.5656	0.755	-0.1998
Methyltransferases	SETDB1[a]	Q15047[a]	Tudor domain	IPR041292[a]	Histone methyltransferase, Tudor domain 2[a]	3DLM	a/269,270,271,272,292,296,299,300,301,302,303,304,328,329,332,333,371,374,376,385,386,387,388,389,392,393,394	1	5KCH[6rn],5KCO[6ro],5KE2[6s4],5KE3[6s5],5KH6[6su],5QT1[dsj],5QT2[aw7],6AU2[cgj],6AU3[bwm],7CAJ[fnc],7C9N[fn9],7CD9[fvr],7CJT[g09]	C(c1ccccn1)Nc1ccc(cc1)O;CS(Nc1ccc(cc1)[Cl])(=O)=O;CC(C)(C)NC([C@@H]1Cc2ccccc2CN1)=O;C1CCN(CC1)C([C@@H]1Cc2ccccc2CN1)=O;COC(c1cccc(c1)NS(C)(=O)=O)=O;CC(c1ccc(cc1O)N)=O;c1cnc(nc1)Oc1ccc(cc1)c1cc[nH]n1;Cc1nnc2COCc3ccccc3n12;CC(NCc1ccccc1n1c(C)nnc1C)=O;CN1C[C@H](C[C@H](C1)NC1=Nc2cc[nH]c2C(N1C)=O)c1ccccc1;CN1C[C@H](C[C@H](C1)NC1=Nc2ccn(C)c2C(N1C)=O)c1ccccc1;CN1C[C@H](C[C@H](C1)NC1=Nc2cc[nH]c2C(N1C)=O)…					blue	a/C329(reactive:0.8),a/C385(reactive:0.785)	0	478.299988	495.600006	0.4898	0.7537	-0.06322
Methyltransferases	SETDB1[a]	Q15047[a]	Tudor domain	IPR002999[a]	Tudor domain[a]	6BHE	a/358,363,379,381,382,384,385,386	4							blue	a/C385(reactive:0.77)	0	225.199997	193.300003	0.7485	0.8673	0.4155
Methyltransferases	SETDB1[a]	Q15047[a]	Tudor domain	IPR002999[a]	Tudor domain[a]	6BHG	a/332,335,336,339,342,343,344,389,391,392,393,398,402	4							blue		0	168	156.800003	0.6822	0.8885	0.1319
Methyltransferases	SETD2[a]	Q9BYW2[a]	WW domain	IPR001202[a]	WW domain[a]	2MDJ	a/2382,2383,2384,2385,2387,2388,2389,2391,2409,2412,2413,2414,2416,2419,2420,2422	4							blue		0	224.600006	245.899994	0.5178	0.7589	-0.5369
Methyltransferases	CMTR1	Q8N1G2	WW domain	IPR001202				4									0	0	0	0	0	0
Protein Kinases	PRKCD[a]	Q05655[a]	C1 domain	IPR002219[a]	Protein kinase C-like, phorbol ester[a]	2YUU	a/165,166,167,168,177,178,179,180,181,182,183,184,185,186,197,198,199	1	1PTR[prb]	CC1=C[C@H]2[C@@]3([C@@H](C=C(C[C@@]2(C1=O)O)CO)[C@@H]1C(C)(C)[C@@]1([C@@H]([C@H]3C)O)OC(C)=O)O					blue		0	399.899994	342.100006	0.5895	0.8142	0.2694
Protein Kinases	ROCK2	O75116	C1 domain	IPR002219				3				1PTR[prb]	CC1=C[C@H]2[C@@]3([C@@H](C=C(C[C@@]2(C1=O)O)CO)[C@@H]1C(C)(C)[C@@]1([C@@H]([C@H]3C)O)OC(C)=O)O				0	0	0	0	0	0
Protein Kinases	ROCK1	Q13464	C1 domain	IPR002219				3				1PTR[prb]	CC1=C[C@H]2[C@@]3([C@@H](C=C(C[C@@]2(C1=O)O)CO)[C@@H]1C(C)(C)[C@@]1([C@@H]([C@H]3C)O)OC(C)=O)O				0	0	0	0	0	0
Protein Kinases	PRKD3	O94806	C1 domain	IPR002219				3				1PTR[prb]	CC1=C[C@H]2[C@@]3([C@@H](C=C(C[C@@]2(C1=O)O)CO)[C@@H]1C(C)(C)[C@@]1([C@@H]([C@H]3C)O)OC(C)=O)O				0	0	0	0	0	0
Protein Kinases	PRKD2	Q9BZL6	C1 domain	IPR002219				3				1PTR[prb]	CC1=C[C@H]2[C@@]3([C@@H](C=C(C[C@@]2(C1=O)O)CO)[C@@H]1C(C)(C)[C@@]1([C@@H]([C@H]3C)O)OC(C)=O)O				0	0	0	0	0	0
Protein Kinases	PRKD1	Q15139	C1 domain	IPR002219				3				1PTR[prb]	CC1=C[C@H]2[C@@]3([C@@H](C=C(C[C@@]2(C1=O)O)CO)[C@@H]1C(C)(C)[C@@]1([C@@H]([C@H]3C)O)OC(C)=O)O				0	0	0	0	0	0
Protein Kinases	PRKCZ	Q05513	C1 domain	IPR002219				3				1PTR[prb]	CC1=C[C@H]2[C@@]3([C@@H](C=C(C[C@@]2(C1=O)O)CO)[C@@H]1C(C)(C)[C@@]1([C@@H]([C@H]3C)O)OC(C)=O)O				0	0	0	0	0	0
Protein Kinases	PRKCQ	Q04759	C1 domain	IPR002219				3				1PTR[prb]	CC1=C[C@H]2[C@@]3([C@@H](C=C(C[C@@]2(C1=O)O)CO)[C@@H]1C(C)(C)[C@@]1([C@@H]([C@H]3C)O)OC(C)=O)O				0	0	0	0	0	0
Protein Kinases	PRKCI	P41743	C1 domain	IPR002219				3				1PTR[prb]	CC1=C[C@H]2[C@@]3([C@@H](C=C(C[C@@]2(C1=O)O)CO)[C@@H]1C(C)(C)[C@@]1([C@@H]([C@H]3C)O)OC(C)=O)O				0	0	0	0	0	0
Protein Kinases	PRKCH	P24723	C1 domain	IPR002219				3				1PTR[prb]	CC1=C[C@H]2[C@@]3([C@@H](C=C(C[C@@]2(C1=O)O)CO)[C@@H]1C(C)(C)[C@@]1([C@@H]([C@H]3C)O)OC(C)=O)O				0	0	0	0	0	0
Protein Kinases	PRKCG	P05129	C1 domain	IPR002219				3				1PTR[prb]	CC1=C[C@H]2[C@@]3([C@@H](C=C(C[C@@]2(C1=O)O)CO)[C@@H]1C(C)(C)[C@@]1([C@@H]([C@H]3C)O)OC(C)=O)O				0	0	0	0	0	0
Protein Kinases	PRKCE	Q02156	C1 domain	IPR002219				3				1PTR[prb]	CC1=C[C@H]2[C@@]3([C@@H](C=C(C[C@@]2(C1=O)O)CO)[C@@H]1C(C)(C)[C@@]1([C@@H]([C@H]3C)O)OC(C)=O)O				0	0	0	0	0	0
Protein Kinases	PRKCB	P05771	C1 domain	IPR002219				3				1PTR[prb]	CC1=C[C@H]2[C@@]3([C@@H](C=C(C[C@@]2(C1=O)O)CO)[C@@H]1C(C)(C)[C@@]1([C@@H]([C@H]3C)O)OC(C)=O)O				0	0	0	0	0	0
Protein Kinases	PRKCA	P17252	C1 domain	IPR002219				3				1PTR[prb]	CC1=C[C@H]2[C@@]3([C@@H](C=C(C[C@@]2(C1=O)O)CO)[C@@H]1C(C)(C)[C@@]1([C@@H]([C@H]3C)O)OC(C)=O)O				0	0	0	0	0	0
Protein Kinases	KSR2	Q6VAB6	C1 domain	IPR002219				3				1PTR[prb]	CC1=C[C@H]2[C@@]3([C@@H](C=C(C[C@@]2(C1=O)O)CO)[C@@H]1C(C)(C)[C@@]1([C@@H]([C@H]3C)O)OC(C)=O)O				0	0	0	0	0	0
Protein Kinases	KSR1	Q8IVT5	C1 domain	IPR002219				3				1PTR[prb]	CC1=C[C@H]2[C@@]3([C@@H](C=C(C[C@@]2(C1=O)O)CO)[C@@H]1C(C)(C)[C@@]1([C@@H]([C@H]3C)O)OC(C)=O)O				0	0	0	0	0	0
Protein Kinases	CIT	O14578	C1 domain	IPR002219				3				1PTR[prb]	CC1=C[C@H]2[C@@]3([C@@H](C=C(C[C@@]2(C1=O)O)CO)[C@@H]1C(C)(C)[C@@]1([C@@H]([C@H]3C)O)OC(C)=O)O				0	0	0	0	0	0
Protein Kinases	CDC42BPG	Q6DT37	C1 domain	IPR002219				3				1PTR[prb]	CC1=C[C@H]2[C@@]3([C@@H](C=C(C[C@@]2(C1=O)O)CO)[C@@H]1C(C)(C)[C@@]1([C@@H]([C@H]3C)O)OC(C)=O)O				0	0	0	0	0	0
Protein Kinases	CDC42BPB	Q9Y5S2	C1 domain	IPR002219				3				1PTR[prb]	CC1=C[C@H]2[C@@]3([C@@H](C=C(C[C@@]2(C1=O)O)CO)[C@@H]1C(C)(C)[C@@]1([C@@H]([C@H]3C)O)OC(C)=O)O				0	0	0	0	0	0
Protein Kinases	CDC42BPA	Q5VT25	C1 domain	IPR002219				3				1PTR[prb]	CC1=C[C@H]2[C@@]3([C@@H](C=C(C[C@@]2(C1=O)O)CO)[C@@H]1C(C)(C)[C@@]1([C@@H]([C@H]3C)O)OC(C)=O)O				0	0	0	0	0	0
Protein Kinases	BRAF	P15056	C1 domain	IPR002219				3				1PTR[prb]	CC1=C[C@H]2[C@@]3([C@@H](C=C(C[C@@]2(C1=O)O)CO)[C@@H]1C(C)(C)[C@@]1([C@@H]([C@H]3C)O)OC(C)=O)O				0	0	0	0	0	0
Protein Kinases	ARAF	P10398	C1 domain	IPR002219				3				1PTR[prb]	CC1=C[C@H]2[C@@]3([C@@H](C=C(C[C@@]2(C1=O)O)CO)[C@@H]1C(C)(C)[C@@]1([C@@H]([C@H]3C)O)OC(C)=O)O				0	0	0	0	0	0
Protein Kinases	KRAS[b],RAF1[d]	P01116[b],P04049[d]	C1 domain	IPR002219[d]	Protein kinase C-like, phorbol ester[d]	6PTW	b/1,2,47,48,49,50; d/148,149,150,151,152,153,158,171	4							blue		0	201.600006	250.5	0.514	0.707	-0.8302
Protein Kinases	PRKCA[a]	P17252[a]	C2 domain	IPR000008[a]	C2 domain[a ]	4DNL	a /186,187,188,193,247,248,249,250,251,254	2	1DSY[psf]	CCCC(=O)O[C@H](COC(CC)=O)COP([O-])(=O)OC[C@@H](C([O-])=O)N					blue		0	139.199997	153.199997	0.443	0.711	-1.249
Protein Kinases	PRKCG	P05129	C2 domain	IPR000008				3				1DSY[psf]	CCCC(=O)O[C@H](COC(CC)=O)COP([O-])(=O)OC[C@@H](C([O-])=O)N				0	0	0	0	0	0
Protein Kinases	PRKCE	Q02156	C2 domain	IPR000008				3				1DSY[psf]	CCCC(=O)O[C@H](COC(CC)=O)COP([O-])(=O)OC[C@@H](C([O-])=O)N				0	0	0	0	0	0
Protein Kinases	PRKCB	P05771	C2 domain	IPR000008				3				1DSY[psf]	CCCC(=O)O[C@H](COC(CC)=O)COP([O-])(=O)OC[C@@H](C([O-])=O)N				0	0	0	0	0	0
Protein Kinases	PKN2	Q16513	C2 domain	IPR000008				3				1DSY[psf]	CCCC(=O)O[C@H](COC(CC)=O)COP([O-])(=O)OC[C@@H](C([O-])=O)N				0	0	0	0	0	0
Protein Kinases	PRKCH[a]	P24723[a]	C2 domain	IPR000008[a]	C2 domain[a]	2FK9	a/25,27,28,31,32,90,91,92,93,94,95,96,97	4							blue		0	189.800003	238.100006	0.5301	0.6704	-0.9821
Protein Kinases	PRKCH[a]	P24723[a]	C2 domain	IPR000008[a]	C2 domain[a]	2FK9	a/32,33,36,38,42,59,61,62,88,89,90,91	4							blue		0	160.800003	179.300003	0.5016	0.7231	-0.9614
Protein Kinases	PRKCA[a]	P17252[a]	C2 domain	IPR000008[a]	C2 domain[a]	4DNL	a/200,202,203,204,205,207,208,209,210,228,229,230,231,232,235,238	4							blue		0	213.800003	224	0.5363	0.77	-0.4879
Protein Kinases	ABL1[a]	P00519[a]	Catalytic domain	IPR020635[a]	Tyrosine-protein kinase, catalytic domain[a]	6NPU	a/332,337,340,341,344,429,430,432,433,434,435,440,441,443,456,458,459,460,461,462,463,464,465,468,493	1	3PYY[3yy],6NPE[kwd],6NPU[kwv],6NPV[kwp]	c1ccc(cc1)n1cc(c(c2ccc(cc2)F)n1)[C@@H]1C(NC(N1)=O)=O;C(C#N)C(Nc1nc(cs1)c1ccc(c(c1)[Cl])[Cl])=O;CC(NC1CCN(c2ccc(c(c2)[Cl])[Cl])N=1)=O;C(CO)[C@H]1CN(c2ccc(c(c2)[Cl])[Cl])N=C1NC(c1ccncc1)=O		6Q4D[hht5],6Q4K[hhw],6NBS[kj4],6QA1[hvk],6QAH[hvb2],6QAQ[hvq2]	COc1cc(ccc1CC([O-])=O)[Br];C(=Cc1cccc(c1)C(Nc1ccc(cc1)[Cl])=O)C([O-])=O;CN(CCN1C[C@H](CCCNC(N)=N)N(CCCC2CCCCC2)C1=N)CCn1ccnc1N;c1ccnc(c1)N;CCC(N)=N;C(c1ccsc1)N	Pocket PK3	green	a/C464(0.195)	15.36	340.899994	382.399994	0.5619	0.7165	-0.2962
Protein Kinases	MAPK14[a]	Q16539[a]	Catalytic domain	IPR000719[a]	Protein kinase domain[a]	3UVP	a/191,192,195,197,198,199,200,201,229,232,236,242,246,249,250,251,255,258,259,262,291,292,293,294,296	1	1IAN[d132],2YIS[i46],2YIW[i46],3HL7[i46],3HLL[i46],3HP2[i46],3HP5[i46],3HVC[gg52],3K3I[i46],3K3J[i46],3ROC[29b],4DLI[irg],4DLJ[6rg],4EH2[irg],4EH3[irg],4EH4[irg],4EH5[irg],4EH6[irg],4EH7[irg],4EH8[irg],4EH9[irg],4EHV[irg],4EWQ[gg5],4F9W[gg5],4F9Y[gg5],4FA2[gg5],4R3C[gg5],4ZTH[gg5],5N63[8ow],5N64[8oh],5N65[8ot],5N66[bw1],5N67[8on],5N68[8ok],5O8V[9o2],6QDZ[i46],6QE1[i46]	C[S@](c1ccc(cc1)c1nc(c2ccncc2)c(c2cccc(c2)I)[nH]1)=O;c1cc(ccc1c1c[nH]nc1c1ccnc(c1)F)F;c1cc(ccc1c1c[nH]nc1c1ccnc(c1)F)F;c1cc(ccc1c1c[nH]nc1c1ccnc(c1)F)F;c1cc(ccc1c1c[nH]nc1c1ccnc(c1)F)F;c1cc(ccc1c1c[nH]nc1c1ccnc(c1)F)F;c1cc(ccc1c1c[nH]nc1c1ccnc(c1)F)F;c1cc(ccc1c1c(c[nH]n1)c1ccncc1)F;c1cc(ccc1c1c[nH]nc1c1ccnc(c1)F)F;c1cc(ccc1c1c[nH]nc1c1ccnc(c1)F)F;c1cc(ccc1c1c[nH]nc1c1ccncc1)F;C1CC1Nc1c2ccc(cc2nc(…		6QA1[hvk7]	c1ccnc(c1)N	Pocket PK4	orange		16.76	456.399994	464.799988	0.5789	0.6851	-0.1659
Protein Kinases	CDK2[a],CDKN1B[c]	P24941[a],P46527[c]	Catalytic domain	IPR000719[a]	Protein kinase domain[a]	1JSU	a/17,18,19,32,33,34,35,36,77; c/67,78,81,88,89,90,91,92	2	6Q4D[hht2],6Q4D[hht3],6Q4D[hht4]	COc1cc(ccc1CC([O-])=O)[Br];COc1cc(ccc1CC([O-])=O)[Br];COc1cc(ccc1CC([O-])=O)[Br]		6C9F[r34]	Cc1ccc(cc1C(NO)=O)Oc1nc2cc(c3ccc4c(ccn4C)c3)c(cc2[nH]1)[Cl]	Pocket PK2	black		12.77	279.700012	259.799988	0.5064	0.7676	-0.3668
Protein Kinases	PRKAA1[a],PRKAB1[b]	Q13131[a],Q9Y478[b]	Catalytic domain			6C9F	a/22,29,30,31,32,39,40,42,57,59,99,101; b/81,83,106,107,108,109,111,112,113	2	6C9F[r34]	Cc1ccc(cc1C(NO)=O)Oc1nc2cc(c3ccc4c(ccn4C)c3)c(cc2[nH]1)[Cl]		6Q4D[hht2],6Q4D[hht3],6Q4D[hht4],6C9F[r34]	COc1cc(ccc1CC([O-])=O)[Br];COc1cc(ccc1CC([O-])=O)[Br];COc1cc(ccc1CC([O-])=O)[Br]	Pocket PKI1,Pocket PK2	black		16.879999	378.899994	348.299988	0.6457	0.7803	0.2234
Protein Kinases	CDK2[c]	P24941[c]	Catalytic domain	IPR000719[c]	Protein kinase domain[c]	4CFX	c/97,98,99,100,101,102,104,105,193,196,197,198,199,253,254,255,256,285	2	6Q4D[hht5],6Q4K[hhw]	COc1cc(ccc1CC([O-])=O)[Br];C(=Cc1cccc(c1)C(Nc1ccc(cc1)[Cl])=O)C([O-])=O		3PYY[3yy],6NPE[kwd],6NPU[kwv],6NPV[kwp],6NBS[kj4],6QA1[hvk],6QAH[hvb2],6QAQ[hvq2]	c1ccc(cc1)n1cc(c(c2ccc(cc2)F)n1)[C@@H]1C(NC(N1)=O)=O;C(C#N)C(Nc1nc(cs1)c1ccc(c(c1)[Cl])[Cl])=O;CC(NC1CCN(c2ccc(c(c2)[Cl])[Cl])N=1)=O;C(CO)[C@H]1CN(c2ccc(c(c2)[Cl])[Cl])N=C1NC(c1ccncc1)=O;CN(CCN1C[C@H](CCCNC(N)=N)N(CCCC2CCCCC2)C1=N)CCn1ccnc1N;c1ccnc(c1)N;CCC(N)=N;C(c1ccsc1)N	Pocket PK3	green		19.85	218	252.300003	0.5139	0.6895	-0.8413
Protein Kinases	MAPK1[a]	P28482[a]	Catalytic domain	IPR000719[a]	Protein kinase domain[a]	4FV6	a/120,121,122,123,126,221,222,223,225,226,227,229,243,278,279,280,281,282,283	2	6NBS[kj4],6QA1[hvk],6QAH[hvb2],6QAQ[hvq2]	CN(CCN1C[C@H](CCCNC(N)=N)N(CCCC2CCCCC2)C1=N)CCn1ccnc1N;c1ccnc(c1)N;CCC(N)=N;C(c1ccsc1)N		3PYY[3yy],6NPE[kwd],6NPU[kwv],6NPV[kwp],6Q4D[hht5],6Q4K[hhw]	c1ccc(cc1)n1cc(c(c2ccc(cc2)F)n1)[C@@H]1C(NC(N1)=O)=O;C(C#N)C(Nc1nc(cs1)c1ccc(c(c1)[Cl])[Cl])=O;CC(NC1CCN(c2ccc(c(c2)[Cl])[Cl])N=1)=O;C(CO)[C@H]1CN(c2ccc(c(c2)[Cl])[Cl])N=C1NC(c1ccncc1)=O;COc1cc(ccc1CC([O-])=O)[Br];C(=Cc1cccc(c1)C(Nc1ccc(cc1)[Cl])=O)C([O-])=O	Pocket PK3	green		17.049999	263.5	296.700012	0.5271	0.7075	-0.6007
Protein Kinases	MAPK1[a]	P28482[a]	Catalytic domain			6DMG	a/138,141,142,174,176,179,180,197,200,201,202,206,207,208,211,251,254,255,296,297,298,299,301,303,304,305,324	2	6QA1[hvk7]	c1ccnc(c1)N		1IAN[d132],2YIS[i46],2YIW[i46],3HL7[i46],3HLL[i46],3HP2[i46],3HP5[i46],3HVC[gg52],3K3I[i46],3K3J[i46],3ROC[29b],4DLI[irg],4DLJ[6rg],4EH2[irg],4EH3[irg],4EH4[irg],4EH5[irg],4EH6[irg],4EH7[irg],4EH8[irg],4EH9[irg],4EHV[irg],4EWQ[gg5],4F9W[gg5],4F9Y[gg5],4FA2[gg5],4R3C[gg5],4ZTH[gg5],5N63[8ow],5N64[8oh],5N65[8ot],5N66[bw1],5N67[8on],5N68[8ok],5O8V[9o2],6QDZ[i46],6QE1[i46]	C[S@](c1ccc(cc1)c1nc(c2ccncc2)c(c2cccc(c2)I)[nH]1)=O;c1cc(ccc1c1c[nH]nc1c1ccnc(c1)F)F;c1cc(ccc1c1c[nH]nc1c1ccnc(c1)F)F;c1cc(ccc1c1c[nH]nc1c1ccnc(c1)F)F;c1cc(ccc1c1c[nH]nc1c1ccnc(c1)F)F;c1cc(ccc1c1c[nH]nc1c1ccnc(c1)F)F;c1cc(ccc1c1c[nH]nc1c1ccnc(c1)F)F;c1cc(ccc1c1c(c[nH]n1)c1ccncc1)F;c1cc(ccc1c1c[nH]nc1c1ccnc(c1)F)F;c1cc(ccc1c1c[nH]nc1c1ccnc(c1)F)F;c1cc(ccc1c1c[nH]nc1c1ccncc1)F;C1CC1Nc1c2ccc(cc2nc(…	Pocket PK4	orange	a/C254(reactive:0.87)	12.05	372.299988	438.899994	0.6253	0.7903	0.2037
Protein Kinases	MAP2K1[a],MAP2K1[a1]	Q02750[a],Q02750[a1]	Catalytic domain			3EQG	a/65,66,68,69,70,83,85,88,96,98; a1/65,66,68,69,70,83,85,88,96,98	3				6Q4D[hht2],6Q4D[hht3],6Q4D[hht4],6C9F[r34]	COc1cc(ccc1CC([O-])=O)[Br];COc1cc(ccc1CC([O-])=O)[Br];COc1cc(ccc1CC([O-])=O)[Br];Cc1ccc(cc1C(NO)=O)Oc1nc2cc(c3ccc4c(ccn4C)c3)c(cc2[nH]1)[Cl]	Pocket PK2	black		19.139999	335	346.399994	0.5582	0.7379	-0.2327
Protein Kinases	MAP2K1[a],MAP2K1[a1]	Q02750[a],Q02750[a1]	Catalytic domain			3OS3	a/235,236,311,314,315,318; a1/65,68,69,70,83,85,96,98,100,135,136,138	3				6Q4D[hht2],6Q4D[hht3],6Q4D[hht4],6C9F[r34]	COc1cc(ccc1CC([O-])=O)[Br];COc1cc(ccc1CC([O-])=O)[Br];COc1cc(ccc1CC([O-])=O)[Br];Cc1ccc(cc1C(NO)=O)Oc1nc2cc(c3ccc4c(ccn4C)c3)c(cc2[nH]1)[Cl]	Pocket PK2	black		14.67	220.899994	263.299988	0.5321	0.7511	-0.548
Protein Kinases	PRKCQ[a],PRKCQ[b]	Q04759[a],Q04759[b]	Catalytic domain	IPR000719[a]	Protein kinase domain[a]	4RA5	a/388,389,390,391,392,393,410,411,412,415,668,675,676; b/515,517,645,648,649,652	3				6Q4D[hht2],6Q4D[hht3],6Q4D[hht4],6C9F[r34]	COc1cc(ccc1CC([O-])=O)[Br];COc1cc(ccc1CC([O-])=O)[Br];COc1cc(ccc1CC([O-])=O)[Br];Cc1ccc(cc1C(NO)=O)Oc1nc2cc(c3ccc4c(ccn4C)c3)c(cc2[nH]1)[Cl]	Pocket PK2	black		10.58	253.899994	286	0.5778	0.8396	0.007235
Protein Kinases	MAP4K4[a],MAP4K4[b]	O95819[a],O95819[b]	Catalytic domain	IPR000719[a],IPR000719[b]	Protein kinase domain[a],Protein kinase domain[b]	4U43	a/57,91,92,93,94,97,98,100; b/30,31,32,33,34,35,38,39,40	3				6Q4D[hht2],6Q4D[hht3],6Q4D[hht4],6C9F[r34]	COc1cc(ccc1CC([O-])=O)[Br];COc1cc(ccc1CC([O-])=O)[Br];COc1cc(ccc1CC([O-])=O)[Br];Cc1ccc(cc1C(NO)=O)Oc1nc2cc(c3ccc4c(ccn4C)c3)c(cc2[nH]1)[Cl]	Pocket PK2	black		10.8	213.600006	218.5	0.5236	0.8416	-0.2352
Protein Kinases	MAPK1[a]	P28482[a]	Catalytic domain	IPR003527[a]	Mitogen-activated protein (MAP) kinase, conserved site[a]	6GDQ	a/18,20,21,22,23,24,25,88,89,90,91,92,93,97,98,99,100,102,354,355,356	3				6Q4D[hht2],6Q4D[hht3],6Q4D[hht4],6C9F[r34]	COc1cc(ccc1CC([O-])=O)[Br];COc1cc(ccc1CC([O-])=O)[Br];COc1cc(ccc1CC([O-])=O)[Br];Cc1ccc(cc1C(NO)=O)Oc1nc2cc(c3ccc4c(ccn4C)c3)c(cc2[nH]1)[Cl]	Pocket PK2	black		23.01	258.700012	282.700012	0.5129	0.7594	-0.4417
Protein Kinases	ACVR1[a]	Q04771[a]	Catalytic domain			6SRH	a/205,206,207,208,227,232,266,267,269,271,278,280,282	3				6Q4D[hht2],6Q4D[hht3],6Q4D[hht4],6C9F[r34]	COc1cc(ccc1CC([O-])=O)[Br];COc1cc(ccc1CC([O-])=O)[Br];COc1cc(ccc1CC([O-])=O)[Br];Cc1ccc(cc1C(NO)=O)Oc1nc2cc(c3ccc4c(ccn4C)c3)c(cc2[nH]1)[Cl]	Pocket PK2	black		22.120001	219.100006	222.199997	0.6509	0.7681	-0.2172
Protein Kinases	FGFR2[a],FGFR2[b]	P21802[a],P21802[b]	Catalytic domain	IPR020635[a],IPR020635[b]	Tyrosine-protein kinase, catalytic domain[a],Tyrosine-protein kinase, catalytic domain[b]	2PSQ	a/494,518,519,520,521,559,561; b/668,705,706,707,708,709,710	3				6Q4D[hht2],6Q4D[hht3],6Q4D[hht4],6C9F[r34]	COc1cc(ccc1CC([O-])=O)[Br];COc1cc(ccc1CC([O-])=O)[Br];COc1cc(ccc1CC([O-])=O)[Br];Cc1ccc(cc1C(NO)=O)Oc1nc2cc(c3ccc4c(ccn4C)c3)c(cc2[nH]1)[Cl]	Pocket PK2	black		9.819	163.899994	165.100006	0.4886	0.7419	-0.9032
Protein Kinases	JAK3[a]	P52333[a]	Catalytic domain	IPR001245[a]	Serine-threonine[a]	4RIO	a/890,891,892,893,894,895,896,897,898,899	3				6Q4D[hht2],6Q4D[hht3],6Q4D[hht4],6C9F[r34]	COc1cc(ccc1CC([O-])=O)[Br];COc1cc(ccc1CC([O-])=O)[Br];COc1cc(ccc1CC([O-])=O)[Br];Cc1ccc(cc1C(NO)=O)Oc1nc2cc(c3ccc4c(ccn4C)c3)c(cc2[nH]1)[Cl]	Pocket PK2	black		20.57	174.600006	181.800003	0.519	0.754	-0.7396
Protein Kinases	GSK3B[a],GSK3B[a1]	P49841[a],P49841[a1]	Catalytic domain	IPR000719[a],IPR000719[a1]	Protein kinase domain[a],Protein kinase domain[a1]	1O9U	a/252,254,255,256,257,258,268,272,299,304,306; a1/143,144,146,147,148,150,151,152,153,250,252,253	3				3PYY[3yy],6NPE[kwd],6NPU[kwv],6NPV[kwp],6Q4D[hht5],6Q4K[hhw],6NBS[kj4],6QA1[hvk],6QAH[hvb2],6QAQ[hvq2]	c1ccc(cc1)n1cc(c(c2ccc(cc2)F)n1)[C@@H]1C(NC(N1)=O)=O;C(C#N)C(Nc1nc(cs1)c1ccc(c(c1)[Cl])[Cl])=O;CC(NC1CCN(c2ccc(c(c2)[Cl])[Cl])N=1)=O;C(CO)[C@H]1CN(c2ccc(c(c2)[Cl])[Cl])N=C1NC(c1ccncc1)=O;COc1cc(ccc1CC([O-])=O)[Br];C(=Cc1cccc(c1)C(Nc1ccc(cc1)[Cl])=O)C([O-])=O;CN(CCN1C[C@H](CCCNC(N)=N)N(CCCC2CCCCC2)C1=N)CCn1ccnc1N;c1ccnc(c1)N;CCC(N)=N;C(c1ccsc1)N	Pocket PK3	green		16.59	292	323	0.5528	0.8382	0.0485
Protein Kinases	GSK3B[a],GSK3B[a1]	P49841[a],P49841[a1]	Catalytic domain	IPR008271[a],IPR008271[a1]	Serine[a],Serine[a1]	1UV5	a/140,184,185,219,220,221,222,249,255,259,260; a1/140,184,185,219,220,221,222,249,255,259,260	3				3PYY[3yy],6NPE[kwd],6NPU[kwv],6NPV[kwp],6Q4D[hht5],6Q4K[hhw],6NBS[kj4],6QA1[hvk],6QAH[hvb2],6QAQ[hvq2]	c1ccc(cc1)n1cc(c(c2ccc(cc2)F)n1)[C@@H]1C(NC(N1)=O)=O;C(C#N)C(Nc1nc(cs1)c1ccc(c(c1)[Cl])[Cl])=O;CC(NC1CCN(c2ccc(c(c2)[Cl])[Cl])N=1)=O;C(CO)[C@H]1CN(c2ccc(c(c2)[Cl])[Cl])N=C1NC(c1ccncc1)=O;COc1cc(ccc1CC([O-])=O)[Br];C(=Cc1cccc(c1)C(Nc1ccc(cc1)[Cl])=O)C([O-])=O;CN(CCN1C[C@H](CCCNC(N)=N)N(CCCC2CCCCC2)C1=N)CCn1ccnc1N;c1ccnc(c1)N;CCC(N)=N;C(c1ccsc1)N	Pocket PK3	green		7.383	225.800003	279.5	0.4889	0.7333	-0.6997
Protein Kinases	DAPK1[a]	P53355[a]	Catalytic domain	IPR000719[a]	Protein kinase domain[a]	1WVW	a/208,214,215,216,217,218,219,228,233,234,235,237,240,241	3				3PYY[3yy],6NPE[kwd],6NPU[kwv],6NPV[kwp],6Q4D[hht5],6Q4K[hhw],6NBS[kj4],6QA1[hvk],6QAH[hvb2],6QAQ[hvq2]	c1ccc(cc1)n1cc(c(c2ccc(cc2)F)n1)[C@@H]1C(NC(N1)=O)=O;C(C#N)C(Nc1nc(cs1)c1ccc(c(c1)[Cl])[Cl])=O;CC(NC1CCN(c2ccc(c(c2)[Cl])[Cl])N=1)=O;C(CO)[C@H]1CN(c2ccc(c(c2)[Cl])[Cl])N=C1NC(c1ccncc1)=O;COc1cc(ccc1CC([O-])=O)[Br];C(=Cc1cccc(c1)C(Nc1ccc(cc1)[Cl])=O)C([O-])=O;CN(CCN1C[C@H](CCCNC(N)=N)N(CCCC2CCCCC2)C1=N)CCn1ccnc1N;c1ccnc(c1)N;CCC(N)=N;C(c1ccsc1)N	Pocket PK3	green		10.95	164.800003	181.100006	0.5166	0.7674	-0.7351
Protein Kinases	MAPK1[a]	P28482[a]	Catalytic domain	IPR000719[a]	Protein kinase domain[a]	1WZY	a/227,228,229,230,231,236,239,240,243,275,294	3				3PYY[3yy],6NPE[kwd],6NPU[kwv],6NPV[kwp],6Q4D[hht5],6Q4K[hhw],6NBS[kj4],6QA1[hvk],6QAH[hvb2],6QAQ[hvq2]	c1ccc(cc1)n1cc(c(c2ccc(cc2)F)n1)[C@@H]1C(NC(N1)=O)=O;C(C#N)C(Nc1nc(cs1)c1ccc(c(c1)[Cl])[Cl])=O;CC(NC1CCN(c2ccc(c(c2)[Cl])[Cl])N=1)=O;C(CO)[C@H]1CN(c2ccc(c(c2)[Cl])[Cl])N=C1NC(c1ccncc1)=O;COc1cc(ccc1CC([O-])=O)[Br];C(=Cc1cccc(c1)C(Nc1ccc(cc1)[Cl])=O)C([O-])=O;CN(CCN1C[C@H](CCCNC(N)=N)N(CCCC2CCCCC2)C1=N)CCn1ccnc1N;c1ccnc(c1)N;CCC(N)=N;C(c1ccsc1)N	Pocket PK3	green		13.82	186.100006	182.699997	0.7129	0.7806	-0.1473
Protein Kinases	DAPK2[a],DAPK2[b]	Q9UIK4[a],Q9UIK4[b]	Catalytic domain			2A2A	a/59,60,61; b/218,219,223,224,225,226,227,228,238,243,244,245,247,250,306,309,310,312,313	3				3PYY[3yy],6NPE[kwd],6NPU[kwv],6NPV[kwp],6Q4D[hht5],6Q4K[hhw],6NBS[kj4],6QA1[hvk],6QAH[hvb2],6QAQ[hvq2]	c1ccc(cc1)n1cc(c(c2ccc(cc2)F)n1)[C@@H]1C(NC(N1)=O)=O;C(C#N)C(Nc1nc(cs1)c1ccc(c(c1)[Cl])[Cl])=O;CC(NC1CCN(c2ccc(c(c2)[Cl])[Cl])N=1)=O;C(CO)[C@H]1CN(c2ccc(c(c2)[Cl])[Cl])N=C1NC(c1ccncc1)=O;COc1cc(ccc1CC([O-])=O)[Br];C(=Cc1cccc(c1)C(Nc1ccc(cc1)[Cl])=O)C([O-])=O;CN(CCN1C[C@H](CCCNC(N)=N)N(CCCC2CCCCC2)C1=N)CCn1ccnc1N;c1ccnc(c1)N;CCC(N)=N;C(c1ccsc1)N	Pocket PK3	green		8.296	302.600006	324.899994	0.5765	0.7895	-0.06327
Protein Kinases	GRK6[a]	P43250[a]	Catalytic domain	IPR000719[a]	Protein kinase domain[a]	2ACX	a/376,380,382,383,384,385,386,387,392,400,404,405,406,407,408,409,412	3				3PYY[3yy],6NPE[kwd],6NPU[kwv],6NPV[kwp],6Q4D[hht5],6Q4K[hhw],6NBS[kj4],6QA1[hvk],6QAH[hvb2],6QAQ[hvq2]	c1ccc(cc1)n1cc(c(c2ccc(cc2)F)n1)[C@@H]1C(NC(N1)=O)=O;C(C#N)C(Nc1nc(cs1)c1ccc(c(c1)[Cl])[Cl])=O;CC(NC1CCN(c2ccc(c(c2)[Cl])[Cl])N=1)=O;C(CO)[C@H]1CN(c2ccc(c(c2)[Cl])[Cl])N=C1NC(c1ccncc1)=O;COc1cc(ccc1CC([O-])=O)[Br];C(=Cc1cccc(c1)C(Nc1ccc(cc1)[Cl])=O)C([O-])=O;CN(CCN1C[C@H](CCCNC(N)=N)N(CCCC2CCCCC2)C1=N)CCn1ccnc1N;c1ccnc(c1)N;CCC(N)=N;C(c1ccsc1)N	Pocket PK3	green		15.78	214.5	237.199997	0.5269	0.6519	-0.9721
Protein Kinases	MAPK14[b]	Q16539[b]	Catalytic domain	IPR000719[b]	Protein kinase domain[b]	2ONL	b/117,118,119,120,121,122,123,124,127,215,216,217,218,219,274,275,276,277,278	3				3PYY[3yy],6NPE[kwd],6NPU[kwv],6NPV[kwp],6Q4D[hht5],6Q4K[hhw],6NBS[kj4],6QA1[hvk],6QAH[hvb2],6QAQ[hvq2]	c1ccc(cc1)n1cc(c(c2ccc(cc2)F)n1)[C@@H]1C(NC(N1)=O)=O;C(C#N)C(Nc1nc(cs1)c1ccc(c(c1)[Cl])[Cl])=O;CC(NC1CCN(c2ccc(c(c2)[Cl])[Cl])N=1)=O;C(CO)[C@H]1CN(c2ccc(c(c2)[Cl])[Cl])N=C1NC(c1ccncc1)=O;COc1cc(ccc1CC([O-])=O)[Br];C(=Cc1cccc(c1)C(Nc1ccc(cc1)[Cl])=O)C([O-])=O;CN(CCN1C[C@H](CCCNC(N)=N)N(CCCC2CCCCC2)C1=N)CCn1ccnc1N;c1ccnc(c1)N;CCC(N)=N;C(c1ccsc1)N	Pocket PK3	green	b/C119(reactive:0.68)	18.809999	320.899994	347	0.5423	0.728	-0.3396
Protein Kinases	MAPK14[a]	Q16539[a]	Catalytic domain	IPR000719[a]	Protein kinase domain[a]	2ONL	a/214,218,220,221,222,223,224,234,235,237,238,268,273,274	3				3PYY[3yy],6NPE[kwd],6NPU[kwv],6NPV[kwp],6Q4D[hht5],6Q4K[hhw],6NBS[kj4],6QA1[hvk],6QAH[hvb2],6QAQ[hvq2]	c1ccc(cc1)n1cc(c(c2ccc(cc2)F)n1)[C@@H]1C(NC(N1)=O)=O;C(C#N)C(Nc1nc(cs1)c1ccc(c(c1)[Cl])[Cl])=O;CC(NC1CCN(c2ccc(c(c2)[Cl])[Cl])N=1)=O;C(CO)[C@H]1CN(c2ccc(c(c2)[Cl])[Cl])N=C1NC(c1ccncc1)=O;COc1cc(ccc1CC([O-])=O)[Br];C(=Cc1cccc(c1)C(Nc1ccc(cc1)[Cl])=O)C([O-])=O;CN(CCN1C[C@H](CCCNC(N)=N)N(CCCC2CCCCC2)C1=N)CCn1ccnc1N;c1ccnc(c1)N;CCC(N)=N;C(c1ccsc1)N	Pocket PK3	green		21.27	222.899994	217.899994	0.5961	0.7117	-0.551
Protein Kinases	GSK3B[a]	P49841[a]	Catalytic domain	IPR008271[a]	Serine[a]	2OW3	a/140,143,144,146,147,150,151,152,153,184,249,250,251,252,253,254,255	3				3PYY[3yy],6NPE[kwd],6NPU[kwv],6NPV[kwp],6Q4D[hht5],6Q4K[hhw],6NBS[kj4],6QA1[hvk],6QAH[hvb2],6QAQ[hvq2]	c1ccc(cc1)n1cc(c(c2ccc(cc2)F)n1)[C@@H]1C(NC(N1)=O)=O;C(C#N)C(Nc1nc(cs1)c1ccc(c(c1)[Cl])[Cl])=O;CC(NC1CCN(c2ccc(c(c2)[Cl])[Cl])N=1)=O;C(CO)[C@H]1CN(c2ccc(c(c2)[Cl])[Cl])N=C1NC(c1ccncc1)=O;COc1cc(ccc1CC([O-])=O)[Br];C(=Cc1cccc(c1)C(Nc1ccc(cc1)[Cl])=O)C([O-])=O;CN(CCN1C[C@H](CCCNC(N)=N)N(CCCC2CCCCC2)C1=N)CCn1ccnc1N;c1ccnc(c1)N;CCC(N)=N;C(c1ccsc1)N	Pocket PK3	green		11.74	279.5	306.299988	0.6948	0.8062	0.2123
Protein Kinases	SGK1[a],SGK1[a2]	O00141[a],O00141[a2]	Catalytic domain	IPR000719[a],IPR000719[a2]	Protein kinase domain[a],Protein kinase domain[a2]	2R5T	a/288,292,294,295,296,297,298,299,300,301,304,312,313,314,315,317,318,319; a2/288,292,294,295,296,297,298,299,300,301,304,312,313,314,315,317,318,319	3				3PYY[3yy],6NPE[kwd],6NPU[kwv],6NPV[kwp],6Q4D[hht5],6Q4K[hhw],6NBS[kj4],6QA1[hvk],6QAH[hvb2],6QAQ[hvq2]	c1ccc(cc1)n1cc(c(c2ccc(cc2)F)n1)[C@@H]1C(NC(N1)=O)=O;C(C#N)C(Nc1nc(cs1)c1ccc(c(c1)[Cl])[Cl])=O;CC(NC1CCN(c2ccc(c(c2)[Cl])[Cl])N=1)=O;C(CO)[C@H]1CN(c2ccc(c(c2)[Cl])[Cl])N=C1NC(c1ccncc1)=O;COc1cc(ccc1CC([O-])=O)[Br];C(=Cc1cccc(c1)C(Nc1ccc(cc1)[Cl])=O)C([O-])=O;CN(CCN1C[C@H](CCCNC(N)=N)N(CCCC2CCCCC2)C1=N)CCn1ccnc1N;c1ccnc(c1)N;CCC(N)=N;C(c1ccsc1)N	Pocket PK3	green		12.1	478.799988	537.700012	0.5177	0.8086	0.2174
Protein Kinases	VRK1[a]	Q99986[a]	Catalytic domain	IPR008271[a]	Serine[a]	2RSV	a/139,140,142,143,147,179,180,227,253,254,258,262,263,264,265	3				3PYY[3yy],6NPE[kwd],6NPU[kwv],6NPV[kwp],6Q4D[hht5],6Q4K[hhw],6NBS[kj4],6QA1[hvk],6QAH[hvb2],6QAQ[hvq2]	c1ccc(cc1)n1cc(c(c2ccc(cc2)F)n1)[C@@H]1C(NC(N1)=O)=O;C(C#N)C(Nc1nc(cs1)c1ccc(c(c1)[Cl])[Cl])=O;CC(NC1CCN(c2ccc(c(c2)[Cl])[Cl])N=1)=O;C(CO)[C@H]1CN(c2ccc(c(c2)[Cl])[Cl])N=C1NC(c1ccncc1)=O;COc1cc(ccc1CC([O-])=O)[Br];C(=Cc1cccc(c1)C(Nc1ccc(cc1)[Cl])=O)C([O-])=O;CN(CCN1C[C@H](CCCNC(N)=N)N(CCCC2CCCCC2)C1=N)CCn1ccnc1N;c1ccnc(c1)N;CCC(N)=N;C(c1ccsc1)N	Pocket PK3	green		8.054	257.299988	235.399994	0.5892	0.8203	-0.03267
Protein Kinases	ROCK1[a]	Q13464[a]	Catalytic domain	IPR000719[a]	Protein kinase domain[a]	2V55	a/165,168,169,170,171,172,270,271,272,273,274,302,304,305,306	3				3PYY[3yy],6NPE[kwd],6NPU[kwv],6NPV[kwp],6Q4D[hht5],6Q4K[hhw],6NBS[kj4],6QA1[hvk],6QAH[hvb2],6QAQ[hvq2]	c1ccc(cc1)n1cc(c(c2ccc(cc2)F)n1)[C@@H]1C(NC(N1)=O)=O;C(C#N)C(Nc1nc(cs1)c1ccc(c(c1)[Cl])[Cl])=O;CC(NC1CCN(c2ccc(c(c2)[Cl])[Cl])N=1)=O;C(CO)[C@H]1CN(c2ccc(c(c2)[Cl])[Cl])N=C1NC(c1ccncc1)=O;COc1cc(ccc1CC([O-])=O)[Br];C(=Cc1cccc(c1)C(Nc1ccc(cc1)[Cl])=O)C([O-])=O;CN(CCN1C[C@H](CCCNC(N)=N)N(CCCC2CCCCC2)C1=N)CCn1ccnc1N;c1ccnc(c1)N;CCC(N)=N;C(c1ccsc1)N	Pocket PK3	green		11.74	192.800003	210.399994	0.5515	0.7873	-0.4615
Protein Kinases	CAMK2G[a]	Q13555[a]	Catalytic domain			2V7O	a/140,177,179,180,206,210,211,212,215,290,293,294,297,298,301	3				3PYY[3yy],6NPE[kwd],6NPU[kwv],6NPV[kwp],6Q4D[hht5],6Q4K[hhw],6NBS[kj4],6QA1[hvk],6QAH[hvb2],6QAQ[hvq2]	c1ccc(cc1)n1cc(c(c2ccc(cc2)F)n1)[C@@H]1C(NC(N1)=O)=O;C(C#N)C(Nc1nc(cs1)c1ccc(c(c1)[Cl])[Cl])=O;CC(NC1CCN(c2ccc(c(c2)[Cl])[Cl])N=1)=O;C(CO)[C@H]1CN(c2ccc(c(c2)[Cl])[Cl])N=C1NC(c1ccncc1)=O;COc1cc(ccc1CC([O-])=O)[Br];C(=Cc1cccc(c1)C(Nc1ccc(cc1)[Cl])=O)C([O-])=O;CN(CCN1C[C@H](CCCNC(N)=N)N(CCCC2CCCCC2)C1=N)CCn1ccnc1N;c1ccnc(c1)N;CCC(N)=N;C(c1ccsc1)N	Pocket PK3	green	a/C290(reactive:0.805)	7.047	297.299988	280.399994	0.6386	0.7068	-0.2611
Protein Kinases	OXSR1[d]	O95747[d]	Catalytic domain	IPR000719[d]	Protein kinase domain[d]	2VWI	d/108,113,114,116,222,223,224,225,226,228,229,249,250,251,252,253,256,257	3				3PYY[3yy],6NPE[kwd],6NPU[kwv],6NPV[kwp],6Q4D[hht5],6Q4K[hhw],6NBS[kj4],6QA1[hvk],6QAH[hvb2],6QAQ[hvq2]	c1ccc(cc1)n1cc(c(c2ccc(cc2)F)n1)[C@@H]1C(NC(N1)=O)=O;C(C#N)C(Nc1nc(cs1)c1ccc(c(c1)[Cl])[Cl])=O;CC(NC1CCN(c2ccc(c(c2)[Cl])[Cl])N=1)=O;C(CO)[C@H]1CN(c2ccc(c(c2)[Cl])[Cl])N=C1NC(c1ccncc1)=O;COc1cc(ccc1CC([O-])=O)[Br];C(=Cc1cccc(c1)C(Nc1ccc(cc1)[Cl])=O)C([O-])=O;CN(CCN1C[C@H](CCCNC(N)=N)N(CCCC2CCCCC2)C1=N)CCn1ccnc1N;c1ccnc(c1)N;CCC(N)=N;C(c1ccsc1)N	Pocket PK3	green		10.65	259.200012	244.5	0.6581	0.8349	0.1866
Protein Kinases	CAMK4[a]	Q16566[a]	Catalytic domain			2W4O	a/232,238,239,240,241,242,243,244,253,259,260,262,265,316,323	3				3PYY[3yy],6NPE[kwd],6NPU[kwv],6NPV[kwp],6Q4D[hht5],6Q4K[hhw],6NBS[kj4],6QA1[hvk],6QAH[hvb2],6QAQ[hvq2]	c1ccc(cc1)n1cc(c(c2ccc(cc2)F)n1)[C@@H]1C(NC(N1)=O)=O;C(C#N)C(Nc1nc(cs1)c1ccc(c(c1)[Cl])[Cl])=O;CC(NC1CCN(c2ccc(c(c2)[Cl])[Cl])N=1)=O;C(CO)[C@H]1CN(c2ccc(c(c2)[Cl])[Cl])N=C1NC(c1ccncc1)=O;COc1cc(ccc1CC([O-])=O)[Br];C(=Cc1cccc(c1)C(Nc1ccc(cc1)[Cl])=O)C([O-])=O;CN(CCN1C[C@H](CCCNC(N)=N)N(CCCC2CCCCC2)C1=N)CCn1ccnc1N;c1ccnc(c1)N;CCC(N)=N;C(c1ccsc1)N	Pocket PK3	green		18.290001	213.899994	235.600006	0.5774	0.7408	-0.5093
Protein Kinases	CDK4[b]	P11802[b]	Catalytic domain	IPR000719[b]	Protein kinase domain[b]	2W9Z	b/103,104,106,107,108,109,110,111,112,113,116,117,120,207,208,209,210	3				3PYY[3yy],6NPE[kwd],6NPU[kwv],6NPV[kwp],6Q4D[hht5],6Q4K[hhw],6NBS[kj4],6QA1[hvk],6QAH[hvb2],6QAQ[hvq2]	c1ccc(cc1)n1cc(c(c2ccc(cc2)F)n1)[C@@H]1C(NC(N1)=O)=O;C(C#N)C(Nc1nc(cs1)c1ccc(c(c1)[Cl])[Cl])=O;CC(NC1CCN(c2ccc(c(c2)[Cl])[Cl])N=1)=O;C(CO)[C@H]1CN(c2ccc(c(c2)[Cl])[Cl])N=C1NC(c1ccncc1)=O;COc1cc(ccc1CC([O-])=O)[Br];C(=Cc1cccc(c1)C(Nc1ccc(cc1)[Cl])=O)C([O-])=O;CN(CCN1C[C@H](CCCNC(N)=N)N(CCCC2CCCCC2)C1=N)CCn1ccnc1N;c1ccnc(c1)N;CCC(N)=N;C(c1ccsc1)N	Pocket PK3	green		16.9	299.799988	287.799988	0.6602	0.8096	0.1988
Protein Kinases	CAMK2D[a]	Q13557[a]	Catalytic domain	IPR008271[a]	Serine[a]	2WEL	a/99,102,103,106,139,177,178,179,180,202,206,209,210,211,212,215	3				3PYY[3yy],6NPE[kwd],6NPU[kwv],6NPV[kwp],6Q4D[hht5],6Q4K[hhw],6NBS[kj4],6QA1[hvk],6QAH[hvb2],6QAQ[hvq2]	c1ccc(cc1)n1cc(c(c2ccc(cc2)F)n1)[C@@H]1C(NC(N1)=O)=O;C(C#N)C(Nc1nc(cs1)c1ccc(c(c1)[Cl])[Cl])=O;CC(NC1CCN(c2ccc(c(c2)[Cl])[Cl])N=1)=O;C(CO)[C@H]1CN(c2ccc(c(c2)[Cl])[Cl])N=C1NC(c1ccncc1)=O;COc1cc(ccc1CC([O-])=O)[Br];C(=Cc1cccc(c1)C(Nc1ccc(cc1)[Cl])=O)C([O-])=O;CN(CCN1C[C@H](CCCNC(N)=N)N(CCCC2CCCCC2)C1=N)CCn1ccnc1N;c1ccnc(c1)N;CCC(N)=N;C(c1ccsc1)N	Pocket PK3	green		7.481	232.5	257.399994	0.6115	0.6993	-0.5336
Protein Kinases	CHEK2[a]	O96017[a]	Catalytic domain	IPR000719[a]	Protein kinase domain[a]	2WTI	a/316,318,422,423,424,425,427,428,430,431,432,434,439,444,445,446,448,451	3				3PYY[3yy],6NPE[kwd],6NPU[kwv],6NPV[kwp],6Q4D[hht5],6Q4K[hhw],6NBS[kj4],6QA1[hvk],6QAH[hvb2],6QAQ[hvq2]	c1ccc(cc1)n1cc(c(c2ccc(cc2)F)n1)[C@@H]1C(NC(N1)=O)=O;C(C#N)C(Nc1nc(cs1)c1ccc(c(c1)[Cl])[Cl])=O;CC(NC1CCN(c2ccc(c(c2)[Cl])[Cl])N=1)=O;C(CO)[C@H]1CN(c2ccc(c(c2)[Cl])[Cl])N=C1NC(c1ccncc1)=O;COc1cc(ccc1CC([O-])=O)[Br];C(=Cc1cccc(c1)C(Nc1ccc(cc1)[Cl])=O)C([O-])=O;CN(CCN1C[C@H](CCCNC(N)=N)N(CCCC2CCCCC2)C1=N)CCn1ccnc1N;c1ccnc(c1)N;CCC(N)=N;C(c1ccsc1)N	Pocket PK3	green		12.94	303.799988	333.899994	0.5235	0.7517	-0.3294
Protein Kinases	SRPK2[a]	P78362[a]	Catalytic domain	IPR000719[a]	Protein kinase domain[a]	2X7G	a/174,177,182,575,576,580,581,582,583,584,585,587,601,604,605,637,639,644,648,649	3				3PYY[3yy],6NPE[kwd],6NPU[kwv],6NPV[kwp],6Q4D[hht5],6Q4K[hhw],6NBS[kj4],6QA1[hvk],6QAH[hvb2],6QAQ[hvq2]	c1ccc(cc1)n1cc(c(c2ccc(cc2)F)n1)[C@@H]1C(NC(N1)=O)=O;C(C#N)C(Nc1nc(cs1)c1ccc(c(c1)[Cl])[Cl])=O;CC(NC1CCN(c2ccc(c(c2)[Cl])[Cl])N=1)=O;C(CO)[C@H]1CN(c2ccc(c(c2)[Cl])[Cl])N=C1NC(c1ccncc1)=O;COc1cc(ccc1CC([O-])=O)[Br];C(=Cc1cccc(c1)C(Nc1ccc(cc1)[Cl])=O)C([O-])=O;CN(CCN1C[C@H](CCCNC(N)=N)N(CCCC2CCCCC2)C1=N)CCn1ccnc1N;c1ccnc(c1)N;CCC(N)=N;C(c1ccsc1)N	Pocket PK3	green		11.77	348.600006	357.399994	0.6002	0.7784	0.05118
Protein Kinases	NEK2[a]	P51955[a]	Catalytic domain	IPR000719[a]	Protein kinase domain[a]	2XK7	a/101,102,105,106,107,207,211,212,213,234,235,236,237,238	3				3PYY[3yy],6NPE[kwd],6NPU[kwv],6NPV[kwp],6Q4D[hht5],6Q4K[hhw],6NBS[kj4],6QA1[hvk],6QAH[hvb2],6QAQ[hvq2]	c1ccc(cc1)n1cc(c(c2ccc(cc2)F)n1)[C@@H]1C(NC(N1)=O)=O;C(C#N)C(Nc1nc(cs1)c1ccc(c(c1)[Cl])[Cl])=O;CC(NC1CCN(c2ccc(c(c2)[Cl])[Cl])N=1)=O;C(CO)[C@H]1CN(c2ccc(c(c2)[Cl])[Cl])N=C1NC(c1ccncc1)=O;COc1cc(ccc1CC([O-])=O)[Br];C(=Cc1cccc(c1)C(Nc1ccc(cc1)[Cl])=O)C([O-])=O;CN(CCN1C[C@H](CCCNC(N)=N)N(CCCC2CCCCC2)C1=N)CCn1ccnc1N;c1ccnc(c1)N;CCC(N)=N;C(c1ccsc1)N	Pocket PK3	green		14.43	214.600006	263.899994	0.4902	0.7408	-0.7048
Protein Kinases	DAPK1[a]	P53355[a]	Catalytic domain	IPR000719[a]	Protein kinase domain[a]	2YAK	a/102,105,106,109,110,111,112,113,116,209,210,211,212,213,239,240,241,242,243,244	3				3PYY[3yy],6NPE[kwd],6NPU[kwv],6NPV[kwp],6Q4D[hht5],6Q4K[hhw],6NBS[kj4],6QA1[hvk],6QAH[hvb2],6QAQ[hvq2]	c1ccc(cc1)n1cc(c(c2ccc(cc2)F)n1)[C@@H]1C(NC(N1)=O)=O;C(C#N)C(Nc1nc(cs1)c1ccc(c(c1)[Cl])[Cl])=O;CC(NC1CCN(c2ccc(c(c2)[Cl])[Cl])N=1)=O;C(CO)[C@H]1CN(c2ccc(c(c2)[Cl])[Cl])N=C1NC(c1ccncc1)=O;COc1cc(ccc1CC([O-])=O)[Br];C(=Cc1cccc(c1)C(Nc1ccc(cc1)[Cl])=O)C([O-])=O;CN(CCN1C[C@H](CCCNC(N)=N)N(CCCC2CCCCC2)C1=N)CCn1ccnc1N;c1ccnc(c1)N;CCC(N)=N;C(c1ccsc1)N	Pocket PK3	green		8.742	350.200012	340.399994	0.5483	0.7629	-0.1244
Protein Kinases	RPS6KB1[b]	P23443[b]	Catalytic domain	IPR000719[b]	Protein kinase domain[b]	3A60	b/185,188,190,191,192,285,286,287,288,289,315,316,317	3				3PYY[3yy],6NPE[kwd],6NPU[kwv],6NPV[kwp],6Q4D[hht5],6Q4K[hhw],6NBS[kj4],6QA1[hvk],6QAH[hvb2],6QAQ[hvq2]	c1ccc(cc1)n1cc(c(c2ccc(cc2)F)n1)[C@@H]1C(NC(N1)=O)=O;C(C#N)C(Nc1nc(cs1)c1ccc(c(c1)[Cl])[Cl])=O;CC(NC1CCN(c2ccc(c(c2)[Cl])[Cl])N=1)=O;C(CO)[C@H]1CN(c2ccc(c(c2)[Cl])[Cl])N=C1NC(c1ccncc1)=O;COc1cc(ccc1CC([O-])=O)[Br];C(=Cc1cccc(c1)C(Nc1ccc(cc1)[Cl])=O)C([O-])=O;CN(CCN1C[C@H](CCCNC(N)=N)N(CCCC2CCCCC2)C1=N)CCn1ccnc1N;c1ccnc(c1)N;CCC(N)=N;C(c1ccsc1)N	Pocket PK3	green		11.89	188.899994	196.699997	0.5251	0.7308	-0.7592
Protein Kinases	TTK[a]	P33981[a]	Catalytic domain	IPR000719[a]	Protein kinase domain[a]	3GFW	a/613,614,616,617,618,619,621,624,726,727,728,729,730,759,760,761,764	3				3PYY[3yy],6NPE[kwd],6NPU[kwv],6NPV[kwp],6Q4D[hht5],6Q4K[hhw],6NBS[kj4],6QA1[hvk],6QAH[hvb2],6QAQ[hvq2]	c1ccc(cc1)n1cc(c(c2ccc(cc2)F)n1)[C@@H]1C(NC(N1)=O)=O;C(C#N)C(Nc1nc(cs1)c1ccc(c(c1)[Cl])[Cl])=O;CC(NC1CCN(c2ccc(c(c2)[Cl])[Cl])N=1)=O;C(CO)[C@H]1CN(c2ccc(c(c2)[Cl])[Cl])N=C1NC(c1ccncc1)=O;COc1cc(ccc1CC([O-])=O)[Br];C(=Cc1cccc(c1)C(Nc1ccc(cc1)[Cl])=O)C([O-])=O;CN(CCN1C[C@H](CCCNC(N)=N)N(CCCC2CCCCC2)C1=N)CCn1ccnc1N;c1ccnc(c1)N;CCC(N)=N;C(c1ccsc1)N	Pocket PK3	green		15.62	291.899994	285.799988	0.586	0.809	0.008542
Protein Kinases	GRK6[a]	P43250[a]	Catalytic domain	IPR000719[a]	Protein kinase domain[a]	3NYO	a/274,278,280,281,282,283,284,285,287,379,411	3				3PYY[3yy],6NPE[kwd],6NPU[kwv],6NPV[kwp],6Q4D[hht5],6Q4K[hhw],6NBS[kj4],6QA1[hvk],6QAH[hvb2],6QAQ[hvq2]	c1ccc(cc1)n1cc(c(c2ccc(cc2)F)n1)[C@@H]1C(NC(N1)=O)=O;C(C#N)C(Nc1nc(cs1)c1ccc(c(c1)[Cl])[Cl])=O;CC(NC1CCN(c2ccc(c(c2)[Cl])[Cl])N=1)=O;C(CO)[C@H]1CN(c2ccc(c(c2)[Cl])[Cl])N=C1NC(c1ccncc1)=O;COc1cc(ccc1CC([O-])=O)[Br];C(=Cc1cccc(c1)C(Nc1ccc(cc1)[Cl])=O)C([O-])=O;CN(CCN1C[C@H](CCCNC(N)=N)N(CCCC2CCCCC2)C1=N)CCn1ccnc1N;c1ccnc(c1)N;CCC(N)=N;C(c1ccsc1)N	Pocket PK3	green		19.219999	182.899994	212.600006	0.4842	0.7158	-0.935
Protein Kinases	RAF1[a]	P04049[a]	Catalytic domain	IPR001245[a]	Serine-threonine[a]	3OMV	a/433,437,438,439,440,441,442,445,541,544,574,576	3				3PYY[3yy],6NPE[kwd],6NPU[kwv],6NPV[kwp],6Q4D[hht5],6Q4K[hhw],6NBS[kj4],6QA1[hvk],6QAH[hvb2],6QAQ[hvq2]	c1ccc(cc1)n1cc(c(c2ccc(cc2)F)n1)[C@@H]1C(NC(N1)=O)=O;C(C#N)C(Nc1nc(cs1)c1ccc(c(c1)[Cl])[Cl])=O;CC(NC1CCN(c2ccc(c(c2)[Cl])[Cl])N=1)=O;C(CO)[C@H]1CN(c2ccc(c(c2)[Cl])[Cl])N=C1NC(c1ccncc1)=O;COc1cc(ccc1CC([O-])=O)[Br];C(=Cc1cccc(c1)C(Nc1ccc(cc1)[Cl])=O)C([O-])=O;CN(CCN1C[C@H](CCCNC(N)=N)N(CCCC2CCCCC2)C1=N)CCn1ccnc1N;c1ccnc(c1)N;CCC(N)=N;C(c1ccsc1)N	Pocket PK3	green		18.5	181.399994	181.100006	0.6015	0.8424	-0.1758
Protein Kinases	GRK2[a]	P25098[a]	Catalytic domain	IPR000719[a]	Protein kinase domain[a]	3V5W	a/382,386,388,390,391,393,405,409,410,411,412,413,414	3				3PYY[3yy],6NPE[kwd],6NPU[kwv],6NPV[kwp],6Q4D[hht5],6Q4K[hhw],6NBS[kj4],6QA1[hvk],6QAH[hvb2],6QAQ[hvq2]	c1ccc(cc1)n1cc(c(c2ccc(cc2)F)n1)[C@@H]1C(NC(N1)=O)=O;C(C#N)C(Nc1nc(cs1)c1ccc(c(c1)[Cl])[Cl])=O;CC(NC1CCN(c2ccc(c(c2)[Cl])[Cl])N=1)=O;C(CO)[C@H]1CN(c2ccc(c(c2)[Cl])[Cl])N=C1NC(c1ccncc1)=O;COc1cc(ccc1CC([O-])=O)[Br];C(=Cc1cccc(c1)C(Nc1ccc(cc1)[Cl])=O)C([O-])=O;CN(CCN1C[C@H](CCCNC(N)=N)N(CCCC2CCCCC2)C1=N)CCn1ccnc1N;c1ccnc(c1)N;CCC(N)=N;C(c1ccsc1)N	Pocket PK3	green		16.68	214.199997	199.699997	0.5503	0.7542	-0.5168
Protein Kinases	MAPK8[a]	P45983[a]	Catalytic domain	IPR000719[a]	Protein kinase domain[a]	3VUG	a/118,119,120,121,122,123,128,218,219,220,221,278,279,280,281	3				3PYY[3yy],6NPE[kwd],6NPU[kwv],6NPV[kwp],6Q4D[hht5],6Q4K[hhw],6NBS[kj4],6QA1[hvk],6QAH[hvb2],6QAQ[hvq2]	c1ccc(cc1)n1cc(c(c2ccc(cc2)F)n1)[C@@H]1C(NC(N1)=O)=O;C(C#N)C(Nc1nc(cs1)c1ccc(c(c1)[Cl])[Cl])=O;CC(NC1CCN(c2ccc(c(c2)[Cl])[Cl])N=1)=O;C(CO)[C@H]1CN(c2ccc(c(c2)[Cl])[Cl])N=C1NC(c1ccncc1)=O;COc1cc(ccc1CC([O-])=O)[Br];C(=Cc1cccc(c1)C(Nc1ccc(cc1)[Cl])=O)C([O-])=O;CN(CCN1C[C@H](CCCNC(N)=N)N(CCCC2CCCCC2)C1=N)CCn1ccnc1N;c1ccnc(c1)N;CCC(N)=N;C(c1ccsc1)N	Pocket PK3	green		17.43	231.699997	217.199997	0.6176	0.8311	-0.003184
Protein Kinases	CSNK2A1[a]	P68400[a]	Catalytic domain	IPR000719[a]	Protein kinase domain[a]	3WIL	a/227,229,232,233,234,244,247,248,279,283,284,286	3				3PYY[3yy],6NPE[kwd],6NPU[kwv],6NPV[kwp],6Q4D[hht5],6Q4K[hhw],6NBS[kj4],6QA1[hvk],6QAH[hvb2],6QAQ[hvq2]	c1ccc(cc1)n1cc(c(c2ccc(cc2)F)n1)[C@@H]1C(NC(N1)=O)=O;C(C#N)C(Nc1nc(cs1)c1ccc(c(c1)[Cl])[Cl])=O;CC(NC1CCN(c2ccc(c(c2)[Cl])[Cl])N=1)=O;C(CO)[C@H]1CN(c2ccc(c(c2)[Cl])[Cl])N=C1NC(c1ccncc1)=O;COc1cc(ccc1CC([O-])=O)[Br];C(=Cc1cccc(c1)C(Nc1ccc(cc1)[Cl])=O)C([O-])=O;CN(CCN1C[C@H](CCCNC(N)=N)N(CCCC2CCCCC2)C1=N)CCn1ccnc1N;c1ccnc(c1)N;CCC(N)=N;C(c1ccsc1)N	Pocket PK3	green		17.1	157	186.100006	0.5828	0.7035	-0.872
Protein Kinases	ACVR2A[a]	P27037[a]	Catalytic domain	IPR000719[a]	Protein kinase domain[a]	4ASX	a/395,399,400,408,409,410,411,412,413,414,415,416,417,418,439,440,442,445	3				3PYY[3yy],6NPE[kwd],6NPU[kwv],6NPV[kwp],6Q4D[hht5],6Q4K[hhw],6NBS[kj4],6QA1[hvk],6QAH[hvb2],6QAQ[hvq2]	c1ccc(cc1)n1cc(c(c2ccc(cc2)F)n1)[C@@H]1C(NC(N1)=O)=O;C(C#N)C(Nc1nc(cs1)c1ccc(c(c1)[Cl])[Cl])=O;CC(NC1CCN(c2ccc(c(c2)[Cl])[Cl])N=1)=O;C(CO)[C@H]1CN(c2ccc(c(c2)[Cl])[Cl])N=C1NC(c1ccncc1)=O;COc1cc(ccc1CC([O-])=O)[Br];C(=Cc1cccc(c1)C(Nc1ccc(cc1)[Cl])=O)C([O-])=O;CN(CCN1C[C@H](CCCNC(N)=N)N(CCCC2CCCCC2)C1=N)CCn1ccnc1N;c1ccnc(c1)N;CCC(N)=N;C(c1ccsc1)N	Pocket PK3	green		15.65	171.300003	188.399994	0.608	0.7544	-0.5498
Protein Kinases	PAK4[a]	O96013[a]	Catalytic domain	IPR000719[a]	Protein kinase domain[a]	4FIH	a/506,510,512,513,514,515,516,517,530,531,532,533,534,535,536	3				3PYY[3yy],6NPE[kwd],6NPU[kwv],6NPV[kwp],6Q4D[hht5],6Q4K[hhw],6NBS[kj4],6QA1[hvk],6QAH[hvb2],6QAQ[hvq2]	c1ccc(cc1)n1cc(c(c2ccc(cc2)F)n1)[C@@H]1C(NC(N1)=O)=O;C(C#N)C(Nc1nc(cs1)c1ccc(c(c1)[Cl])[Cl])=O;CC(NC1CCN(c2ccc(c(c2)[Cl])[Cl])N=1)=O;C(CO)[C@H]1CN(c2ccc(c(c2)[Cl])[Cl])N=C1NC(c1ccncc1)=O;COc1cc(ccc1CC([O-])=O)[Br];C(=Cc1cccc(c1)C(Nc1ccc(cc1)[Cl])=O)C([O-])=O;CN(CCN1C[C@H](CCCNC(N)=N)N(CCCC2CCCCC2)C1=N)CCn1ccnc1N;c1ccnc(c1)N;CCC(N)=N;C(c1ccsc1)N	Pocket PK3	green		14.81	236.600006	250.800003	0.514	0.7523	-0.5334
Protein Kinases	EIF2AK3[a]	Q9NZJ5[a]	Catalytic domain	IPR000719[a]	Protein kinase domain[a]	4G31	a/897,900,901,904,909,1016,1020,1021,1022,1023,1024,1027	3				3PYY[3yy],6NPE[kwd],6NPU[kwv],6NPV[kwp],6Q4D[hht5],6Q4K[hhw],6NBS[kj4],6QA1[hvk],6QAH[hvb2],6QAQ[hvq2]	c1ccc(cc1)n1cc(c(c2ccc(cc2)F)n1)[C@@H]1C(NC(N1)=O)=O;C(C#N)C(Nc1nc(cs1)c1ccc(c(c1)[Cl])[Cl])=O;CC(NC1CCN(c2ccc(c(c2)[Cl])[Cl])N=1)=O;C(CO)[C@H]1CN(c2ccc(c(c2)[Cl])[Cl])N=C1NC(c1ccncc1)=O;COc1cc(ccc1CC([O-])=O)[Br];C(=Cc1cccc(c1)C(Nc1ccc(cc1)[Cl])=O)C([O-])=O;CN(CCN1C[C@H](CCCNC(N)=N)N(CCCC2CCCCC2)C1=N)CCn1ccnc1N;c1ccnc(c1)N;CCC(N)=N;C(c1ccsc1)N	Pocket PK3	green	a/C904(reactive:0.64)	12.68	164	166.399994	0.6146	0.8924	-0.02367
Protein Kinases	MAP3K14[a]	Q99558[a]	Catalytic domain	IPR000719[a]	Protein kinase domain[a]	4G3D	a/596,599,600,611,612,613,614,615,616,617	3				3PYY[3yy],6NPE[kwd],6NPU[kwv],6NPV[kwp],6Q4D[hht5],6Q4K[hhw],6NBS[kj4],6QA1[hvk],6QAH[hvb2],6QAQ[hvq2]	c1ccc(cc1)n1cc(c(c2ccc(cc2)F)n1)[C@@H]1C(NC(N1)=O)=O;C(C#N)C(Nc1nc(cs1)c1ccc(c(c1)[Cl])[Cl])=O;CC(NC1CCN(c2ccc(c(c2)[Cl])[Cl])N=1)=O;C(CO)[C@H]1CN(c2ccc(c(c2)[Cl])[Cl])N=C1NC(c1ccncc1)=O;COc1cc(ccc1CC([O-])=O)[Br];C(=Cc1cccc(c1)C(Nc1ccc(cc1)[Cl])=O)C([O-])=O;CN(CCN1C[C@H](CCCNC(N)=N)N(CCCC2CCCCC2)C1=N)CCn1ccnc1N;c1ccnc(c1)N;CCC(N)=N;C(c1ccsc1)N	Pocket PK3	green		16.700001	182.100006	164.899994	0.7796	0.8656	0.3224
Protein Kinases	PRPF4B[b]	Q13523[b]	Catalytic domain	IPR000719[b]	Protein kinase domain[b]	4IAN	b/775,778,779,782,783,784,785,786,881,885,886,887	3				3PYY[3yy],6NPE[kwd],6NPU[kwv],6NPV[kwp],6Q4D[hht5],6Q4K[hhw],6NBS[kj4],6QA1[hvk],6QAH[hvb2],6QAQ[hvq2]	c1ccc(cc1)n1cc(c(c2ccc(cc2)F)n1)[C@@H]1C(NC(N1)=O)=O;C(C#N)C(Nc1nc(cs1)c1ccc(c(c1)[Cl])[Cl])=O;CC(NC1CCN(c2ccc(c(c2)[Cl])[Cl])N=1)=O;C(CO)[C@H]1CN(c2ccc(c(c2)[Cl])[Cl])N=C1NC(c1ccncc1)=O;COc1cc(ccc1CC([O-])=O)[Br];C(=Cc1cccc(c1)C(Nc1ccc(cc1)[Cl])=O)C([O-])=O;CN(CCN1C[C@H](CCCNC(N)=N)N(CCCC2CCCCC2)C1=N)CCn1ccnc1N;c1ccnc(c1)N;CCC(N)=N;C(c1ccsc1)N	Pocket PK3	green		12.17	160.399994	163.600006	0.4933	0.7291	-0.9588
Protein Kinases	TBK1[a]	Q9UHD2[a]	Catalytic domain			4IM0	a/101,102,103,104,105,106,107,108,268,420,423,424,426,427,553,556	3				3PYY[3yy],6NPE[kwd],6NPU[kwv],6NPV[kwp],6Q4D[hht5],6Q4K[hhw],6NBS[kj4],6QA1[hvk],6QAH[hvb2],6QAQ[hvq2]	c1ccc(cc1)n1cc(c(c2ccc(cc2)F)n1)[C@@H]1C(NC(N1)=O)=O;C(C#N)C(Nc1nc(cs1)c1ccc(c(c1)[Cl])[Cl])=O;CC(NC1CCN(c2ccc(c(c2)[Cl])[Cl])N=1)=O;C(CO)[C@H]1CN(c2ccc(c(c2)[Cl])[Cl])N=C1NC(c1ccncc1)=O;COc1cc(ccc1CC([O-])=O)[Br];C(=Cc1cccc(c1)C(Nc1ccc(cc1)[Cl])=O)C([O-])=O;CN(CCN1C[C@H](CCCNC(N)=N)N(CCCC2CCCCC2)C1=N)CCn1ccnc1N;c1ccnc(c1)N;CCC(N)=N;C(c1ccsc1)N	Pocket PK3	green	a/C423(reactive:0.735),a/C426(reactive:0.76)	16.799999	202	207.100006	0.6406	0.7983	-0.1815
Protein Kinases	TTN[a]	Q8WZ42[a]	Catalytic domain			4JNW	a/214,215,242,243,245,246,247,289,290,291,292,293,294,295	3				3PYY[3yy],6NPE[kwd],6NPU[kwv],6NPV[kwp],6Q4D[hht5],6Q4K[hhw],6NBS[kj4],6QA1[hvk],6QAH[hvb2],6QAQ[hvq2]	c1ccc(cc1)n1cc(c(c2ccc(cc2)F)n1)[C@@H]1C(NC(N1)=O)=O;C(C#N)C(Nc1nc(cs1)c1ccc(c(c1)[Cl])[Cl])=O;CC(NC1CCN(c2ccc(c(c2)[Cl])[Cl])N=1)=O;C(CO)[C@H]1CN(c2ccc(c(c2)[Cl])[Cl])N=C1NC(c1ccncc1)=O;COc1cc(ccc1CC([O-])=O)[Br];C(=Cc1cccc(c1)C(Nc1ccc(cc1)[Cl])=O)C([O-])=O;CN(CCN1C[C@H](CCCNC(N)=N)N(CCCC2CCCCC2)C1=N)CCn1ccnc1N;c1ccnc(c1)N;CCC(N)=N;C(c1ccsc1)N	Pocket PK3	green		0	184.600006	176.699997	0.5647	0.7314	-0.6836
Protein Kinases	RIPK1[a]	Q13546[a]	Catalytic domain	IPR001245[a]	Serine-threonine[a]	4NEU	a/219,225,227,228,229,230,231,236,237,240,241,245,246,247,248,251	3				3PYY[3yy],6NPE[kwd],6NPU[kwv],6NPV[kwp],6Q4D[hht5],6Q4K[hhw],6NBS[kj4],6QA1[hvk],6QAH[hvb2],6QAQ[hvq2]	c1ccc(cc1)n1cc(c(c2ccc(cc2)F)n1)[C@@H]1C(NC(N1)=O)=O;C(C#N)C(Nc1nc(cs1)c1ccc(c(c1)[Cl])[Cl])=O;CC(NC1CCN(c2ccc(c(c2)[Cl])[Cl])N=1)=O;C(CO)[C@H]1CN(c2ccc(c(c2)[Cl])[Cl])N=C1NC(c1ccncc1)=O;COc1cc(ccc1CC([O-])=O)[Br];C(=Cc1cccc(c1)C(Nc1ccc(cc1)[Cl])=O)C([O-])=O;CN(CCN1C[C@H](CCCNC(N)=N)N(CCCC2CCCCC2)C1=N)CCn1ccnc1N;c1ccnc(c1)N;CCC(N)=N;C(c1ccsc1)N	Pocket PK3	green	a/C240(reactive:0.785)	11.51	183.399994	200.300003	0.5618	0.7781	-0.5112
Protein Kinases	GSK3B[a],GSK3B[a1]	P49841[a],P49841[a1]	Catalytic domain	IPR000719[a1]	Protein kinase domain[a1]	4NM5	a/144,147,148,150; a1/143,146,147,150,151,152,153,249,250,251,252,253,254,255,256,257,258,268,272,299,304,306	3				3PYY[3yy],6NPE[kwd],6NPU[kwv],6NPV[kwp],6Q4D[hht5],6Q4K[hhw],6NBS[kj4],6QA1[hvk],6QAH[hvb2],6QAQ[hvq2]	c1ccc(cc1)n1cc(c(c2ccc(cc2)F)n1)[C@@H]1C(NC(N1)=O)=O;C(C#N)C(Nc1nc(cs1)c1ccc(c(c1)[Cl])[Cl])=O;CC(NC1CCN(c2ccc(c(c2)[Cl])[Cl])N=1)=O;C(CO)[C@H]1CN(c2ccc(c(c2)[Cl])[Cl])N=C1NC(c1ccncc1)=O;COc1cc(ccc1CC([O-])=O)[Br];C(=Cc1cccc(c1)C(Nc1ccc(cc1)[Cl])=O)C([O-])=O;CN(CCN1C[C@H](CCCNC(N)=N)N(CCCC2CCCCC2)C1=N)CCn1ccnc1N;c1ccnc(c1)N;CCC(N)=N;C(c1ccsc1)N	Pocket PK3	green		16.08	276.799988	334.299988	0.5095	0.7345	-0.498
Protein Kinases	GAK[b]	O14976[b]	Catalytic domain	IPR008271[b]	Serine[b]	4O38	b/131,134,135,137,138,141,142,143,176,255,256,259	3				3PYY[3yy],6NPE[kwd],6NPU[kwv],6NPV[kwp],6Q4D[hht5],6Q4K[hhw],6NBS[kj4],6QA1[hvk],6QAH[hvb2],6QAQ[hvq2]	c1ccc(cc1)n1cc(c(c2ccc(cc2)F)n1)[C@@H]1C(NC(N1)=O)=O;C(C#N)C(Nc1nc(cs1)c1ccc(c(c1)[Cl])[Cl])=O;CC(NC1CCN(c2ccc(c(c2)[Cl])[Cl])N=1)=O;C(CO)[C@H]1CN(c2ccc(c(c2)[Cl])[Cl])N=C1NC(c1ccncc1)=O;COc1cc(ccc1CC([O-])=O)[Br];C(=Cc1cccc(c1)C(Nc1ccc(cc1)[Cl])=O)C([O-])=O;CN(CCN1C[C@H](CCCNC(N)=N)N(CCCC2CCCCC2)C1=N)CCn1ccnc1N;c1ccnc(c1)N;CCC(N)=N;C(c1ccsc1)N	Pocket PK3	green		7.218	187	206.800003	0.6417	0.7848	-0.2892
Protein Kinases	PAK1[a]	Q13153[a]	Catalytic domain	IPR000719[a]	Protein kinase domain[a]	4P90	a/459,461,462,463,464,465,466,482,483,485	3				3PYY[3yy],6NPE[kwd],6NPU[kwv],6NPV[kwp],6Q4D[hht5],6Q4K[hhw],6NBS[kj4],6QA1[hvk],6QAH[hvb2],6QAQ[hvq2]	c1ccc(cc1)n1cc(c(c2ccc(cc2)F)n1)[C@@H]1C(NC(N1)=O)=O;C(C#N)C(Nc1nc(cs1)c1ccc(c(c1)[Cl])[Cl])=O;CC(NC1CCN(c2ccc(c(c2)[Cl])[Cl])N=1)=O;C(CO)[C@H]1CN(c2ccc(c(c2)[Cl])[Cl])N=C1NC(c1ccncc1)=O;COc1cc(ccc1CC([O-])=O)[Br];C(=Cc1cccc(c1)C(Nc1ccc(cc1)[Cl])=O)C([O-])=O;CN(CCN1C[C@H](CCCNC(N)=N)N(CCCC2CCCCC2)C1=N)CCn1ccnc1N;c1ccnc(c1)N;CCC(N)=N;C(c1ccsc1)N	Pocket PK3	green		10.48	170.300003	172.600006	0.4919	0.8172	-0.5708
Protein Kinases	STK24[a]	Q9Y6E0[a]	Catalytic domain	IPR000719[a]	Protein kinase domain[a]	4QMX	a/222,226,228,229,230,231,232,233,246,247,248,249,250,251,252	3				3PYY[3yy],6NPE[kwd],6NPU[kwv],6NPV[kwp],6Q4D[hht5],6Q4K[hhw],6NBS[kj4],6QA1[hvk],6QAH[hvb2],6QAQ[hvq2]	c1ccc(cc1)n1cc(c(c2ccc(cc2)F)n1)[C@@H]1C(NC(N1)=O)=O;C(C#N)C(Nc1nc(cs1)c1ccc(c(c1)[Cl])[Cl])=O;CC(NC1CCN(c2ccc(c(c2)[Cl])[Cl])N=1)=O;C(CO)[C@H]1CN(c2ccc(c(c2)[Cl])[Cl])N=C1NC(c1ccncc1)=O;COc1cc(ccc1CC([O-])=O)[Br];C(=Cc1cccc(c1)C(Nc1ccc(cc1)[Cl])=O)C([O-])=O;CN(CCN1C[C@H](CCCNC(N)=N)N(CCCC2CCCCC2)C1=N)CCn1ccnc1N;c1ccnc(c1)N;CCC(N)=N;C(c1ccsc1)N	Pocket PK3	green		10.03	229.199997	255.600006	0.4812	0.7024	-0.8278
Protein Kinases	MAPK3[a]	P27361[a]	Catalytic domain	IPR000719[a]	Protein kinase domain[a]	4QTB	a/137,138,139,140,143,236,239,240,242,243,244,260,295,296,297,298,299,300	3				3PYY[3yy],6NPE[kwd],6NPU[kwv],6NPV[kwp],6Q4D[hht5],6Q4K[hhw],6NBS[kj4],6QA1[hvk],6QAH[hvb2],6QAQ[hvq2]	c1ccc(cc1)n1cc(c(c2ccc(cc2)F)n1)[C@@H]1C(NC(N1)=O)=O;C(C#N)C(Nc1nc(cs1)c1ccc(c(c1)[Cl])[Cl])=O;CC(NC1CCN(c2ccc(c(c2)[Cl])[Cl])N=1)=O;C(CO)[C@H]1CN(c2ccc(c(c2)[Cl])[Cl])N=C1NC(c1ccncc1)=O;COc1cc(ccc1CC([O-])=O)[Br];C(=Cc1cccc(c1)C(Nc1ccc(cc1)[Cl])=O)C([O-])=O;CN(CCN1C[C@H](CCCNC(N)=N)N(CCCC2CCCCC2)C1=N)CCn1ccnc1N;c1ccnc(c1)N;CCC(N)=N;C(c1ccsc1)N	Pocket PK3	green		16.83	225.300003	261.100006	0.5614	0.8246	-0.1771
Protein Kinases	MAPKAPK2[a],MAPK14[b]	P49137[a],Q16539[b]	Catalytic domain	IPR000719[b]	Protein kinase domain[b]	4TYH	a/230,231,232,233,235; b/117,120,121,122,123,124,127,215,216,217,218,219,274,275,276,277,278	3				3PYY[3yy],6NPE[kwd],6NPU[kwv],6NPV[kwp],6Q4D[hht5],6Q4K[hhw],6NBS[kj4],6QA1[hvk],6QAH[hvb2],6QAQ[hvq2]	c1ccc(cc1)n1cc(c(c2ccc(cc2)F)n1)[C@@H]1C(NC(N1)=O)=O;C(C#N)C(Nc1nc(cs1)c1ccc(c(c1)[Cl])[Cl])=O;CC(NC1CCN(c2ccc(c(c2)[Cl])[Cl])N=1)=O;C(CO)[C@H]1CN(c2ccc(c(c2)[Cl])[Cl])N=C1NC(c1ccncc1)=O;COc1cc(ccc1CC([O-])=O)[Br];C(=Cc1cccc(c1)C(Nc1ccc(cc1)[Cl])=O)C([O-])=O;CN(CCN1C[C@H](CCCNC(N)=N)N(CCCC2CCCCC2)C1=N)CCn1ccnc1N;c1ccnc(c1)N;CCC(N)=N;C(c1ccsc1)N	Pocket PK3	green		10.49	261.700012	279	0.6308	0.8622	0.239
Protein Kinases	CDK12[c]	Q9NYV4[c]	Catalytic domain	IPR000719[c]	Protein kinase domain[c]	4UN0	c/824,829,830,831,832,833,836,929,930,931,932	3				3PYY[3yy],6NPE[kwd],6NPU[kwv],6NPV[kwp],6Q4D[hht5],6Q4K[hhw],6NBS[kj4],6QA1[hvk],6QAH[hvb2],6QAQ[hvq2]	c1ccc(cc1)n1cc(c(c2ccc(cc2)F)n1)[C@@H]1C(NC(N1)=O)=O;C(C#N)C(Nc1nc(cs1)c1ccc(c(c1)[Cl])[Cl])=O;CC(NC1CCN(c2ccc(c(c2)[Cl])[Cl])N=1)=O;C(CO)[C@H]1CN(c2ccc(c(c2)[Cl])[Cl])N=C1NC(c1ccncc1)=O;COc1cc(ccc1CC([O-])=O)[Br];C(=Cc1cccc(c1)C(Nc1ccc(cc1)[Cl])=O)C([O-])=O;CN(CCN1C[C@H](CCCNC(N)=N)N(CCCC2CCCCC2)C1=N)CCn1ccnc1N;c1ccnc(c1)N;CCC(N)=N;C(c1ccsc1)N	Pocket PK3	green		18.120001	158.600006	172.399994	0.6023	0.75	-0.6371
Protein Kinases	MAPK10[a]	P53779[a]	Catalytic domain	IPR000719[a]	Protein kinase domain[a]	4W4V	a/160,161,162,163,166,256,257,259,316,317,318,319	3				3PYY[3yy],6NPE[kwd],6NPU[kwv],6NPV[kwp],6Q4D[hht5],6Q4K[hhw],6NBS[kj4],6QA1[hvk],6QAH[hvb2],6QAQ[hvq2]	c1ccc(cc1)n1cc(c(c2ccc(cc2)F)n1)[C@@H]1C(NC(N1)=O)=O;C(C#N)C(Nc1nc(cs1)c1ccc(c(c1)[Cl])[Cl])=O;CC(NC1CCN(c2ccc(c(c2)[Cl])[Cl])N=1)=O;C(CO)[C@H]1CN(c2ccc(c(c2)[Cl])[Cl])N=C1NC(c1ccncc1)=O;COc1cc(ccc1CC([O-])=O)[Br];C(=Cc1cccc(c1)C(Nc1ccc(cc1)[Cl])=O)C([O-])=O;CN(CCN1C[C@H](CCCNC(N)=N)N(CCCC2CCCCC2)C1=N)CCn1ccnc1N;c1ccnc(c1)N;CCC(N)=N;C(c1ccsc1)N	Pocket PK3	green		20.83	166.699997	179.800003	0.6046	0.7769	-0.489
Protein Kinases	BMP2K[a]	Q9NSY1[a]	Catalytic domain	IPR000719[a]	Protein kinase domain[a]	4W9W	a/145,146,147,148,149,150,260,261,262,281,283,284,285,286	3				3PYY[3yy],6NPE[kwd],6NPU[kwv],6NPV[kwp],6Q4D[hht5],6Q4K[hhw],6NBS[kj4],6QA1[hvk],6QAH[hvb2],6QAQ[hvq2]	c1ccc(cc1)n1cc(c(c2ccc(cc2)F)n1)[C@@H]1C(NC(N1)=O)=O;C(C#N)C(Nc1nc(cs1)c1ccc(c(c1)[Cl])[Cl])=O;CC(NC1CCN(c2ccc(c(c2)[Cl])[Cl])N=1)=O;C(CO)[C@H]1CN(c2ccc(c(c2)[Cl])[Cl])N=C1NC(c1ccncc1)=O;COc1cc(ccc1CC([O-])=O)[Br];C(=Cc1cccc(c1)C(Nc1ccc(cc1)[Cl])=O)C([O-])=O;CN(CCN1C[C@H](CCCNC(N)=N)N(CCCC2CCCCC2)C1=N)CCn1ccnc1N;c1ccnc(c1)N;CCC(N)=N;C(c1ccsc1)N	Pocket PK3	green	a/C260(0.14)	18.610001	198.100006	197.699997	0.5687	0.7705	-0.4687
Protein Kinases	TNNI3K[a]	Q59H18[a]	Catalytic domain	IPR001245[a]	Serine-threonine[a]	4YFI	a/551,552,555,556,557,558,563,658,659,660,661,662,663,666	3				3PYY[3yy],6NPE[kwd],6NPU[kwv],6NPV[kwp],6Q4D[hht5],6Q4K[hhw],6NBS[kj4],6QA1[hvk],6QAH[hvb2],6QAQ[hvq2]	c1ccc(cc1)n1cc(c(c2ccc(cc2)F)n1)[C@@H]1C(NC(N1)=O)=O;C(C#N)C(Nc1nc(cs1)c1ccc(c(c1)[Cl])[Cl])=O;CC(NC1CCN(c2ccc(c(c2)[Cl])[Cl])N=1)=O;C(CO)[C@H]1CN(c2ccc(c(c2)[Cl])[Cl])N=C1NC(c1ccncc1)=O;COc1cc(ccc1CC([O-])=O)[Br];C(=Cc1cccc(c1)C(Nc1ccc(cc1)[Cl])=O)C([O-])=O;CN(CCN1C[C@H](CCCNC(N)=N)N(CCCC2CCCCC2)C1=N)CCn1ccnc1N;c1ccnc(c1)N;CCC(N)=N;C(c1ccsc1)N	Pocket PK3	green		16.16	210.600006	224.199997	0.5531	0.7617	-0.4935
Protein Kinases	DAPK3[a]	O43293[a]	Catalytic domain	IPR000719[a]	Protein kinase domain[a]	5A6O	a/102,105,106,108,109,110,111,112,113,116,209,210,211,212,213,239,240,242,243,244	3				3PYY[3yy],6NPE[kwd],6NPU[kwv],6NPV[kwp],6Q4D[hht5],6Q4K[hhw],6NBS[kj4],6QA1[hvk],6QAH[hvb2],6QAQ[hvq2]	c1ccc(cc1)n1cc(c(c2ccc(cc2)F)n1)[C@@H]1C(NC(N1)=O)=O;C(C#N)C(Nc1nc(cs1)c1ccc(c(c1)[Cl])[Cl])=O;CC(NC1CCN(c2ccc(c(c2)[Cl])[Cl])N=1)=O;C(CO)[C@H]1CN(c2ccc(c(c2)[Cl])[Cl])N=C1NC(c1ccncc1)=O;COc1cc(ccc1CC([O-])=O)[Br];C(=Cc1cccc(c1)C(Nc1ccc(cc1)[Cl])=O)C([O-])=O;CN(CCN1C[C@H](CCCNC(N)=N)N(CCCC2CCCCC2)C1=N)CCn1ccnc1N;c1ccnc(c1)N;CCC(N)=N;C(c1ccsc1)N	Pocket PK3	green		8.614	304.399994	332.600006	0.5119	0.7156	-0.4967
Protein Kinases	PRKACA[a],PKIA[b]	P17612[a],P61925[b]	Catalytic domain	IPR000719[a]	Protein kinase domain[a]	5BX7	a/230,236,237,238,239,240,250,253,255,256,257,258,259; b/7	3				3PYY[3yy],6NPE[kwd],6NPU[kwv],6NPV[kwp],6Q4D[hht5],6Q4K[hhw],6NBS[kj4],6QA1[hvk],6QAH[hvb2],6QAQ[hvq2]	c1ccc(cc1)n1cc(c(c2ccc(cc2)F)n1)[C@@H]1C(NC(N1)=O)=O;C(C#N)C(Nc1nc(cs1)c1ccc(c(c1)[Cl])[Cl])=O;CC(NC1CCN(c2ccc(c(c2)[Cl])[Cl])N=1)=O;C(CO)[C@H]1CN(c2ccc(c(c2)[Cl])[Cl])N=C1NC(c1ccncc1)=O;COc1cc(ccc1CC([O-])=O)[Br];C(=Cc1cccc(c1)C(Nc1ccc(cc1)[Cl])=O)C([O-])=O;CN(CCN1C[C@H](CCCNC(N)=N)N(CCCC2CCCCC2)C1=N)CCn1ccnc1N;c1ccnc(c1)N;CCC(N)=N;C(c1ccsc1)N	Pocket PK3	green		12.47	217.199997	216.800003	0.5288	0.7932	-0.4018
Protein Kinases	PAK1[a]	Q13153[a]	Catalytic domain	IPR000719[a]	Protein kinase domain[a]	5DEY	a/356,357,358,359,360,361,362,363,366,456,457,458,459,460,484,485,486,489,490,494	3				3PYY[3yy],6NPE[kwd],6NPU[kwv],6NPV[kwp],6Q4D[hht5],6Q4K[hhw],6NBS[kj4],6QA1[hvk],6QAH[hvb2],6QAQ[hvq2]	c1ccc(cc1)n1cc(c(c2ccc(cc2)F)n1)[C@@H]1C(NC(N1)=O)=O;C(C#N)C(Nc1nc(cs1)c1ccc(c(c1)[Cl])[Cl])=O;CC(NC1CCN(c2ccc(c(c2)[Cl])[Cl])N=1)=O;C(CO)[C@H]1CN(c2ccc(c(c2)[Cl])[Cl])N=C1NC(c1ccncc1)=O;COc1cc(ccc1CC([O-])=O)[Br];C(=Cc1cccc(c1)C(Nc1ccc(cc1)[Cl])=O)C([O-])=O;CN(CCN1C[C@H](CCCNC(N)=N)N(CCCC2CCCCC2)C1=N)CCn1ccnc1N;c1ccnc(c1)N;CCC(N)=N;C(c1ccsc1)N	Pocket PK3	green		11.75	288.799988	320.700012	0.5365	0.7564	-0.319
Protein Kinases	MARK2[a]	Q7KZI7[a]	Catalytic domain	IPR008271[a]	Serine[a]	5EAK	a/137,138,141,142,178,181,215,239,242,243,246,247,248	3				3PYY[3yy],6NPE[kwd],6NPU[kwv],6NPV[kwp],6Q4D[hht5],6Q4K[hhw],6NBS[kj4],6QA1[hvk],6QAH[hvb2],6QAQ[hvq2]	c1ccc(cc1)n1cc(c(c2ccc(cc2)F)n1)[C@@H]1C(NC(N1)=O)=O;C(C#N)C(Nc1nc(cs1)c1ccc(c(c1)[Cl])[Cl])=O;CC(NC1CCN(c2ccc(c(c2)[Cl])[Cl])N=1)=O;C(CO)[C@H]1CN(c2ccc(c(c2)[Cl])[Cl])N=C1NC(c1ccncc1)=O;COc1cc(ccc1CC([O-])=O)[Br];C(=Cc1cccc(c1)C(Nc1ccc(cc1)[Cl])=O)C([O-])=O;CN(CCN1C[C@H](CCCNC(N)=N)N(CCCC2CCCCC2)C1=N)CCn1ccnc1N;c1ccnc(c1)N;CCC(N)=N;C(c1ccsc1)N	Pocket PK3	green		8.71	160.699997	184.600006	0.6086	0.7857	-0.4726
Protein Kinases	CDK13[a]	Q14004[a]	Catalytic domain	IPR000719[a]	Protein kinase domain[a]	5EFQ	a/802,805,807,808,809,810,811,814,906,907,908,909,910	3				3PYY[3yy],6NPE[kwd],6NPU[kwv],6NPV[kwp],6Q4D[hht5],6Q4K[hhw],6NBS[kj4],6QA1[hvk],6QAH[hvb2],6QAQ[hvq2]	c1ccc(cc1)n1cc(c(c2ccc(cc2)F)n1)[C@@H]1C(NC(N1)=O)=O;C(C#N)C(Nc1nc(cs1)c1ccc(c(c1)[Cl])[Cl])=O;CC(NC1CCN(c2ccc(c(c2)[Cl])[Cl])N=1)=O;C(CO)[C@H]1CN(c2ccc(c(c2)[Cl])[Cl])N=C1NC(c1ccncc1)=O;COc1cc(ccc1CC([O-])=O)[Br];C(=Cc1cccc(c1)C(Nc1ccc(cc1)[Cl])=O)C([O-])=O;CN(CCN1C[C@H](CCCNC(N)=N)N(CCCC2CCCCC2)C1=N)CCn1ccnc1N;c1ccnc(c1)N;CCC(N)=N;C(c1ccsc1)N	Pocket PK3	green		16.440001	200.899994	197.800003	0.5466	0.7653	-0.5287
Protein Kinases	PBK[a],PBK[b]	Q96KB5[a],Q96KB5[b]	Catalytic domain	IPR008271[a],IPR041989[b]	Serine[a],TOPK, catalytic domain[b]	5J0A	a/122,124,125,127,128,170,171,212,239,243,244,245; b/57,58,63,66,67,69,72,75	3				3PYY[3yy],6NPE[kwd],6NPU[kwv],6NPV[kwp],6Q4D[hht5],6Q4K[hhw],6NBS[kj4],6QA1[hvk],6QAH[hvb2],6QAQ[hvq2]	c1ccc(cc1)n1cc(c(c2ccc(cc2)F)n1)[C@@H]1C(NC(N1)=O)=O;C(C#N)C(Nc1nc(cs1)c1ccc(c(c1)[Cl])[Cl])=O;CC(NC1CCN(c2ccc(c(c2)[Cl])[Cl])N=1)=O;C(CO)[C@H]1CN(c2ccc(c(c2)[Cl])[Cl])N=C1NC(c1ccncc1)=O;COc1cc(ccc1CC([O-])=O)[Br];C(=Cc1cccc(c1)C(Nc1ccc(cc1)[Cl])=O)C([O-])=O;CN(CCN1C[C@H](CCCNC(N)=N)N(CCCC2CCCCC2)C1=N)CCn1ccnc1N;c1ccnc(c1)N;CCC(N)=N;C(c1ccsc1)N	Pocket PK3	green		8.915	222.800003	228.5	0.5963	0.8864	0.1376
Protein Kinases	KSR2[b]	Q6VAB6[b]	Catalytic domain	IPR001245[b]	Serine-threonine[b]	5KKR	b/758,759,760,763,864,865,868,869,893,894,895,896,897,898,899,903,904,907	3				3PYY[3yy],6NPE[kwd],6NPU[kwv],6NPV[kwp],6Q4D[hht5],6Q4K[hhw],6NBS[kj4],6QA1[hvk],6QAH[hvb2],6QAQ[hvq2]	c1ccc(cc1)n1cc(c(c2ccc(cc2)F)n1)[C@@H]1C(NC(N1)=O)=O;C(C#N)C(Nc1nc(cs1)c1ccc(c(c1)[Cl])[Cl])=O;CC(NC1CCN(c2ccc(c(c2)[Cl])[Cl])N=1)=O;C(CO)[C@H]1CN(c2ccc(c(c2)[Cl])[Cl])N=C1NC(c1ccncc1)=O;COc1cc(ccc1CC([O-])=O)[Br];C(=Cc1cccc(c1)C(Nc1ccc(cc1)[Cl])=O)C([O-])=O;CN(CCN1C[C@H](CCCNC(N)=N)N(CCCC2CCCCC2)C1=N)CCn1ccnc1N;c1ccnc(c1)N;CCC(N)=N;C(c1ccsc1)N	Pocket PK3	green		15.1	285.100006	291.299988	0.6972	0.8237	0.3015
Protein Kinases	MASTL[a]	Q96GX5[a]	Catalytic domain	IPR000719[a]	Protein kinase domain[a]	5LOH	a/678,679,680,681,769,772,773,775,796,798,802,803,804,805	3				3PYY[3yy],6NPE[kwd],6NPU[kwv],6NPV[kwp],6Q4D[hht5],6Q4K[hhw],6NBS[kj4],6QA1[hvk],6QAH[hvb2],6QAQ[hvq2]	c1ccc(cc1)n1cc(c(c2ccc(cc2)F)n1)[C@@H]1C(NC(N1)=O)=O;C(C#N)C(Nc1nc(cs1)c1ccc(c(c1)[Cl])[Cl])=O;CC(NC1CCN(c2ccc(c(c2)[Cl])[Cl])N=1)=O;C(CO)[C@H]1CN(c2ccc(c(c2)[Cl])[Cl])N=C1NC(c1ccncc1)=O;COc1cc(ccc1CC([O-])=O)[Br];C(=Cc1cccc(c1)C(Nc1ccc(cc1)[Cl])=O)C([O-])=O;CN(CCN1C[C@H](CCCNC(N)=N)N(CCCC2CCCCC2)C1=N)CCn1ccnc1N;c1ccnc(c1)N;CCC(N)=N;C(c1ccsc1)N	Pocket PK3	green		14.11	209.699997	227.600006	0.5597	0.7164	-0.6602
Protein Kinases	TTK[a]	P33981[a]	Catalytic domain	IPR000719[a]	Protein kinase domain[a]	5NAD	a/725,729,731,732,733,734,735,736,737,752,754,755,757	3				3PYY[3yy],6NPE[kwd],6NPU[kwv],6NPV[kwp],6Q4D[hht5],6Q4K[hhw],6NBS[kj4],6QA1[hvk],6QAH[hvb2],6QAQ[hvq2]	c1ccc(cc1)n1cc(c(c2ccc(cc2)F)n1)[C@@H]1C(NC(N1)=O)=O;C(C#N)C(Nc1nc(cs1)c1ccc(c(c1)[Cl])[Cl])=O;CC(NC1CCN(c2ccc(c(c2)[Cl])[Cl])N=1)=O;C(CO)[C@H]1CN(c2ccc(c(c2)[Cl])[Cl])N=C1NC(c1ccncc1)=O;COc1cc(ccc1CC([O-])=O)[Br];C(=Cc1cccc(c1)C(Nc1ccc(cc1)[Cl])=O)C([O-])=O;CN(CCN1C[C@H](CCCNC(N)=N)N(CCCC2CCCCC2)C1=N)CCn1ccnc1N;c1ccnc(c1)N;CCC(N)=N;C(c1ccsc1)N	Pocket PK3	green		16.77	178.800003	169.5	0.534	0.716	-0.8377
Protein Kinases	LIMK1[l]	P53667[l]	Catalytic domain			5NXC	l/544,545,567,568,569,570,571,572,573,574,575,576,577,578,579,580,581,611,625,628,629	3				3PYY[3yy],6NPE[kwd],6NPU[kwv],6NPV[kwp],6Q4D[hht5],6Q4K[hhw],6NBS[kj4],6QA1[hvk],6QAH[hvb2],6QAQ[hvq2]	c1ccc(cc1)n1cc(c(c2ccc(cc2)F)n1)[C@@H]1C(NC(N1)=O)=O;C(C#N)C(Nc1nc(cs1)c1ccc(c(c1)[Cl])[Cl])=O;CC(NC1CCN(c2ccc(c(c2)[Cl])[Cl])N=1)=O;C(CO)[C@H]1CN(c2ccc(c(c2)[Cl])[Cl])N=C1NC(c1ccncc1)=O;COc1cc(ccc1CC([O-])=O)[Br];C(=Cc1cccc(c1)C(Nc1ccc(cc1)[Cl])=O)C([O-])=O;CN(CCN1C[C@H](CCCNC(N)=N)N(CCCC2CCCCC2)C1=N)CCn1ccnc1N;c1ccnc(c1)N;CCC(N)=N;C(c1ccsc1)N	Pocket PK3	green	l/C571(reactive:0.74),l/C575(0.485)	21.879999	334.100006	387	0.5314	0.7152	-0.3851
Protein Kinases	AURKA[a]	O14965[a]	Catalytic domain	IPR000719[a]	Protein kinase domain[a]	5ODT	a/320,324,326,327,328,329,330,340,345,346,347,348,349	3				3PYY[3yy],6NPE[kwd],6NPU[kwv],6NPV[kwp],6Q4D[hht5],6Q4K[hhw],6NBS[kj4],6QA1[hvk],6QAH[hvb2],6QAQ[hvq2]	c1ccc(cc1)n1cc(c(c2ccc(cc2)F)n1)[C@@H]1C(NC(N1)=O)=O;C(C#N)C(Nc1nc(cs1)c1ccc(c(c1)[Cl])[Cl])=O;CC(NC1CCN(c2ccc(c(c2)[Cl])[Cl])N=1)=O;C(CO)[C@H]1CN(c2ccc(c(c2)[Cl])[Cl])N=C1NC(c1ccncc1)=O;COc1cc(ccc1CC([O-])=O)[Br];C(=Cc1cccc(c1)C(Nc1ccc(cc1)[Cl])=O)C([O-])=O;CN(CCN1C[C@H](CCCNC(N)=N)N(CCCC2CCCCC2)C1=N)CCn1ccnc1N;c1ccnc(c1)N;CCC(N)=N;C(c1ccsc1)N	Pocket PK3	green		10.21	166.800003	175.600006	0.5438	0.7797	-0.616
Protein Kinases	AURKA[a]	O14965[a]	Catalytic domain	IPR000719[a]	Protein kinase domain[a]	5ODT	a/225,227,228,229,230,232,323,351,352,353	3				3PYY[3yy],6NPE[kwd],6NPU[kwv],6NPV[kwp],6Q4D[hht5],6Q4K[hhw],6NBS[kj4],6QA1[hvk],6QAH[hvb2],6QAQ[hvq2]	c1ccc(cc1)n1cc(c(c2ccc(cc2)F)n1)[C@@H]1C(NC(N1)=O)=O;C(C#N)C(Nc1nc(cs1)c1ccc(c(c1)[Cl])[Cl])=O;CC(NC1CCN(c2ccc(c(c2)[Cl])[Cl])N=1)=O;C(CO)[C@H]1CN(c2ccc(c(c2)[Cl])[Cl])N=C1NC(c1ccncc1)=O;COc1cc(ccc1CC([O-])=O)[Br];C(=Cc1cccc(c1)C(Nc1ccc(cc1)[Cl])=O)C([O-])=O;CN(CCN1C[C@H](CCCNC(N)=N)N(CCCC2CCCCC2)C1=N)CCn1ccnc1N;c1ccnc(c1)N;CCC(N)=N;C(c1ccsc1)N	Pocket PK3	green		15.39	160.800003	199	0.5952	0.7031	-0.8278
Protein Kinases	VRK1[b]	Q99986[b]	Catalytic domain	IPR000719[b]	Protein kinase domain[b]	6AC9	b/148,149,150,151,255,256,258,259,260,262,263,287,288,289,290,291,293,294,295,296,297	3				3PYY[3yy],6NPE[kwd],6NPU[kwv],6NPV[kwp],6Q4D[hht5],6Q4K[hhw],6NBS[kj4],6QA1[hvk],6QAH[hvb2],6QAQ[hvq2]	c1ccc(cc1)n1cc(c(c2ccc(cc2)F)n1)[C@@H]1C(NC(N1)=O)=O;C(C#N)C(Nc1nc(cs1)c1ccc(c(c1)[Cl])[Cl])=O;CC(NC1CCN(c2ccc(c(c2)[Cl])[Cl])N=1)=O;C(CO)[C@H]1CN(c2ccc(c(c2)[Cl])[Cl])N=C1NC(c1ccncc1)=O;COc1cc(ccc1CC([O-])=O)[Br];C(=Cc1cccc(c1)C(Nc1ccc(cc1)[Cl])=O)C([O-])=O;CN(CCN1C[C@H](CCCNC(N)=N)N(CCCC2CCCCC2)C1=N)CCn1ccnc1N;c1ccnc(c1)N;CCC(N)=N;C(c1ccsc1)N	Pocket PK3	green	b/C289(0.36)	17.530001	332.5	391.799988	0.4846	0.6728	-0.6621
Protein Kinases	STK3[a]	Q13188[a]	Catalytic domain	IPR000719[a]	Protein kinase domain[a]	6AO5	a/212,216,218,219,220,221,222,223,236,237,238,239,240,241,242	3				3PYY[3yy],6NPE[kwd],6NPU[kwv],6NPV[kwp],6Q4D[hht5],6Q4K[hhw],6NBS[kj4],6QA1[hvk],6QAH[hvb2],6QAQ[hvq2]	c1ccc(cc1)n1cc(c(c2ccc(cc2)F)n1)[C@@H]1C(NC(N1)=O)=O;C(C#N)C(Nc1nc(cs1)c1ccc(c(c1)[Cl])[Cl])=O;CC(NC1CCN(c2ccc(c(c2)[Cl])[Cl])N=1)=O;C(CO)[C@H]1CN(c2ccc(c(c2)[Cl])[Cl])N=C1NC(c1ccncc1)=O;COc1cc(ccc1CC([O-])=O)[Br];C(=Cc1cccc(c1)C(Nc1ccc(cc1)[Cl])=O)C([O-])=O;CN(CCN1C[C@H](CCCNC(N)=N)N(CCCC2CCCCC2)C1=N)CCn1ccnc1N;c1ccnc(c1)N;CCC(N)=N;C(c1ccsc1)N	Pocket PK3	green		9.821	186.699997	218.300003	0.4801	0.7065	-0.9659
Protein Kinases	SRPK1[a]	Q96SB4[a]	Catalytic domain	IPR000719[a]	Protein kinase domain[a]	6FAD	a/542,548,549,550,551,552,568,571,572,604,606,611,615,616	3				3PYY[3yy],6NPE[kwd],6NPU[kwv],6NPV[kwp],6Q4D[hht5],6Q4K[hhw],6NBS[kj4],6QA1[hvk],6QAH[hvb2],6QAQ[hvq2]	c1ccc(cc1)n1cc(c(c2ccc(cc2)F)n1)[C@@H]1C(NC(N1)=O)=O;C(C#N)C(Nc1nc(cs1)c1ccc(c(c1)[Cl])[Cl])=O;CC(NC1CCN(c2ccc(c(c2)[Cl])[Cl])N=1)=O;C(CO)[C@H]1CN(c2ccc(c(c2)[Cl])[Cl])N=C1NC(c1ccncc1)=O;COc1cc(ccc1CC([O-])=O)[Br];C(=Cc1cccc(c1)C(Nc1ccc(cc1)[Cl])=O)C([O-])=O;CN(CCN1C[C@H](CCCNC(N)=N)N(CCCC2CCCCC2)C1=N)CCn1ccnc1N;c1ccnc(c1)N;CCC(N)=N;C(c1ccsc1)N	Pocket PK3	green		16.110001	271.399994	236.199997	0.6604	0.7948	0.06771
Protein Kinases	ULK3[u]	Q6PHR2[u]	Catalytic domain	IPR000719[u]	Protein kinase domain[u]	6FDY	u/204,212,213,224,227,229,230,231,232,253	3				3PYY[3yy],6NPE[kwd],6NPU[kwv],6NPV[kwp],6Q4D[hht5],6Q4K[hhw],6NBS[kj4],6QA1[hvk],6QAH[hvb2],6QAQ[hvq2]	c1ccc(cc1)n1cc(c(c2ccc(cc2)F)n1)[C@@H]1C(NC(N1)=O)=O;C(C#N)C(Nc1nc(cs1)c1ccc(c(c1)[Cl])[Cl])=O;CC(NC1CCN(c2ccc(c(c2)[Cl])[Cl])N=1)=O;C(CO)[C@H]1CN(c2ccc(c(c2)[Cl])[Cl])N=C1NC(c1ccncc1)=O;COc1cc(ccc1CC([O-])=O)[Br];C(=Cc1cccc(c1)C(Nc1ccc(cc1)[Cl])=O)C([O-])=O;CN(CCN1C[C@H](CCCNC(N)=N)N(CCCC2CCCCC2)C1=N)CCn1ccnc1N;c1ccnc(c1)N;CCC(N)=N;C(c1ccsc1)N	Pocket PK3	green		17.67	178.5	172.199997	0.5603	0.7778	-0.5359
Protein Kinases	CLK1[a]	P49759[a]	Catalytic domain	IPR000719[a]	Protein kinase domain[a]	6FT9	a/251,252,255,258,259,260,261,262,264,265,313,314,315,316,373,441,447	3				3PYY[3yy],6NPE[kwd],6NPU[kwv],6NPV[kwp],6Q4D[hht5],6Q4K[hhw],6NBS[kj4],6QA1[hvk],6QAH[hvb2],6QAQ[hvq2]	c1ccc(cc1)n1cc(c(c2ccc(cc2)F)n1)[C@@H]1C(NC(N1)=O)=O;C(C#N)C(Nc1nc(cs1)c1ccc(c(c1)[Cl])[Cl])=O;CC(NC1CCN(c2ccc(c(c2)[Cl])[Cl])N=1)=O;C(CO)[C@H]1CN(c2ccc(c(c2)[Cl])[Cl])N=C1NC(c1ccncc1)=O;COc1cc(ccc1CC([O-])=O)[Br];C(=Cc1cccc(c1)C(Nc1ccc(cc1)[Cl])=O)C([O-])=O;CN(CCN1C[C@H](CCCNC(N)=N)N(CCCC2CCCCC2)C1=N)CCn1ccnc1N;c1ccnc(c1)N;CCC(N)=N;C(c1ccsc1)N	Pocket PK3	green		17.879999	261	268.5	0.6223	0.8352	0.1115
Protein Kinases	CLK2[a]	P49760[a]	Catalytic domain	IPR000719[a]	Protein kinase domain[a]	6FYK	a/253,254,257,260,261,262,263,264,266,267,306,308,311,315,316,317,318,375,443,449	3				3PYY[3yy],6NPE[kwd],6NPU[kwv],6NPV[kwp],6Q4D[hht5],6Q4K[hhw],6NBS[kj4],6QA1[hvk],6QAH[hvb2],6QAQ[hvq2]	c1ccc(cc1)n1cc(c(c2ccc(cc2)F)n1)[C@@H]1C(NC(N1)=O)=O;C(C#N)C(Nc1nc(cs1)c1ccc(c(c1)[Cl])[Cl])=O;CC(NC1CCN(c2ccc(c(c2)[Cl])[Cl])N=1)=O;C(CO)[C@H]1CN(c2ccc(c(c2)[Cl])[Cl])N=C1NC(c1ccncc1)=O;COc1cc(ccc1CC([O-])=O)[Br];C(=Cc1cccc(c1)C(Nc1ccc(cc1)[Cl])=O)C([O-])=O;CN(CCN1C[C@H](CCCNC(N)=N)N(CCCC2CCCCC2)C1=N)CCn1ccnc1N;c1ccnc(c1)N;CCC(N)=N;C(c1ccsc1)N	Pocket PK3	green		17.530001	268.399994	284.200012	0.5721	0.7555	-0.2957
Protein Kinases	CLK3[a]	P49761[a]	Catalytic domain	IPR000719[a]	Protein kinase domain[a]	6FYR	a/513,517,519,520,521,522,523,533,537,571,575,576,577,581,582	3				3PYY[3yy],6NPE[kwd],6NPU[kwv],6NPV[kwp],6Q4D[hht5],6Q4K[hhw],6NBS[kj4],6QA1[hvk],6QAH[hvb2],6QAQ[hvq2]	c1ccc(cc1)n1cc(c(c2ccc(cc2)F)n1)[C@@H]1C(NC(N1)=O)=O;C(C#N)C(Nc1nc(cs1)c1ccc(c(c1)[Cl])[Cl])=O;CC(NC1CCN(c2ccc(c(c2)[Cl])[Cl])N=1)=O;C(CO)[C@H]1CN(c2ccc(c(c2)[Cl])[Cl])N=C1NC(c1ccncc1)=O;COc1cc(ccc1CC([O-])=O)[Br];C(=Cc1cccc(c1)C(Nc1ccc(cc1)[Cl])=O)C([O-])=O;CN(CCN1C[C@H](CCCNC(N)=N)N(CCCC2CCCCC2)C1=N)CCn1ccnc1N;c1ccnc(c1)N;CCC(N)=N;C(c1ccsc1)N	Pocket PK3	green	a/C576(reactive:0.765)	16.1	208.300003	219.600006	0.4987	0.7436	-0.6963
Protein Kinases	STK10[b]	O94804[b]	Catalytic domain	IPR000719[b]	Protein kinase domain[b]	6I2Y	b/228,232,234,235,236,237,238,255,256,257,258	3				3PYY[3yy],6NPE[kwd],6NPU[kwv],6NPV[kwp],6Q4D[hht5],6Q4K[hhw],6NBS[kj4],6QA1[hvk],6QAH[hvb2],6QAQ[hvq2]	c1ccc(cc1)n1cc(c(c2ccc(cc2)F)n1)[C@@H]1C(NC(N1)=O)=O;C(C#N)C(Nc1nc(cs1)c1ccc(c(c1)[Cl])[Cl])=O;CC(NC1CCN(c2ccc(c(c2)[Cl])[Cl])N=1)=O;C(CO)[C@H]1CN(c2ccc(c(c2)[Cl])[Cl])N=C1NC(c1ccncc1)=O;COc1cc(ccc1CC([O-])=O)[Br];C(=Cc1cccc(c1)C(Nc1ccc(cc1)[Cl])=O)C([O-])=O;CN(CCN1C[C@H](CCCNC(N)=N)N(CCCC2CCCCC2)C1=N)CCn1ccnc1N;c1ccnc(c1)N;CCC(N)=N;C(c1ccsc1)N	Pocket PK3	green		10.59	164.800003	168.600006	0.525	0.7	-0.9812
Protein Kinases	ROCK2[a]	O75116[a]	Catalytic domain	IPR000719[a]	Protein kinase domain[a]	6P5M	a/178,181,182,183,184,185,186,187,188,286,287,288,289,290,319,320,321	3				3PYY[3yy],6NPE[kwd],6NPU[kwv],6NPV[kwp],6Q4D[hht5],6Q4K[hhw],6NBS[kj4],6QA1[hvk],6QAH[hvb2],6QAQ[hvq2]	c1ccc(cc1)n1cc(c(c2ccc(cc2)F)n1)[C@@H]1C(NC(N1)=O)=O;C(C#N)C(Nc1nc(cs1)c1ccc(c(c1)[Cl])[Cl])=O;CC(NC1CCN(c2ccc(c(c2)[Cl])[Cl])N=1)=O;C(CO)[C@H]1CN(c2ccc(c(c2)[Cl])[Cl])N=C1NC(c1ccncc1)=O;COc1cc(ccc1CC([O-])=O)[Br];C(=Cc1cccc(c1)C(Nc1ccc(cc1)[Cl])=O)C([O-])=O;CN(CCN1C[C@H](CCCNC(N)=N)N(CCCC2CCCCC2)C1=N)CCn1ccnc1N;c1ccnc(c1)N;CCC(N)=N;C(c1ccsc1)N	Pocket PK3	green		8.029	269.299988	290.700012	0.4643	0.7199	-0.6783
Protein Kinases	DAPK2[a]	Q9UIK4[a]	Catalytic domain			6PAW	a/112,113,116,219,223,224,225,305,306,307,308,309,310,313	3				3PYY[3yy],6NPE[kwd],6NPU[kwv],6NPV[kwp],6Q4D[hht5],6Q4K[hhw],6NBS[kj4],6QA1[hvk],6QAH[hvb2],6QAQ[hvq2]	c1ccc(cc1)n1cc(c(c2ccc(cc2)F)n1)[C@@H]1C(NC(N1)=O)=O;C(C#N)C(Nc1nc(cs1)c1ccc(c(c1)[Cl])[Cl])=O;CC(NC1CCN(c2ccc(c(c2)[Cl])[Cl])N=1)=O;C(CO)[C@H]1CN(c2ccc(c(c2)[Cl])[Cl])N=C1NC(c1ccncc1)=O;COc1cc(ccc1CC([O-])=O)[Br];C(=Cc1cccc(c1)C(Nc1ccc(cc1)[Cl])=O)C([O-])=O;CN(CCN1C[C@H](CCCNC(N)=N)N(CCCC2CCCCC2)C1=N)CCn1ccnc1N;c1ccnc(c1)N;CCC(N)=N;C(c1ccsc1)N	Pocket PK3	green		7.756	236.300003	224.300003	0.5317	0.7598	-0.4648
Protein Kinases	PRPF4B[a]	Q13523[a]	Catalytic domain	IPR000719[a]	Protein kinase domain[a]	6PJJ	a/777,781,782,785,786,787,788,789,790,791,794,795,827,828,880,883,884,886,958,959,960,961,962,963,965,969	3				3PYY[3yy],6NPE[kwd],6NPU[kwv],6NPV[kwp],6Q4D[hht5],6Q4K[hhw],6NBS[kj4],6QA1[hvk],6QAH[hvb2],6QAQ[hvq2]	c1ccc(cc1)n1cc(c(c2ccc(cc2)F)n1)[C@@H]1C(NC(N1)=O)=O;C(C#N)C(Nc1nc(cs1)c1ccc(c(c1)[Cl])[Cl])=O;CC(NC1CCN(c2ccc(c(c2)[Cl])[Cl])N=1)=O;C(CO)[C@H]1CN(c2ccc(c(c2)[Cl])[Cl])N=C1NC(c1ccncc1)=O;COc1cc(ccc1CC([O-])=O)[Br];C(=Cc1cccc(c1)C(Nc1ccc(cc1)[Cl])=O)C([O-])=O;CN(CCN1C[C@H](CCCNC(N)=N)N(CCCC2CCCCC2)C1=N)CCn1ccnc1N;c1ccnc(c1)N;CCC(N)=N;C(c1ccsc1)N	Pocket PK3	green	a/C962(reactive:0.73)	17.73	445.100006	457.399994	0.4794	0.6904	-0.389
Protein Kinases	BRAF[b]	P15056[b]	Catalytic domain	IPR001245[b]	Serine-threonine[b]	6Q0K	b/541,542,545,546,547,548,549,550,553,648,649,650,651,652,653,682,684,685	3				3PYY[3yy],6NPE[kwd],6NPU[kwv],6NPV[kwp],6Q4D[hht5],6Q4K[hhw],6NBS[kj4],6QA1[hvk],6QAH[hvb2],6QAQ[hvq2]	c1ccc(cc1)n1cc(c(c2ccc(cc2)F)n1)[C@@H]1C(NC(N1)=O)=O;C(C#N)C(Nc1nc(cs1)c1ccc(c(c1)[Cl])[Cl])=O;CC(NC1CCN(c2ccc(c(c2)[Cl])[Cl])N=1)=O;C(CO)[C@H]1CN(c2ccc(c(c2)[Cl])[Cl])N=C1NC(c1ccncc1)=O;COc1cc(ccc1CC([O-])=O)[Br];C(=Cc1cccc(c1)C(Nc1ccc(cc1)[Cl])=O)C([O-])=O;CN(CCN1C[C@H](CCCNC(N)=N)N(CCCC2CCCCC2)C1=N)CCn1ccnc1N;c1ccnc(c1)N;CCC(N)=N;C(c1ccsc1)N	Pocket PK3	green	b/C685(reactive:0.81)	18.02	296.799988	281	0.5897	0.8095	0.03123
Protein Kinases	STK17B[a]	O94768[a]	Catalytic domain	IPR000719[a]	Protein kinase domain[a]	6QF4	a/127,130,131,132,135,228,229,231,261,262,263,266,292	3				3PYY[3yy],6NPE[kwd],6NPU[kwv],6NPV[kwp],6Q4D[hht5],6Q4K[hhw],6NBS[kj4],6QA1[hvk],6QAH[hvb2],6QAQ[hvq2]	c1ccc(cc1)n1cc(c(c2ccc(cc2)F)n1)[C@@H]1C(NC(N1)=O)=O;C(C#N)C(Nc1nc(cs1)c1ccc(c(c1)[Cl])[Cl])=O;CC(NC1CCN(c2ccc(c(c2)[Cl])[Cl])N=1)=O;C(CO)[C@H]1CN(c2ccc(c(c2)[Cl])[Cl])N=C1NC(c1ccncc1)=O;COc1cc(ccc1CC([O-])=O)[Br];C(=Cc1cccc(c1)C(Nc1ccc(cc1)[Cl])=O)C([O-])=O;CN(CCN1C[C@H](CCCNC(N)=N)N(CCCC2CCCCC2)C1=N)CCn1ccnc1N;c1ccnc(c1)N;CCC(N)=N;C(c1ccsc1)N	Pocket PK3	green		15.22	163.699997	165.100006	0.6181	0.816	-0.3181
Protein Kinases	MAPK12[a]	P53778[a]	Catalytic domain	IPR000719[a]	Protein kinase domain[a]	6UNA	a/120,121,122,123,124,125,126,127,130,216,218,219,220,222,279,280,281,284,310	3				3PYY[3yy],6NPE[kwd],6NPU[kwv],6NPV[kwp],6Q4D[hht5],6Q4K[hhw],6NBS[kj4],6QA1[hvk],6QAH[hvb2],6QAQ[hvq2]	c1ccc(cc1)n1cc(c(c2ccc(cc2)F)n1)[C@@H]1C(NC(N1)=O)=O;C(C#N)C(Nc1nc(cs1)c1ccc(c(c1)[Cl])[Cl])=O;CC(NC1CCN(c2ccc(c(c2)[Cl])[Cl])N=1)=O;C(CO)[C@H]1CN(c2ccc(c(c2)[Cl])[Cl])N=C1NC(c1ccncc1)=O;COc1cc(ccc1CC([O-])=O)[Br];C(=Cc1cccc(c1)C(Nc1ccc(cc1)[Cl])=O)C([O-])=O;CN(CCN1C[C@H](CCCNC(N)=N)N(CCCC2CCCCC2)C1=N)CCn1ccnc1N;c1ccnc(c1)N;CCC(N)=N;C(c1ccsc1)N	Pocket PK3	green		16.65	219	278.600006	0.5355	0.7698	-0.4729
Protein Kinases	PAK4[a]	O96013[a]	Catalytic domain	IPR000719[a]	Protein kinase domain[a]	6WLX	a/407,408,409,410,411,412,413,414,417,507,508,509,510,511,537,540,541	3				3PYY[3yy],6NPE[kwd],6NPU[kwv],6NPV[kwp],6Q4D[hht5],6Q4K[hhw],6NBS[kj4],6QA1[hvk],6QAH[hvb2],6QAQ[hvq2]	c1ccc(cc1)n1cc(c(c2ccc(cc2)F)n1)[C@@H]1C(NC(N1)=O)=O;C(C#N)C(Nc1nc(cs1)c1ccc(c(c1)[Cl])[Cl])=O;CC(NC1CCN(c2ccc(c(c2)[Cl])[Cl])N=1)=O;C(CO)[C@H]1CN(c2ccc(c(c2)[Cl])[Cl])N=C1NC(c1ccncc1)=O;COc1cc(ccc1CC([O-])=O)[Br];C(=Cc1cccc(c1)C(Nc1ccc(cc1)[Cl])=O)C([O-])=O;CN(CCN1C[C@H](CCCNC(N)=N)N(CCCC2CCCCC2)C1=N)CCn1ccnc1N;c1ccnc(c1)N;CCC(N)=N;C(c1ccsc1)N	Pocket PK3	green		16.59	245.699997	240.199997	0.5733	0.8209	-0.1005
Protein Kinases	CLK3[a]	P49761[a]	Catalytic domain	IPR000719[a]	Protein kinase domain[a]	6Z55	a/398,402,403,404,405,406,447,449,452,456,457,458,516,584,585,590	3				3PYY[3yy],6NPE[kwd],6NPU[kwv],6NPV[kwp],6Q4D[hht5],6Q4K[hhw],6NBS[kj4],6QA1[hvk],6QAH[hvb2],6QAQ[hvq2]	c1ccc(cc1)n1cc(c(c2ccc(cc2)F)n1)[C@@H]1C(NC(N1)=O)=O;C(C#N)C(Nc1nc(cs1)c1ccc(c(c1)[Cl])[Cl])=O;CC(NC1CCN(c2ccc(c(c2)[Cl])[Cl])N=1)=O;C(CO)[C@H]1CN(c2ccc(c(c2)[Cl])[Cl])N=C1NC(c1ccncc1)=O;COc1cc(ccc1CC([O-])=O)[Br];C(=Cc1cccc(c1)C(Nc1ccc(cc1)[Cl])=O)C([O-])=O;CN(CCN1C[C@H](CCCNC(N)=N)N(CCCC2CCCCC2)C1=N)CCn1ccnc1N;c1ccnc(c1)N;CCC(N)=N;C(c1ccsc1)N	Pocket PK3	green		20.84	196	231.199997	0.5012	0.7488	-0.7152
Protein Kinases	FGFR1[a],FGFR1[b]	P11362[a],P11362[b]	Catalytic domain	IPR001245[a],IPR001245[b]	Serine-threonine[a],Serine-threonine[b]	1FGK	a/691,700,701,702,704,717,719,720,721,722,723; b/691,695,700,701,702,717,719,720,721,722,723	3				3PYY[3yy],6NPE[kwd],6NPU[kwv],6NPV[kwp],6Q4D[hht5],6Q4K[hhw],6NBS[kj4],6QA1[hvk],6QAH[hvb2],6QAQ[hvq2]	c1ccc(cc1)n1cc(c(c2ccc(cc2)F)n1)[C@@H]1C(NC(N1)=O)=O;C(C#N)C(Nc1nc(cs1)c1ccc(c(c1)[Cl])[Cl])=O;CC(NC1CCN(c2ccc(c(c2)[Cl])[Cl])N=1)=O;C(CO)[C@H]1CN(c2ccc(c(c2)[Cl])[Cl])N=C1NC(c1ccncc1)=O;COc1cc(ccc1CC([O-])=O)[Br];C(=Cc1cccc(c1)C(Nc1ccc(cc1)[Cl])=O)C([O-])=O;CN(CCN1C[C@H](CCCNC(N)=N)N(CCCC2CCCCC2)C1=N)CCn1ccnc1N;c1ccnc(c1)N;CCC(N)=N;C(c1ccsc1)N	Pocket PK3	green		11.3	330.799988	265.100006	0.7725	0.9324	1.011
Protein Kinases	TEK[a]	Q02763[a]	Catalytic domain			1FVR	a/1029,1032,1033,1034,1037,1038,1039,1040,1042,1055,1057,1058,1059,1060,1061,1062,1063,1064,1101,1102,1103,1104,1106,1108,1110,1111,1112,1113,1114,1115	3				3PYY[3yy],6NPE[kwd],6NPU[kwv],6NPV[kwp],6Q4D[hht5],6Q4K[hhw],6NBS[kj4],6QA1[hvk],6QAH[hvb2],6QAQ[hvq2]	c1ccc(cc1)n1cc(c(c2ccc(cc2)F)n1)[C@@H]1C(NC(N1)=O)=O;C(C#N)C(Nc1nc(cs1)c1ccc(c(c1)[Cl])[Cl])=O;CC(NC1CCN(c2ccc(c(c2)[Cl])[Cl])N=1)=O;C(CO)[C@H]1CN(c2ccc(c(c2)[Cl])[Cl])N=C1NC(c1ccncc1)=O;COc1cc(ccc1CC([O-])=O)[Br];C(=Cc1cccc(c1)C(Nc1ccc(cc1)[Cl])=O)C([O-])=O;CN(CCN1C[C@H](CCCNC(N)=N)N(CCCC2CCCCC2)C1=N)CCn1ccnc1N;c1ccnc(c1)N;CCC(N)=N;C(c1ccsc1)N	Pocket PK3	green	a/C1040(reactive:0.795),a/C1063(0.05)	11.67	508.399994	539.5	0.5418	0.7584	0.1187
Protein Kinases	INSR[b]	P06213[b]	Catalytic domain	IPR001245[b]	Serine-threonine[b]	1RQQ	b/1130,1131,1136,1227,1229,1230,1231,1232,1234,1236,1237,1238,1240,1248,1254,1255,1256,1258,1259,1260,1261,1262	3				3PYY[3yy],6NPE[kwd],6NPU[kwv],6NPV[kwp],6Q4D[hht5],6Q4K[hhw],6NBS[kj4],6QA1[hvk],6QAH[hvb2],6QAQ[hvq2]	c1ccc(cc1)n1cc(c(c2ccc(cc2)F)n1)[C@@H]1C(NC(N1)=O)=O;C(C#N)C(Nc1nc(cs1)c1ccc(c(c1)[Cl])[Cl])=O;CC(NC1CCN(c2ccc(c(c2)[Cl])[Cl])N=1)=O;C(CO)[C@H]1CN(c2ccc(c(c2)[Cl])[Cl])N=C1NC(c1ccncc1)=O;COc1cc(ccc1CC([O-])=O)[Br];C(=Cc1cccc(c1)C(Nc1ccc(cc1)[Cl])=O)C([O-])=O;CN(CCN1C[C@H](CCCNC(N)=N)N(CCCC2CCCCC2)C1=N)CCn1ccnc1N;c1ccnc(c1)N;CCC(N)=N;C(c1ccsc1)N	Pocket PK3	green	b/C1261(0.035)	11.67	288.100006	338.200012	0.4845	0.6656	-0.7965
Protein Kinases	SRC[a]	P12931[a]	Catalytic domain	IPR001245[a]	Serine-threonine[a]	1Y57	a/456,460,463,464,465,466,467,469,482,484,485,486,487,488	3				3PYY[3yy],6NPE[kwd],6NPU[kwv],6NPV[kwp],6Q4D[hht5],6Q4K[hhw],6NBS[kj4],6QA1[hvk],6QAH[hvb2],6QAQ[hvq2]	c1ccc(cc1)n1cc(c(c2ccc(cc2)F)n1)[C@@H]1C(NC(N1)=O)=O;C(C#N)C(Nc1nc(cs1)c1ccc(c(c1)[Cl])[Cl])=O;CC(NC1CCN(c2ccc(c(c2)[Cl])[Cl])N=1)=O;C(CO)[C@H]1CN(c2ccc(c(c2)[Cl])[Cl])N=C1NC(c1ccncc1)=O;COc1cc(ccc1CC([O-])=O)[Br];C(=Cc1cccc(c1)C(Nc1ccc(cc1)[Cl])=O)C([O-])=O;CN(CCN1C[C@H](CCCNC(N)=N)N(CCCC2CCCCC2)C1=N)CCn1ccnc1N;c1ccnc(c1)N;CCC(N)=N;C(c1ccsc1)N	Pocket PK3	green	a/C486(reactive:0.835)	14.38	160.899994	184	0.579	0.7584	-0.6465
Protein Kinases	EPHA3[a]	P29320[a]	Catalytic domain			2QOC	a/712,715,716,718,719,720,723,815,818,819,820,821,822,826,844,845,846,847,848,849,850,892,893,894,895,897	3				3PYY[3yy],6NPE[kwd],6NPU[kwv],6NPV[kwp],6Q4D[hht5],6Q4K[hhw],6NBS[kj4],6QA1[hvk],6QAH[hvb2],6QAQ[hvq2]	c1ccc(cc1)n1cc(c(c2ccc(cc2)F)n1)[C@@H]1C(NC(N1)=O)=O;C(C#N)C(Nc1nc(cs1)c1ccc(c(c1)[Cl])[Cl])=O;CC(NC1CCN(c2ccc(c(c2)[Cl])[Cl])N=1)=O;C(CO)[C@H]1CN(c2ccc(c(c2)[Cl])[Cl])N=C1NC(c1ccncc1)=O;COc1cc(ccc1CC([O-])=O)[Br];C(=Cc1cccc(c1)C(Nc1ccc(cc1)[Cl])=O)C([O-])=O;CN(CCN1C[C@H](CCCNC(N)=N)N(CCCC2CCCCC2)C1=N)CCn1ccnc1N;c1ccnc(c1)N;CCC(N)=N;C(c1ccsc1)N	Pocket PK3	green	a/C849(0.035)	10.39	374.799988	409.299988	0.4708	0.6829	-0.5652
Protein Kinases	EPHA5[a]	P54756[a]	Catalytic domain	IPR001245[a]	Serine-threonine[a]	2R2P	a/769,770,772,773,774,777,869,872,873,874,876,880,898,899,900,901,902	3				3PYY[3yy],6NPE[kwd],6NPU[kwv],6NPV[kwp],6Q4D[hht5],6Q4K[hhw],6NBS[kj4],6QA1[hvk],6QAH[hvb2],6QAQ[hvq2]	c1ccc(cc1)n1cc(c(c2ccc(cc2)F)n1)[C@@H]1C(NC(N1)=O)=O;C(C#N)C(Nc1nc(cs1)c1ccc(c(c1)[Cl])[Cl])=O;CC(NC1CCN(c2ccc(c(c2)[Cl])[Cl])N=1)=O;C(CO)[C@H]1CN(c2ccc(c(c2)[Cl])[Cl])N=C1NC(c1ccncc1)=O;COc1cc(ccc1CC([O-])=O)[Br];C(=Cc1cccc(c1)C(Nc1ccc(cc1)[Cl])=O)C([O-])=O;CN(CCN1C[C@H](CCCNC(N)=N)N(CCCC2CCCCC2)C1=N)CCn1ccnc1N;c1ccnc(c1)N;CCC(N)=N;C(c1ccsc1)N	Pocket PK3	green		13.88	233.5	254	0.492	0.7265	-0.6946
Protein Kinases	ABL2[a]	P42684[a]	Catalytic domain	IPR020635[a]	Tyrosine-protein kinase, catalytic domain[a]	2XYN	a/378,383,386,387,390,475,478,479,480,481,507,508,509,510,511,514,518,539	3				3PYY[3yy],6NPE[kwd],6NPU[kwv],6NPV[kwp],6Q4D[hht5],6Q4K[hhw],6NBS[kj4],6QA1[hvk],6QAH[hvb2],6QAQ[hvq2]	c1ccc(cc1)n1cc(c(c2ccc(cc2)F)n1)[C@@H]1C(NC(N1)=O)=O;C(C#N)C(Nc1nc(cs1)c1ccc(c(c1)[Cl])[Cl])=O;CC(NC1CCN(c2ccc(c(c2)[Cl])[Cl])N=1)=O;C(CO)[C@H]1CN(c2ccc(c(c2)[Cl])[Cl])N=C1NC(c1ccncc1)=O;COc1cc(ccc1CC([O-])=O)[Br];C(=Cc1cccc(c1)C(Nc1ccc(cc1)[Cl])=O)C([O-])=O;CN(CCN1C[C@H](CCCNC(N)=N)N(CCCC2CCCCC2)C1=N)CCn1ccnc1N;c1ccnc(c1)N;CCC(N)=N;C(c1ccsc1)N	Pocket PK3	green	a/C510(0.115)	14.79	211.899994	232.199997	0.7087	0.8216	0.1004
Protein Kinases	CSK[a],SRC(chick)[b]	P41240[a],P00523[b]	Catalytic domain	IPR020635[a]	Tyrosine-protein kinase, catalytic domain[a]	3D7T	a/279,283,377,381,382,383,384,388,389,406,407,408,409; b/513,514,516,517	3				3PYY[3yy],6NPE[kwd],6NPU[kwv],6NPV[kwp],6Q4D[hht5],6Q4K[hhw],6NBS[kj4],6QA1[hvk],6QAH[hvb2],6QAQ[hvq2]	c1ccc(cc1)n1cc(c(c2ccc(cc2)F)n1)[C@@H]1C(NC(N1)=O)=O;C(C#N)C(Nc1nc(cs1)c1ccc(c(c1)[Cl])[Cl])=O;CC(NC1CCN(c2ccc(c(c2)[Cl])[Cl])N=1)=O;C(CO)[C@H]1CN(c2ccc(c(c2)[Cl])[Cl])N=C1NC(c1ccncc1)=O;COc1cc(ccc1CC([O-])=O)[Br];C(=Cc1cccc(c1)C(Nc1ccc(cc1)[Cl])=O)C([O-])=O;CN(CCN1C[C@H](CCCNC(N)=N)N(CCCC2CCCCC2)C1=N)CCn1ccnc1N;c1ccnc(c1)N;CCC(N)=N;C(c1ccsc1)N	Pocket PK3	green		16.969999	235.899994	247.5	0.5346	0.8164	-0.2362
Protein Kinases	MET[a]	P08581[a]	Catalytic domain			3DKC	a/1170,1172,1278,1279,1280,1281,1282,1352,1353,1354,1355,1356,1357	3				3PYY[3yy],6NPE[kwd],6NPU[kwv],6NPV[kwp],6Q4D[hht5],6Q4K[hhw],6NBS[kj4],6QA1[hvk],6QAH[hvb2],6QAQ[hvq2]	c1ccc(cc1)n1cc(c(c2ccc(cc2)F)n1)[C@@H]1C(NC(N1)=O)=O;C(C#N)C(Nc1nc(cs1)c1ccc(c(c1)[Cl])[Cl])=O;CC(NC1CCN(c2ccc(c(c2)[Cl])[Cl])N=1)=O;C(CO)[C@H]1CN(c2ccc(c(c2)[Cl])[Cl])N=C1NC(c1ccncc1)=O;COc1cc(ccc1CC([O-])=O)[Br];C(=Cc1cccc(c1)C(Nc1ccc(cc1)[Cl])=O)C([O-])=O;CN(CCN1C[C@H](CCCNC(N)=N)N(CCCC2CCCCC2)C1=N)CCn1ccnc1N;c1ccnc(c1)N;CCC(N)=N;C(c1ccsc1)N	Pocket PK3	green		10.12	251.300003	216.600006	0.6707	0.8817	0.3769
Protein Kinases	EPHA7[a]	Q15375[a]	Catalytic domain	IPR001245[a]	Serine-threonine[a]	3DKO	a/724,727,728,730,731,732,735,827,830,831,832,833,834,838,856,858,859,860,861	3				3PYY[3yy],6NPE[kwd],6NPU[kwv],6NPV[kwp],6Q4D[hht5],6Q4K[hhw],6NBS[kj4],6QA1[hvk],6QAH[hvb2],6QAQ[hvq2]	c1ccc(cc1)n1cc(c(c2ccc(cc2)F)n1)[C@@H]1C(NC(N1)=O)=O;C(C#N)C(Nc1nc(cs1)c1ccc(c(c1)[Cl])[Cl])=O;CC(NC1CCN(c2ccc(c(c2)[Cl])[Cl])N=1)=O;C(CO)[C@H]1CN(c2ccc(c(c2)[Cl])[Cl])N=C1NC(c1ccncc1)=O;COc1cc(ccc1CC([O-])=O)[Br];C(=Cc1cccc(c1)C(Nc1ccc(cc1)[Cl])=O)C([O-])=O;CN(CCN1C[C@H](CCCNC(N)=N)N(CCCC2CCCCC2)C1=N)CCn1ccnc1N;c1ccnc(c1)N;CCC(N)=N;C(c1ccsc1)N	Pocket PK3	green	a/C861(0.065)	10.84	213.199997	282.899994	0.4853	0.7039	-0.8662
Protein Kinases	EPHB2[a]	P29323[a]	Catalytic domain	IPR001245[a]	Serine-threonine[a]	3ZFM	a/712,715,716,718,719,720,723,820,821,822,824,848,849,850,851	3				3PYY[3yy],6NPE[kwd],6NPU[kwv],6NPV[kwp],6Q4D[hht5],6Q4K[hhw],6NBS[kj4],6QA1[hvk],6QAH[hvb2],6QAQ[hvq2]	c1ccc(cc1)n1cc(c(c2ccc(cc2)F)n1)[C@@H]1C(NC(N1)=O)=O;C(C#N)C(Nc1nc(cs1)c1ccc(c(c1)[Cl])[Cl])=O;CC(NC1CCN(c2ccc(c(c2)[Cl])[Cl])N=1)=O;C(CO)[C@H]1CN(c2ccc(c(c2)[Cl])[Cl])N=C1NC(c1ccncc1)=O;COc1cc(ccc1CC([O-])=O)[Br];C(=Cc1cccc(c1)C(Nc1ccc(cc1)[Cl])=O)C([O-])=O;CN(CCN1C[C@H](CCCNC(N)=N)N(CCCC2CCCCC2)C1=N)CCn1ccnc1N;c1ccnc(c1)N;CCC(N)=N;C(c1ccsc1)N	Pocket PK3	green	a/C851(0.11)	11.05	220.199997	259.5	0.5326	0.7337	-0.6176
Protein Kinases	NTRK2[a]	Q16620[a]	Catalytic domain	IPR001245[a]	Serine-threonine[a]	4AT5	a/630,633,634,635,636,744,747,748,749,751,755,756,773,774,775,776,777	3				3PYY[3yy],6NPE[kwd],6NPU[kwv],6NPV[kwp],6Q4D[hht5],6Q4K[hhw],6NBS[kj4],6QA1[hvk],6QAH[hvb2],6QAQ[hvq2]	c1ccc(cc1)n1cc(c(c2ccc(cc2)F)n1)[C@@H]1C(NC(N1)=O)=O;C(C#N)C(Nc1nc(cs1)c1ccc(c(c1)[Cl])[Cl])=O;CC(NC1CCN(c2ccc(c(c2)[Cl])[Cl])N=1)=O;C(CO)[C@H]1CN(c2ccc(c(c2)[Cl])[Cl])N=C1NC(c1ccncc1)=O;COc1cc(ccc1CC([O-])=O)[Br];C(=Cc1cccc(c1)C(Nc1ccc(cc1)[Cl])=O)C([O-])=O;CN(CCN1C[C@H](CCCNC(N)=N)N(CCCC2CCCCC2)C1=N)CCn1ccnc1N;c1ccnc(c1)N;CCC(N)=N;C(c1ccsc1)N	Pocket PK3	green		10.67	197.899994	236.399994	0.4572	0.7696	-0.726
Protein Kinases	EPHB4[a]	P54760[a]	Catalytic domain	IPR001245[a]	Serine-threonine[a]	4AW5	a/706,709,710,712,713,714,717,811,814,815,816,817,818,822,840,841,842,843,844,845	3				3PYY[3yy],6NPE[kwd],6NPU[kwv],6NPV[kwp],6Q4D[hht5],6Q4K[hhw],6NBS[kj4],6QA1[hvk],6QAH[hvb2],6QAQ[hvq2]	c1ccc(cc1)n1cc(c(c2ccc(cc2)F)n1)[C@@H]1C(NC(N1)=O)=O;C(C#N)C(Nc1nc(cs1)c1ccc(c(c1)[Cl])[Cl])=O;CC(NC1CCN(c2ccc(c(c2)[Cl])[Cl])N=1)=O;C(CO)[C@H]1CN(c2ccc(c(c2)[Cl])[Cl])N=C1NC(c1ccncc1)=O;COc1cc(ccc1CC([O-])=O)[Br];C(=Cc1cccc(c1)C(Nc1ccc(cc1)[Cl])=O)C([O-])=O;CN(CCN1C[C@H](CCCNC(N)=N)N(CCCC2CCCCC2)C1=N)CCn1ccnc1N;c1ccnc(c1)N;CCC(N)=N;C(c1ccsc1)N	Pocket PK3	green	a/C845(0.13)	10.91	251.399994	299.799988	0.5412	0.6957	-0.6498
Protein Kinases	ALK[a]	Q9UM73[a]	Catalytic domain			4FNX	a/1320,1324,1325,1327,1330,1331,1333,1341,1347,1348,1349,1350,1351,1352,1398,1399,1400	3				3PYY[3yy],6NPE[kwd],6NPU[kwv],6NPV[kwp],6Q4D[hht5],6Q4K[hhw],6NBS[kj4],6QA1[hvk],6QAH[hvb2],6QAQ[hvq2]	c1ccc(cc1)n1cc(c(c2ccc(cc2)F)n1)[C@@H]1C(NC(N1)=O)=O;C(C#N)C(Nc1nc(cs1)c1ccc(c(c1)[Cl])[Cl])=O;CC(NC1CCN(c2ccc(c(c2)[Cl])[Cl])N=1)=O;C(CO)[C@H]1CN(c2ccc(c(c2)[Cl])[Cl])N=C1NC(c1ccncc1)=O;COc1cc(ccc1CC([O-])=O)[Br];C(=Cc1cccc(c1)C(Nc1ccc(cc1)[Cl])=O)C([O-])=O;CN(CCN1C[C@H](CCCNC(N)=N)N(CCCC2CCCCC2)C1=N)CCn1ccnc1N;c1ccnc(c1)N;CCC(N)=N;C(c1ccsc1)N	Pocket PK3	green		13.25	304.700012	315.5	0.5928	0.7631	-0.1254
Protein Kinases	NTRK1[a]	P04629[a]	Catalytic domain	IPR001245[a]	Serine-threonine[a]	4GT5	a/602,605,606,607,608,718,721,722,723,724,725,728,729,730,731,746,747,748,749,750,751	3				3PYY[3yy],6NPE[kwd],6NPU[kwv],6NPV[kwp],6Q4D[hht5],6Q4K[hhw],6NBS[kj4],6QA1[hvk],6QAH[hvb2],6QAQ[hvq2]	c1ccc(cc1)n1cc(c(c2ccc(cc2)F)n1)[C@@H]1C(NC(N1)=O)=O;C(C#N)C(Nc1nc(cs1)c1ccc(c(c1)[Cl])[Cl])=O;CC(NC1CCN(c2ccc(c(c2)[Cl])[Cl])N=1)=O;C(CO)[C@H]1CN(c2ccc(c(c2)[Cl])[Cl])N=C1NC(c1ccncc1)=O;COc1cc(ccc1CC([O-])=O)[Br];C(=Cc1cccc(c1)C(Nc1ccc(cc1)[Cl])=O)C([O-])=O;CN(CCN1C[C@H](CCCNC(N)=N)N(CCCC2CCCCC2)C1=N)CCn1ccnc1N;c1ccnc(c1)N;CCC(N)=N;C(c1ccsc1)N	Pocket PK3	green		9.982	331.299988	358.5	0.5285	0.6686	-0.5817
Protein Kinases	SRC[a]	P12931[a]	Catalytic domain	IPR001245[a]	Serine-threonine[a]	4K11	a/358,359,360,361,362,363,366,458,459,460,461,463,488,489,490,491	3				3PYY[3yy],6NPE[kwd],6NPU[kwv],6NPV[kwp],6Q4D[hht5],6Q4K[hhw],6NBS[kj4],6QA1[hvk],6QAH[hvb2],6QAQ[hvq2]	c1ccc(cc1)n1cc(c(c2ccc(cc2)F)n1)[C@@H]1C(NC(N1)=O)=O;C(C#N)C(Nc1nc(cs1)c1ccc(c(c1)[Cl])[Cl])=O;CC(NC1CCN(c2ccc(c(c2)[Cl])[Cl])N=1)=O;C(CO)[C@H]1CN(c2ccc(c(c2)[Cl])[Cl])N=C1NC(c1ccncc1)=O;COc1cc(ccc1CC([O-])=O)[Br];C(=Cc1cccc(c1)C(Nc1ccc(cc1)[Cl])=O)C([O-])=O;CN(CCN1C[C@H](CCCNC(N)=N)N(CCCC2CCCCC2)C1=N)CCn1ccnc1N;c1ccnc(c1)N;CCC(N)=N;C(c1ccsc1)N	Pocket PK3	green	a/C490(0.1)	18.93	170.399994	179.899994	0.4543	0.7539	-0.9048
Protein Kinases	CSF1R[a],CSF1R[a1]	P07333[a],P07333[a1]	Catalytic domain	IPR020635[a],IPR020635[a1]	Tyrosine-protein kinase, catalytic domain[a],Tyrosine-protein kinase, catalytic domain[a1]	4R7H	a/676,679,680,683,850,851,852,853,854,857,858,880; a1/676,679,680,683,850,851,852,853,854,857,858,880	3				3PYY[3yy],6NPE[kwd],6NPU[kwv],6NPV[kwp],6Q4D[hht5],6Q4K[hhw],6NBS[kj4],6QA1[hvk],6QAH[hvb2],6QAQ[hvq2]	c1ccc(cc1)n1cc(c(c2ccc(cc2)F)n1)[C@@H]1C(NC(N1)=O)=O;C(C#N)C(Nc1nc(cs1)c1ccc(c(c1)[Cl])[Cl])=O;CC(NC1CCN(c2ccc(c(c2)[Cl])[Cl])N=1)=O;C(CO)[C@H]1CN(c2ccc(c(c2)[Cl])[Cl])N=C1NC(c1ccncc1)=O;COc1cc(ccc1CC([O-])=O)[Br];C(=Cc1cccc(c1)C(Nc1ccc(cc1)[Cl])=O)C([O-])=O;CN(CCN1C[C@H](CCCNC(N)=N)N(CCCC2CCCCC2)C1=N)CCn1ccnc1N;c1ccnc(c1)N;CCC(N)=N;C(c1ccsc1)N	Pocket PK3	green		7.642	385	329.700012	0.7631	0.9123	1.022
Protein Kinases	ERBB3[a],EGFR[b]	P21860[a],P00533[b]	Catalytic domain	IPR001245[a]	Serine-threonine[a]	4RIW	a/902,909,910,911,912,913,914,915,923,928,929,930,931,932,941; b/703,704,705,706,707,708,711,731,733,734,736	3				3PYY[3yy],6NPE[kwd],6NPU[kwv],6NPV[kwp],6Q4D[hht5],6Q4K[hhw],6NBS[kj4],6QA1[hvk],6QAH[hvb2],6QAQ[hvq2]	c1ccc(cc1)n1cc(c(c2ccc(cc2)F)n1)[C@@H]1C(NC(N1)=O)=O;C(C#N)C(Nc1nc(cs1)c1ccc(c(c1)[Cl])[Cl])=O;CC(NC1CCN(c2ccc(c(c2)[Cl])[Cl])N=1)=O;C(CO)[C@H]1CN(c2ccc(c(c2)[Cl])[Cl])N=C1NC(c1ccncc1)=O;COc1cc(ccc1CC([O-])=O)[Br];C(=Cc1cccc(c1)C(Nc1ccc(cc1)[Cl])=O)C([O-])=O;CN(CCN1C[C@H](CCCNC(N)=N)N(CCCC2CCCCC2)C1=N)CCn1ccnc1N;c1ccnc(c1)N;CCC(N)=N;C(c1ccsc1)N	Pocket PK3	green		16.24	256.600006	320.399994	0.4693	0.6807	-0.857
Protein Kinases	IGF1R[a]	P08069[a]	Catalytic domain	IPR001245[a]	Serine-threonine[a]	5FXS	a/1095,1106,1107,1108,1109,1112,1203,1205,1206,1207,1208,1210,1213,1214,1216,1224,1230,1231,1232,1233,1234,1235,1236,1237,1238	3				3PYY[3yy],6NPE[kwd],6NPU[kwv],6NPV[kwp],6Q4D[hht5],6Q4K[hhw],6NBS[kj4],6QA1[hvk],6QAH[hvb2],6QAQ[hvq2]	c1ccc(cc1)n1cc(c(c2ccc(cc2)F)n1)[C@@H]1C(NC(N1)=O)=O;C(C#N)C(Nc1nc(cs1)c1ccc(c(c1)[Cl])[Cl])=O;CC(NC1CCN(c2ccc(c(c2)[Cl])[Cl])N=1)=O;C(CO)[C@H]1CN(c2ccc(c(c2)[Cl])[Cl])N=C1NC(c1ccncc1)=O;COc1cc(ccc1CC([O-])=O)[Br];C(=Cc1cccc(c1)C(Nc1ccc(cc1)[Cl])=O)C([O-])=O;CN(CCN1C[C@H](CCCNC(N)=N)N(CCCC2CCCCC2)C1=N)CCn1ccnc1N;c1ccnc(c1)N;CCC(N)=N;C(c1ccsc1)N	Pocket PK3	green	a/C1237(0.21)	11.83	404.100006	425.5	0.5158	0.7503	-0.1417
Protein Kinases	BTK[b],BTK[c],BTK[d]	Q06187[b],Q06187[c],Q06187[d]	Catalytic domain	IPR001245[c],IPR001245[d]	Serine-threonine[c],Serine-threonine[d]	5J87	b/434; c/487,489,492,493,494,495,591,592,593,594,595,620,621; d/598,599,600,601,605,608,609,612,614,615,617	3				3PYY[3yy],6NPE[kwd],6NPU[kwv],6NPV[kwp],6Q4D[hht5],6Q4K[hhw],6NBS[kj4],6QA1[hvk],6QAH[hvb2],6QAQ[hvq2]	c1ccc(cc1)n1cc(c(c2ccc(cc2)F)n1)[C@@H]1C(NC(N1)=O)=O;C(C#N)C(Nc1nc(cs1)c1ccc(c(c1)[Cl])[Cl])=O;CC(NC1CCN(c2ccc(c(c2)[Cl])[Cl])N=1)=O;C(CO)[C@H]1CN(c2ccc(c(c2)[Cl])[Cl])N=C1NC(c1ccncc1)=O;COc1cc(ccc1CC([O-])=O)[Br];C(=Cc1cccc(c1)C(Nc1ccc(cc1)[Cl])=O)C([O-])=O;CN(CCN1C[C@H](CCCNC(N)=N)N(CCCC2CCCCC2)C1=N)CCn1ccnc1N;c1ccnc(c1)N;CCC(N)=N;C(c1ccsc1)N	Pocket PK3	green		17.219999	517.299988	474.100006	0.5089	0.7028	-0.1622
Protein Kinases	EPHA2[a]	P29317[a]	Catalytic domain			5NKI	a/705,708,709,711,713,716,808,811,812,813,814,815,816,818,819,820,821,825,828,829,834,835,836,837,838,839,840,841,887,888,889,890	3				3PYY[3yy],6NPE[kwd],6NPU[kwv],6NPV[kwp],6Q4D[hht5],6Q4K[hhw],6NBS[kj4],6QA1[hvk],6QAH[hvb2],6QAQ[hvq2]	c1ccc(cc1)n1cc(c(c2ccc(cc2)F)n1)[C@@H]1C(NC(N1)=O)=O;C(C#N)C(Nc1nc(cs1)c1ccc(c(c1)[Cl])[Cl])=O;CC(NC1CCN(c2ccc(c(c2)[Cl])[Cl])N=1)=O;C(CO)[C@H]1CN(c2ccc(c(c2)[Cl])[Cl])N=C1NC(c1ccncc1)=O;COc1cc(ccc1CC([O-])=O)[Br];C(=Cc1cccc(c1)C(Nc1ccc(cc1)[Cl])=O)C([O-])=O;CN(CCN1C[C@H](CCCNC(N)=N)N(CCCC2CCCCC2)C1=N)CCn1ccnc1N;c1ccnc(c1)N;CCC(N)=N;C(c1ccsc1)N	Pocket PK3	green		8.71	491.5	628.5	0.4916	0.6711	-0.3643
Protein Kinases	FGFR4[a]	P22455[a]	Catalytic domain	IPR001245[a]	Serine-threonine[a]	5NUD	a/680,684,687,690,691,693,698,701,702,706,707,708,709,710,711,712	3				3PYY[3yy],6NPE[kwd],6NPU[kwv],6NPV[kwp],6Q4D[hht5],6Q4K[hhw],6NBS[kj4],6QA1[hvk],6QAH[hvb2],6QAQ[hvq2]	c1ccc(cc1)n1cc(c(c2ccc(cc2)F)n1)[C@@H]1C(NC(N1)=O)=O;C(C#N)C(Nc1nc(cs1)c1ccc(c(c1)[Cl])[Cl])=O;CC(NC1CCN(c2ccc(c(c2)[Cl])[Cl])N=1)=O;C(CO)[C@H]1CN(c2ccc(c(c2)[Cl])[Cl])N=C1NC(c1ccncc1)=O;COc1cc(ccc1CC([O-])=O)[Br];C(=Cc1cccc(c1)C(Nc1ccc(cc1)[Cl])=O)C([O-])=O;CN(CCN1C[C@H](CCCNC(N)=N)N(CCCC2CCCCC2)C1=N)CCn1ccnc1N;c1ccnc(c1)N;CCC(N)=N;C(c1ccsc1)N	Pocket PK3	green		12.48	172.600006	213.899994	0.5718	0.6697	-0.9603
Protein Kinases	BTK[a]	Q06187[a]	Catalytic domain	IPR001245[a]	Serine-threonine[a]	5P9L	a/588,591,592,593,595,598,599,600,601,609,615,616,617,618,619,620,621	3				3PYY[3yy],6NPE[kwd],6NPU[kwv],6NPV[kwp],6Q4D[hht5],6Q4K[hhw],6NBS[kj4],6QA1[hvk],6QAH[hvb2],6QAQ[hvq2]	c1ccc(cc1)n1cc(c(c2ccc(cc2)F)n1)[C@@H]1C(NC(N1)=O)=O;C(C#N)C(Nc1nc(cs1)c1ccc(c(c1)[Cl])[Cl])=O;CC(NC1CCN(c2ccc(c(c2)[Cl])[Cl])N=1)=O;C(CO)[C@H]1CN(c2ccc(c(c2)[Cl])[Cl])N=C1NC(c1ccncc1)=O;COc1cc(ccc1CC([O-])=O)[Br];C(=Cc1cccc(c1)C(Nc1ccc(cc1)[Cl])=O)C([O-])=O;CN(CCN1C[C@H](CCCNC(N)=N)N(CCCC2CCCCC2)C1=N)CCn1ccnc1N;c1ccnc(c1)N;CCC(N)=N;C(c1ccsc1)N	Pocket PK3	green		16.530001	326.700012	306.799988	0.6507	0.7603	0.04681
Protein Kinases	MERTK[a]	Q12866[a]	Catalytic domain	IPR001245[a]	Serine-threonine[a]	5TD2	a/687,697,700,791,794,795,796,798,802,820,821,822,823,824,825,829	3				3PYY[3yy],6NPE[kwd],6NPU[kwv],6NPV[kwp],6Q4D[hht5],6Q4K[hhw],6NBS[kj4],6QA1[hvk],6QAH[hvb2],6QAQ[hvq2]	c1ccc(cc1)n1cc(c(c2ccc(cc2)F)n1)[C@@H]1C(NC(N1)=O)=O;C(C#N)C(Nc1nc(cs1)c1ccc(c(c1)[Cl])[Cl])=O;CC(NC1CCN(c2ccc(c(c2)[Cl])[Cl])N=1)=O;C(CO)[C@H]1CN(c2ccc(c(c2)[Cl])[Cl])N=C1NC(c1ccncc1)=O;COc1cc(ccc1CC([O-])=O)[Br];C(=Cc1cccc(c1)C(Nc1ccc(cc1)[Cl])=O)C([O-])=O;CN(CCN1C[C@H](CCCNC(N)=N)N(CCCC2CCCCC2)C1=N)CCn1ccnc1N;c1ccnc(c1)N;CCC(N)=N;C(c1ccsc1)N	Pocket PK3	green	a/C825(reactive:0.735)	14.02	243.199997	263.299988	0.4848	0.7197	-0.7077
Protein Kinases	MERTK[a],MERTK[b]	Q12866[a],Q12866[b]	Catalytic domain	IPR001245[a],IPR001245[b]	Serine-threonine[a],Serine-threonine[b]	5U6C	a/687,694,794,795,796,798,822,823,824; b/686,687,694,794,795,796,822,823,824	3				3PYY[3yy],6NPE[kwd],6NPU[kwv],6NPV[kwp],6Q4D[hht5],6Q4K[hhw],6NBS[kj4],6QA1[hvk],6QAH[hvb2],6QAQ[hvq2]	c1ccc(cc1)n1cc(c(c2ccc(cc2)F)n1)[C@@H]1C(NC(N1)=O)=O;C(C#N)C(Nc1nc(cs1)c1ccc(c(c1)[Cl])[Cl])=O;CC(NC1CCN(c2ccc(c(c2)[Cl])[Cl])N=1)=O;C(CO)[C@H]1CN(c2ccc(c(c2)[Cl])[Cl])N=C1NC(c1ccncc1)=O;COc1cc(ccc1CC([O-])=O)[Br];C(=Cc1cccc(c1)C(Nc1ccc(cc1)[Cl])=O)C([O-])=O;CN(CCN1C[C@H](CCCNC(N)=N)N(CCCC2CCCCC2)C1=N)CCn1ccnc1N;c1ccnc(c1)N;CCC(N)=N;C(c1ccsc1)N	Pocket PK3	green		13.85	331.299988	280	0.5645	0.8156	0.07915
Protein Kinases	KDR[a]	P35968[a]	Catalytic domain	IPR020635[a]	Tyrosine-protein kinase, catalytic domain[a]	6GQQ	a/1096,1100,1103,1106,1107,1109,1115,1118,1119,1123,1124,1125,1126,1127,1128,1129,1130	3				3PYY[3yy],6NPE[kwd],6NPU[kwv],6NPV[kwp],6Q4D[hht5],6Q4K[hhw],6NBS[kj4],6QA1[hvk],6QAH[hvb2],6QAQ[hvq2]	c1ccc(cc1)n1cc(c(c2ccc(cc2)F)n1)[C@@H]1C(NC(N1)=O)=O;C(C#N)C(Nc1nc(cs1)c1ccc(c(c1)[Cl])[Cl])=O;CC(NC1CCN(c2ccc(c(c2)[Cl])[Cl])N=1)=O;C(CO)[C@H]1CN(c2ccc(c(c2)[Cl])[Cl])N=C1NC(c1ccncc1)=O;COc1cc(ccc1CC([O-])=O)[Br];C(=Cc1cccc(c1)C(Nc1ccc(cc1)[Cl])=O)C([O-])=O;CN(CCN1C[C@H](CCCNC(N)=N)N(CCCC2CCCCC2)C1=N)CCn1ccnc1N;c1ccnc(c1)N;CCC(N)=N;C(c1ccsc1)N	Pocket PK3	green		13.23	263.899994	297.899994	0.6601	0.8315	0.1909
Protein Kinases	BMX[a]	P51813[a]	Catalytic domain	IPR001245[a]	Serine-threonine[a]	6I99	a/603,612,613,614,616,624,629,630,631,632	3				3PYY[3yy],6NPE[kwd],6NPU[kwv],6NPV[kwp],6Q4D[hht5],6Q4K[hhw],6NBS[kj4],6QA1[hvk],6QAH[hvb2],6QAQ[hvq2]	c1ccc(cc1)n1cc(c(c2ccc(cc2)F)n1)[C@@H]1C(NC(N1)=O)=O;C(C#N)C(Nc1nc(cs1)c1ccc(c(c1)[Cl])[Cl])=O;CC(NC1CCN(c2ccc(c(c2)[Cl])[Cl])N=1)=O;C(CO)[C@H]1CN(c2ccc(c(c2)[Cl])[Cl])N=C1NC(c1ccncc1)=O;COc1cc(ccc1CC([O-])=O)[Br];C(=Cc1cccc(c1)C(Nc1ccc(cc1)[Cl])=O)C([O-])=O;CN(CCN1C[C@H](CCCNC(N)=N)N(CCCC2CCCCC2)C1=N)CCn1ccnc1N;c1ccnc(c1)N;CCC(N)=N;C(c1ccsc1)N	Pocket PK3	green		15.49	171.600006	172.5	0.6623	0.7987	-0.2511
Protein Kinases	JAK1[a]	P23458[a]	Catalytic domain	IPR001245[a]	Serine-threonine[a]	6SM8	a/972,976,977,980,1075,1076,1077,1079,1082,1117,1118,1119,1120,1121	3				3PYY[3yy],6NPE[kwd],6NPU[kwv],6NPV[kwp],6Q4D[hht5],6Q4K[hhw],6NBS[kj4],6QA1[hvk],6QAH[hvb2],6QAQ[hvq2]	c1ccc(cc1)n1cc(c(c2ccc(cc2)F)n1)[C@@H]1C(NC(N1)=O)=O;C(C#N)C(Nc1nc(cs1)c1ccc(c(c1)[Cl])[Cl])=O;CC(NC1CCN(c2ccc(c(c2)[Cl])[Cl])N=1)=O;C(CO)[C@H]1CN(c2ccc(c(c2)[Cl])[Cl])N=C1NC(c1ccncc1)=O;COc1cc(ccc1CC([O-])=O)[Br];C(=Cc1cccc(c1)C(Nc1ccc(cc1)[Cl])=O)C([O-])=O;CN(CCN1C[C@H](CCCNC(N)=N)N(CCCC2CCCCC2)C1=N)CCn1ccnc1N;c1ccnc(c1)N;CCC(N)=N;C(c1ccsc1)N	Pocket PK3	green	a/C1120(0.26)	19.02	184.5	197.100006	0.5424	0.7573	-0.6326
Protein Kinases	GSK3B[a1],AXIN1[b1]	P49841[a1],O15169[b1]	Catalytic domain	IPR000719[a1]	Protein kinase domain[a1]	1O9U	a1/215,216,220,223,227,228,229,230,231,232,233,262,285,286,287,288; b1/384,385,388	3				1IAN[d132],2YIS[i46],2YIW[i46],3HL7[i46],3HLL[i46],3HP2[i46],3HP5[i46],3HVC[gg52],3K3I[i46],3K3J[i46],3ROC[29b],4DLI[irg],4DLJ[6rg],4EH2[irg],4EH3[irg],4EH4[irg],4EH5[irg],4EH6[irg],4EH7[irg],4EH8[irg],4EH9[irg],4EHV[irg],4EWQ[gg5],4F9W[gg5],4F9Y[gg5],4FA2[gg5],4R3C[gg5],4ZTH[gg5],5N63[8ow],5N64[8oh],5N65[8ot],5N66[bw1],5N67[8on],5N68[8ok],5O8V[9o2],6QDZ[i46],6QE1[i46],6QA1[hvk7]	C[S@](c1ccc(cc1)c1nc(c2ccncc2)c(c2cccc(c2)I)[nH]1)=O;c1cc(ccc1c1c[nH]nc1c1ccnc(c1)F)F;c1cc(ccc1c1c[nH]nc1c1ccnc(c1)F)F;c1cc(ccc1c1c[nH]nc1c1ccnc(c1)F)F;c1cc(ccc1c1c[nH]nc1c1ccnc(c1)F)F;c1cc(ccc1c1c[nH]nc1c1ccnc(c1)F)F;c1cc(ccc1c1c[nH]nc1c1ccnc(c1)F)F;c1cc(ccc1c1c(c[nH]n1)c1ccncc1)F;c1cc(ccc1c1c[nH]nc1c1ccnc(c1)F)F;c1cc(ccc1c1c[nH]nc1c1ccnc(c1)F)F;c1cc(ccc1c1c[nH]nc1c1ccncc1)F;C1CC1Nc1c2ccc(cc2nc(…	Pocket PK4	orange		10.08	214.5	268.100006	0.5062	0.7159	-0.7669
Protein Kinases	GSK3B[a],GSK3B[a1]	P49841[a],P49841[a1]	Catalytic domain	IPR000719[a],IPR000719[a1]	Protein kinase domain[a],Protein kinase domain[a1]	1UV5	a/214,215,216,229,230,231,232,233,285,286,287,288,289; a1/214,215,216,229,230,231,232,233,285,286,287,288,289	3				1IAN[d132],2YIS[i46],2YIW[i46],3HL7[i46],3HLL[i46],3HP2[i46],3HP5[i46],3HVC[gg52],3K3I[i46],3K3J[i46],3ROC[29b],4DLI[irg],4DLJ[6rg],4EH2[irg],4EH3[irg],4EH4[irg],4EH5[irg],4EH6[irg],4EH7[irg],4EH8[irg],4EH9[irg],4EHV[irg],4EWQ[gg5],4F9W[gg5],4F9Y[gg5],4FA2[gg5],4R3C[gg5],4ZTH[gg5],5N63[8ow],5N64[8oh],5N65[8ot],5N66[bw1],5N67[8on],5N68[8ok],5O8V[9o2],6QDZ[i46],6QE1[i46],6QA1[hvk7]	C[S@](c1ccc(cc1)c1nc(c2ccncc2)c(c2cccc(c2)I)[nH]1)=O;c1cc(ccc1c1c[nH]nc1c1ccnc(c1)F)F;c1cc(ccc1c1c[nH]nc1c1ccnc(c1)F)F;c1cc(ccc1c1c[nH]nc1c1ccnc(c1)F)F;c1cc(ccc1c1c[nH]nc1c1ccnc(c1)F)F;c1cc(ccc1c1c[nH]nc1c1ccnc(c1)F)F;c1cc(ccc1c1c[nH]nc1c1ccnc(c1)F)F;c1cc(ccc1c1c(c[nH]n1)c1ccncc1)F;c1cc(ccc1c1c[nH]nc1c1ccnc(c1)F)F;c1cc(ccc1c1c[nH]nc1c1ccnc(c1)F)F;c1cc(ccc1c1c[nH]nc1c1ccncc1)F;C1CC1Nc1c2ccc(cc2nc(…	Pocket PK4	orange		13.11	310.600006	339.100006	0.5068	0.8549	0.0558
Protein Kinases	CDK2[a],CCNE1[b]	P24941[a],P24864[b]	Catalytic domain	IPR000719[a]	Protein kinase domain[a]	1W98	a/119,156,172,177,178,179,180,181,182,183,186,227,228,229,232,233,234,270,271,272,274,275,276,277; b/109,110,264,266,267	3				1IAN[d132],2YIS[i46],2YIW[i46],3HL7[i46],3HLL[i46],3HP2[i46],3HP5[i46],3HVC[gg52],3K3I[i46],3K3J[i46],3ROC[29b],4DLI[irg],4DLJ[6rg],4EH2[irg],4EH3[irg],4EH4[irg],4EH5[irg],4EH6[irg],4EH7[irg],4EH8[irg],4EH9[irg],4EHV[irg],4EWQ[gg5],4F9W[gg5],4F9Y[gg5],4FA2[gg5],4R3C[gg5],4ZTH[gg5],5N63[8ow],5N64[8oh],5N65[8ot],5N66[bw1],5N67[8on],5N68[8ok],5O8V[9o2],6QDZ[i46],6QE1[i46],6QA1[hvk7]	C[S@](c1ccc(cc1)c1nc(c2ccncc2)c(c2cccc(c2)I)[nH]1)=O;c1cc(ccc1c1c[nH]nc1c1ccnc(c1)F)F;c1cc(ccc1c1c[nH]nc1c1ccnc(c1)F)F;c1cc(ccc1c1c[nH]nc1c1ccnc(c1)F)F;c1cc(ccc1c1c[nH]nc1c1ccnc(c1)F)F;c1cc(ccc1c1c[nH]nc1c1ccnc(c1)F)F;c1cc(ccc1c1c[nH]nc1c1ccnc(c1)F)F;c1cc(ccc1c1c(c[nH]n1)c1ccncc1)F;c1cc(ccc1c1c[nH]nc1c1ccnc(c1)F)F;c1cc(ccc1c1c[nH]nc1c1ccnc(c1)F)F;c1cc(ccc1c1c[nH]nc1c1ccncc1)F;C1CC1Nc1c2ccc(cc2nc(…	Pocket PK4	orange	a/C177(reactive:0.755)	11.61	342.899994	370.200012	0.5739	0.8117	0.1109
Protein Kinases	DAPK1[a]	P53355[a]	Catalytic domain	IPR000719[a]	Protein kinase domain[a]	1WVY	a/138,166,167,168,169,170,171,172,173,174,177,194,195	3				1IAN[d132],2YIS[i46],2YIW[i46],3HL7[i46],3HLL[i46],3HP2[i46],3HP5[i46],3HVC[gg52],3K3I[i46],3K3J[i46],3ROC[29b],4DLI[irg],4DLJ[6rg],4EH2[irg],4EH3[irg],4EH4[irg],4EH5[irg],4EH6[irg],4EH7[irg],4EH8[irg],4EH9[irg],4EHV[irg],4EWQ[gg5],4F9W[gg5],4F9Y[gg5],4FA2[gg5],4R3C[gg5],4ZTH[gg5],5N63[8ow],5N64[8oh],5N65[8ot],5N66[bw1],5N67[8on],5N68[8ok],5O8V[9o2],6QDZ[i46],6QE1[i46],6QA1[hvk7]	C[S@](c1ccc(cc1)c1nc(c2ccncc2)c(c2cccc(c2)I)[nH]1)=O;c1cc(ccc1c1c[nH]nc1c1ccnc(c1)F)F;c1cc(ccc1c1c[nH]nc1c1ccnc(c1)F)F;c1cc(ccc1c1c[nH]nc1c1ccnc(c1)F)F;c1cc(ccc1c1c[nH]nc1c1ccnc(c1)F)F;c1cc(ccc1c1c[nH]nc1c1ccnc(c1)F)F;c1cc(ccc1c1c[nH]nc1c1ccnc(c1)F)F;c1cc(ccc1c1c(c[nH]n1)c1ccncc1)F;c1cc(ccc1c1c[nH]nc1c1ccnc(c1)F)F;c1cc(ccc1c1c[nH]nc1c1ccnc(c1)F)F;c1cc(ccc1c1c[nH]nc1c1ccncc1)F;C1CC1Nc1c2ccc(cc2nc(…	Pocket PK4	orange		9.057	207.100006	216.300003	0.4934	0.7737	-0.5941
Protein Kinases	72(SHV21)[a],CDK6[b]	Q01043[a],Q00534[b]	Catalytic domain	IPR000719[b]	Protein kinase domain[b]	1XO2	a/12,13,14,15,16,17; b/170,188,189,194,195,196,197,199,241,242,243,244,245,283,284,285,286,288,289,290	3				1IAN[d132],2YIS[i46],2YIW[i46],3HL7[i46],3HLL[i46],3HP2[i46],3HP5[i46],3HVC[gg52],3K3I[i46],3K3J[i46],3ROC[29b],4DLI[irg],4DLJ[6rg],4EH2[irg],4EH3[irg],4EH4[irg],4EH5[irg],4EH6[irg],4EH7[irg],4EH8[irg],4EH9[irg],4EHV[irg],4EWQ[gg5],4F9W[gg5],4F9Y[gg5],4FA2[gg5],4R3C[gg5],4ZTH[gg5],5N63[8ow],5N64[8oh],5N65[8ot],5N66[bw1],5N67[8on],5N68[8ok],5O8V[9o2],6QDZ[i46],6QE1[i46],6QA1[hvk7]	C[S@](c1ccc(cc1)c1nc(c2ccncc2)c(c2cccc(c2)I)[nH]1)=O;c1cc(ccc1c1c[nH]nc1c1ccnc(c1)F)F;c1cc(ccc1c1c[nH]nc1c1ccnc(c1)F)F;c1cc(ccc1c1c[nH]nc1c1ccnc(c1)F)F;c1cc(ccc1c1c[nH]nc1c1ccnc(c1)F)F;c1cc(ccc1c1c[nH]nc1c1ccnc(c1)F)F;c1cc(ccc1c1c[nH]nc1c1ccnc(c1)F)F;c1cc(ccc1c1c(c[nH]n1)c1ccncc1)F;c1cc(ccc1c1c[nH]nc1c1ccnc(c1)F)F;c1cc(ccc1c1c[nH]nc1c1ccnc(c1)F)F;c1cc(ccc1c1c[nH]nc1c1ccncc1)F;C1CC1Nc1c2ccc(cc2nc(…	Pocket PK4	orange		12.6	238.899994	302.600006	0.4827	0.7308	-0.6818
Protein Kinases	STK16[a]	O75716[a]	Catalytic domain	IPR000719[a]	Protein kinase domain[a]	2BUJ	a/201,202,204,205,206,207,210,211,212,250,275,276,277,278	3				1IAN[d132],2YIS[i46],2YIW[i46],3HL7[i46],3HLL[i46],3HP2[i46],3HP5[i46],3HVC[gg52],3K3I[i46],3K3J[i46],3ROC[29b],4DLI[irg],4DLJ[6rg],4EH2[irg],4EH3[irg],4EH4[irg],4EH5[irg],4EH6[irg],4EH7[irg],4EH8[irg],4EH9[irg],4EHV[irg],4EWQ[gg5],4F9W[gg5],4F9Y[gg5],4FA2[gg5],4R3C[gg5],4ZTH[gg5],5N63[8ow],5N64[8oh],5N65[8ot],5N66[bw1],5N67[8on],5N68[8ok],5O8V[9o2],6QDZ[i46],6QE1[i46],6QA1[hvk7]	C[S@](c1ccc(cc1)c1nc(c2ccncc2)c(c2cccc(c2)I)[nH]1)=O;c1cc(ccc1c1c[nH]nc1c1ccnc(c1)F)F;c1cc(ccc1c1c[nH]nc1c1ccnc(c1)F)F;c1cc(ccc1c1c[nH]nc1c1ccnc(c1)F)F;c1cc(ccc1c1c[nH]nc1c1ccnc(c1)F)F;c1cc(ccc1c1c[nH]nc1c1ccnc(c1)F)F;c1cc(ccc1c1c[nH]nc1c1ccnc(c1)F)F;c1cc(ccc1c1c(c[nH]n1)c1ccncc1)F;c1cc(ccc1c1c[nH]nc1c1ccnc(c1)F)F;c1cc(ccc1c1c[nH]nc1c1ccnc(c1)F)F;c1cc(ccc1c1c[nH]nc1c1ccncc1)F;C1CC1Nc1c2ccc(cc2nc(…	Pocket PK4	orange	a/C210(reactive:0.765)	14.96	189.399994	194.199997	0.5772	0.7418	-0.5954
Protein Kinases	CHEK1[a]	O14757[a]	Catalytic domain	IPR000719[a]	Protein kinase domain[a]	2E9N	a/176,177,179,180,181,183,184,185,211,212,213,218,222,248,249,250	3				1IAN[d132],2YIS[i46],2YIW[i46],3HL7[i46],3HLL[i46],3HP2[i46],3HP5[i46],3HVC[gg52],3K3I[i46],3K3J[i46],3ROC[29b],4DLI[irg],4DLJ[6rg],4EH2[irg],4EH3[irg],4EH4[irg],4EH5[irg],4EH6[irg],4EH7[irg],4EH8[irg],4EH9[irg],4EHV[irg],4EWQ[gg5],4F9W[gg5],4F9Y[gg5],4FA2[gg5],4R3C[gg5],4ZTH[gg5],5N63[8ow],5N64[8oh],5N65[8ot],5N66[bw1],5N67[8on],5N68[8ok],5O8V[9o2],6QDZ[i46],6QE1[i46],6QA1[hvk7]	C[S@](c1ccc(cc1)c1nc(c2ccncc2)c(c2cccc(c2)I)[nH]1)=O;c1cc(ccc1c1c[nH]nc1c1ccnc(c1)F)F;c1cc(ccc1c1c[nH]nc1c1ccnc(c1)F)F;c1cc(ccc1c1c[nH]nc1c1ccnc(c1)F)F;c1cc(ccc1c1c[nH]nc1c1ccnc(c1)F)F;c1cc(ccc1c1c[nH]nc1c1ccnc(c1)F)F;c1cc(ccc1c1c[nH]nc1c1ccnc(c1)F)F;c1cc(ccc1c1c(c[nH]n1)c1ccncc1)F;c1cc(ccc1c1c[nH]nc1c1ccnc(c1)F)F;c1cc(ccc1c1c[nH]nc1c1ccnc(c1)F)F;c1cc(ccc1c1c[nH]nc1c1ccncc1)F;C1CC1Nc1c2ccc(cc2nc(…	Pocket PK4	orange		10.93	177.800003	221.100006	0.5253	0.6957	-0.9415
Protein Kinases	CDK2[a]	P24941[a]	Catalytic domain	IPR000719[a]	Protein kinase domain[a]	2UUE	a/157,158,159,160,161,162,169,173,174,176,177,178,208,235	3				1IAN[d132],2YIS[i46],2YIW[i46],3HL7[i46],3HLL[i46],3HP2[i46],3HP5[i46],3HVC[gg52],3K3I[i46],3K3J[i46],3ROC[29b],4DLI[irg],4DLJ[6rg],4EH2[irg],4EH3[irg],4EH4[irg],4EH5[irg],4EH6[irg],4EH7[irg],4EH8[irg],4EH9[irg],4EHV[irg],4EWQ[gg5],4F9W[gg5],4F9Y[gg5],4FA2[gg5],4R3C[gg5],4ZTH[gg5],5N63[8ow],5N64[8oh],5N65[8ot],5N66[bw1],5N67[8on],5N68[8ok],5O8V[9o2],6QDZ[i46],6QE1[i46],6QA1[hvk7]	C[S@](c1ccc(cc1)c1nc(c2ccncc2)c(c2cccc(c2)I)[nH]1)=O;c1cc(ccc1c1c[nH]nc1c1ccnc(c1)F)F;c1cc(ccc1c1c[nH]nc1c1ccnc(c1)F)F;c1cc(ccc1c1c[nH]nc1c1ccnc(c1)F)F;c1cc(ccc1c1c[nH]nc1c1ccnc(c1)F)F;c1cc(ccc1c1c[nH]nc1c1ccnc(c1)F)F;c1cc(ccc1c1c[nH]nc1c1ccnc(c1)F)F;c1cc(ccc1c1c(c[nH]n1)c1ccncc1)F;c1cc(ccc1c1c[nH]nc1c1ccnc(c1)F)F;c1cc(ccc1c1c[nH]nc1c1ccnc(c1)F)F;c1cc(ccc1c1c[nH]nc1c1ccncc1)F;C1CC1Nc1c2ccc(cc2nc(…	Pocket PK4	orange	a/C177(reactive:0.625)	10.76	186.699997	196	0.4542	0.7444	-0.8749
Protein Kinases	CDK4[b]	P11802[b]	Catalytic domain	IPR000719[b]	Protein kinase domain[b]	2W99	b/178,181,182,183,184,185,186,187,219,220,222,223,226,243,244,245,246	3				1IAN[d132],2YIS[i46],2YIW[i46],3HL7[i46],3HLL[i46],3HP2[i46],3HP5[i46],3HVC[gg52],3K3I[i46],3K3J[i46],3ROC[29b],4DLI[irg],4DLJ[6rg],4EH2[irg],4EH3[irg],4EH4[irg],4EH5[irg],4EH6[irg],4EH7[irg],4EH8[irg],4EH9[irg],4EHV[irg],4EWQ[gg5],4F9W[gg5],4F9Y[gg5],4FA2[gg5],4R3C[gg5],4ZTH[gg5],5N63[8ow],5N64[8oh],5N65[8ot],5N66[bw1],5N67[8on],5N68[8ok],5O8V[9o2],6QDZ[i46],6QE1[i46],6QA1[hvk7]	C[S@](c1ccc(cc1)c1nc(c2ccncc2)c(c2cccc(c2)I)[nH]1)=O;c1cc(ccc1c1c[nH]nc1c1ccnc(c1)F)F;c1cc(ccc1c1c[nH]nc1c1ccnc(c1)F)F;c1cc(ccc1c1c[nH]nc1c1ccnc(c1)F)F;c1cc(ccc1c1c[nH]nc1c1ccnc(c1)F)F;c1cc(ccc1c1c[nH]nc1c1ccnc(c1)F)F;c1cc(ccc1c1c[nH]nc1c1ccnc(c1)F)F;c1cc(ccc1c1c(c[nH]n1)c1ccncc1)F;c1cc(ccc1c1c[nH]nc1c1ccnc(c1)F)F;c1cc(ccc1c1c[nH]nc1c1ccnc(c1)F)F;c1cc(ccc1c1c[nH]nc1c1ccncc1)F;C1CC1Nc1c2ccc(cc2nc(…	Pocket PK4	orange		9.23	208.399994	225	0.728	0.9181	0.5119
Protein Kinases	MAPK3[a]	P27361[a]	Catalytic domain	IPR000719[a]	Protein kinase domain[a]	2ZOQ	a/196,197,213,214,217,218,219,221,223,224,225,228,268,269,270,271,272,313,314,315,316,318,319,320	3				1IAN[d132],2YIS[i46],2YIW[i46],3HL7[i46],3HLL[i46],3HP2[i46],3HP5[i46],3HVC[gg52],3K3I[i46],3K3J[i46],3ROC[29b],4DLI[irg],4DLJ[6rg],4EH2[irg],4EH3[irg],4EH4[irg],4EH5[irg],4EH6[irg],4EH7[irg],4EH8[irg],4EH9[irg],4EHV[irg],4EWQ[gg5],4F9W[gg5],4F9Y[gg5],4FA2[gg5],4R3C[gg5],4ZTH[gg5],5N63[8ow],5N64[8oh],5N65[8ot],5N66[bw1],5N67[8on],5N68[8ok],5O8V[9o2],6QDZ[i46],6QE1[i46],6QA1[hvk7]	C[S@](c1ccc(cc1)c1nc(c2ccncc2)c(c2cccc(c2)I)[nH]1)=O;c1cc(ccc1c1c[nH]nc1c1ccnc(c1)F)F;c1cc(ccc1c1c[nH]nc1c1ccnc(c1)F)F;c1cc(ccc1c1c[nH]nc1c1ccnc(c1)F)F;c1cc(ccc1c1c[nH]nc1c1ccnc(c1)F)F;c1cc(ccc1c1c[nH]nc1c1ccnc(c1)F)F;c1cc(ccc1c1c[nH]nc1c1ccnc(c1)F)F;c1cc(ccc1c1c(c[nH]n1)c1ccncc1)F;c1cc(ccc1c1c[nH]nc1c1ccnc(c1)F)F;c1cc(ccc1c1c[nH]nc1c1ccnc(c1)F)F;c1cc(ccc1c1c[nH]nc1c1ccncc1)F;C1CC1Nc1c2ccc(cc2nc(…	Pocket PK4	orange	a/C271(reactive:0.79)	11.42	255.100006	309.5	0.5188	0.7263	-0.5693
Protein Kinases	DAPK3[a],DAPK3[a1]	O43293[a],O43293[a1]	Catalytic domain	IPR000719[a1]	Protein kinase domain[a1]	3BQR	a/186,187,190,191,192,194; a1/187,190,191,192,193,194,195,197,258,259,260,261	3				1IAN[d132],2YIS[i46],2YIW[i46],3HL7[i46],3HLL[i46],3HP2[i46],3HP5[i46],3HVC[gg52],3K3I[i46],3K3J[i46],3ROC[29b],4DLI[irg],4DLJ[6rg],4EH2[irg],4EH3[irg],4EH4[irg],4EH5[irg],4EH6[irg],4EH7[irg],4EH8[irg],4EH9[irg],4EHV[irg],4EWQ[gg5],4F9W[gg5],4F9Y[gg5],4FA2[gg5],4R3C[gg5],4ZTH[gg5],5N63[8ow],5N64[8oh],5N65[8ot],5N66[bw1],5N67[8on],5N68[8ok],5O8V[9o2],6QDZ[i46],6QE1[i46],6QA1[hvk7]	C[S@](c1ccc(cc1)c1nc(c2ccncc2)c(c2cccc(c2)I)[nH]1)=O;c1cc(ccc1c1c[nH]nc1c1ccnc(c1)F)F;c1cc(ccc1c1c[nH]nc1c1ccnc(c1)F)F;c1cc(ccc1c1c[nH]nc1c1ccnc(c1)F)F;c1cc(ccc1c1c[nH]nc1c1ccnc(c1)F)F;c1cc(ccc1c1c[nH]nc1c1ccnc(c1)F)F;c1cc(ccc1c1c[nH]nc1c1ccnc(c1)F)F;c1cc(ccc1c1c(c[nH]n1)c1ccncc1)F;c1cc(ccc1c1c[nH]nc1c1ccnc(c1)F)F;c1cc(ccc1c1c[nH]nc1c1ccnc(c1)F)F;c1cc(ccc1c1c[nH]nc1c1ccncc1)F;C1CC1Nc1c2ccc(cc2nc(…	Pocket PK4	orange		12.45	250.600006	300.399994	0.4598	0.6877	-0.8683
Protein Kinases	OXSR1[a],OXSR1[d]	O95747[a],O95747[d]	Catalytic domain	IPR000719[a],IPR000719[d]	Protein kinase domain[a],Protein kinase domain[d]	3DAK	a/195,196,199,202,240,241,274,275,276; d/195,196,199,202,240,274,275,276,277	3				1IAN[d132],2YIS[i46],2YIW[i46],3HL7[i46],3HLL[i46],3HP2[i46],3HP5[i46],3HVC[gg52],3K3I[i46],3K3J[i46],3ROC[29b],4DLI[irg],4DLJ[6rg],4EH2[irg],4EH3[irg],4EH4[irg],4EH5[irg],4EH6[irg],4EH7[irg],4EH8[irg],4EH9[irg],4EHV[irg],4EWQ[gg5],4F9W[gg5],4F9Y[gg5],4FA2[gg5],4R3C[gg5],4ZTH[gg5],5N63[8ow],5N64[8oh],5N65[8ot],5N66[bw1],5N67[8on],5N68[8ok],5O8V[9o2],6QDZ[i46],6QE1[i46],6QA1[hvk7]	C[S@](c1ccc(cc1)c1nc(c2ccncc2)c(c2cccc(c2)I)[nH]1)=O;c1cc(ccc1c1c[nH]nc1c1ccnc(c1)F)F;c1cc(ccc1c1c[nH]nc1c1ccnc(c1)F)F;c1cc(ccc1c1c[nH]nc1c1ccnc(c1)F)F;c1cc(ccc1c1c[nH]nc1c1ccnc(c1)F)F;c1cc(ccc1c1c[nH]nc1c1ccnc(c1)F)F;c1cc(ccc1c1c[nH]nc1c1ccnc(c1)F)F;c1cc(ccc1c1c(c[nH]n1)c1ccncc1)F;c1cc(ccc1c1c[nH]nc1c1ccnc(c1)F)F;c1cc(ccc1c1c[nH]nc1c1ccnc(c1)F)F;c1cc(ccc1c1c[nH]nc1c1ccncc1)F;C1CC1Nc1c2ccc(cc2nc(…	Pocket PK4	orange		14.93	309	266.299988	0.5924	0.7834	-0.03569
Protein Kinases	MAP3K9[a]	P80192[a]	Catalytic domain	IPR001245[a]	Serine-threonine[a]	3DTC	a/314,318,322,333,337,349,361,362,364,366,367,368,386,388	3				1IAN[d132],2YIS[i46],2YIW[i46],3HL7[i46],3HLL[i46],3HP2[i46],3HP5[i46],3HVC[gg52],3K3I[i46],3K3J[i46],3ROC[29b],4DLI[irg],4DLJ[6rg],4EH2[irg],4EH3[irg],4EH4[irg],4EH5[irg],4EH6[irg],4EH7[irg],4EH8[irg],4EH9[irg],4EHV[irg],4EWQ[gg5],4F9W[gg5],4F9Y[gg5],4FA2[gg5],4R3C[gg5],4ZTH[gg5],5N63[8ow],5N64[8oh],5N65[8ot],5N66[bw1],5N67[8on],5N68[8ok],5O8V[9o2],6QDZ[i46],6QE1[i46],6QA1[hvk7]	C[S@](c1ccc(cc1)c1nc(c2ccncc2)c(c2cccc(c2)I)[nH]1)=O;c1cc(ccc1c1c[nH]nc1c1ccnc(c1)F)F;c1cc(ccc1c1c[nH]nc1c1ccnc(c1)F)F;c1cc(ccc1c1c[nH]nc1c1ccnc(c1)F)F;c1cc(ccc1c1c[nH]nc1c1ccnc(c1)F)F;c1cc(ccc1c1c[nH]nc1c1ccnc(c1)F)F;c1cc(ccc1c1c[nH]nc1c1ccnc(c1)F)F;c1cc(ccc1c1c(c[nH]n1)c1ccncc1)F;c1cc(ccc1c1c[nH]nc1c1ccnc(c1)F)F;c1cc(ccc1c1c[nH]nc1c1ccnc(c1)F)F;c1cc(ccc1c1c[nH]nc1c1ccncc1)F;C1CC1Nc1c2ccc(cc2nc(…	Pocket PK4	orange		10.13	184	204.100006	0.633	0.8283	-0.1496
Protein Kinases	AKT1[a]	P31749[a]	Catalytic domain	IPR000719[a]	Protein kinase domain[a]	3OCB	a/302,303,305,318,319,322,324,325,326,327,328,329,362,386,387,388,389,394,395	3				1IAN[d132],2YIS[i46],2YIW[i46],3HL7[i46],3HLL[i46],3HP2[i46],3HP5[i46],3HVC[gg52],3K3I[i46],3K3J[i46],3ROC[29b],4DLI[irg],4DLJ[6rg],4EH2[irg],4EH3[irg],4EH4[irg],4EH5[irg],4EH6[irg],4EH7[irg],4EH8[irg],4EH9[irg],4EHV[irg],4EWQ[gg5],4F9W[gg5],4F9Y[gg5],4FA2[gg5],4R3C[gg5],4ZTH[gg5],5N63[8ow],5N64[8oh],5N65[8ot],5N66[bw1],5N67[8on],5N68[8ok],5O8V[9o2],6QDZ[i46],6QE1[i46],6QA1[hvk7]	C[S@](c1ccc(cc1)c1nc(c2ccncc2)c(c2cccc(c2)I)[nH]1)=O;c1cc(ccc1c1c[nH]nc1c1ccnc(c1)F)F;c1cc(ccc1c1c[nH]nc1c1ccnc(c1)F)F;c1cc(ccc1c1c[nH]nc1c1ccnc(c1)F)F;c1cc(ccc1c1c[nH]nc1c1ccnc(c1)F)F;c1cc(ccc1c1c[nH]nc1c1ccnc(c1)F)F;c1cc(ccc1c1c[nH]nc1c1ccnc(c1)F)F;c1cc(ccc1c1c(c[nH]n1)c1ccncc1)F;c1cc(ccc1c1c[nH]nc1c1ccnc(c1)F)F;c1cc(ccc1c1c[nH]nc1c1ccnc(c1)F)F;c1cc(ccc1c1c[nH]nc1c1ccncc1)F;C1CC1Nc1c2ccc(cc2nc(…	Pocket PK4	orange		13.3	233.899994	269.299988	0.5185	0.732	-0.6115
Protein Kinases	PRKCH[a],PRKCH[a1]	P24723[a],P24723[a1]	Catalytic domain	IPR034665[a],IPR034665[a1]	Novel protein kinase C eta, catalytic domain[a],Novel protein kinase C eta, catalytic domain[a1]	3TXO	a/523,524,527,567,568,591,592,593,594; a1/523,524,527,567,568,591,592,593,594	3				1IAN[d132],2YIS[i46],2YIW[i46],3HL7[i46],3HLL[i46],3HP2[i46],3HP5[i46],3HVC[gg52],3K3I[i46],3K3J[i46],3ROC[29b],4DLI[irg],4DLJ[6rg],4EH2[irg],4EH3[irg],4EH4[irg],4EH5[irg],4EH6[irg],4EH7[irg],4EH8[irg],4EH9[irg],4EHV[irg],4EWQ[gg5],4F9W[gg5],4F9Y[gg5],4FA2[gg5],4R3C[gg5],4ZTH[gg5],5N63[8ow],5N64[8oh],5N65[8ot],5N66[bw1],5N67[8on],5N68[8ok],5O8V[9o2],6QDZ[i46],6QE1[i46],6QA1[hvk7]	C[S@](c1ccc(cc1)c1nc(c2ccncc2)c(c2cccc(c2)I)[nH]1)=O;c1cc(ccc1c1c[nH]nc1c1ccnc(c1)F)F;c1cc(ccc1c1c[nH]nc1c1ccnc(c1)F)F;c1cc(ccc1c1c[nH]nc1c1ccnc(c1)F)F;c1cc(ccc1c1c[nH]nc1c1ccnc(c1)F)F;c1cc(ccc1c1c[nH]nc1c1ccnc(c1)F)F;c1cc(ccc1c1c[nH]nc1c1ccnc(c1)F)F;c1cc(ccc1c1c(c[nH]n1)c1ccncc1)F;c1cc(ccc1c1c[nH]nc1c1ccnc(c1)F)F;c1cc(ccc1c1c[nH]nc1c1ccnc(c1)F)F;c1cc(ccc1c1c[nH]nc1c1ccncc1)F;C1CC1Nc1c2ccc(cc2nc(…	Pocket PK4	orange		13.91	275.799988	266.899994	0.5672	0.8188	-0.03768
Protein Kinases	DYRK2[a]	Q92630[a]	Catalytic domain	IPR000719[a]	Protein kinase domain[a]	4AZF	a/380,381,382,392,393,394,396,397,398,399,427,448,449,450,451	3				1IAN[d132],2YIS[i46],2YIW[i46],3HL7[i46],3HLL[i46],3HP2[i46],3HP5[i46],3HVC[gg52],3K3I[i46],3K3J[i46],3ROC[29b],4DLI[irg],4DLJ[6rg],4EH2[irg],4EH3[irg],4EH4[irg],4EH5[irg],4EH6[irg],4EH7[irg],4EH8[irg],4EH9[irg],4EHV[irg],4EWQ[gg5],4F9W[gg5],4F9Y[gg5],4FA2[gg5],4R3C[gg5],4ZTH[gg5],5N63[8ow],5N64[8oh],5N65[8ot],5N66[bw1],5N67[8on],5N68[8ok],5O8V[9o2],6QDZ[i46],6QE1[i46],6QA1[hvk7]	C[S@](c1ccc(cc1)c1nc(c2ccncc2)c(c2cccc(c2)I)[nH]1)=O;c1cc(ccc1c1c[nH]nc1c1ccnc(c1)F)F;c1cc(ccc1c1c[nH]nc1c1ccnc(c1)F)F;c1cc(ccc1c1c[nH]nc1c1ccnc(c1)F)F;c1cc(ccc1c1c[nH]nc1c1ccnc(c1)F)F;c1cc(ccc1c1c[nH]nc1c1ccnc(c1)F)F;c1cc(ccc1c1c[nH]nc1c1ccnc(c1)F)F;c1cc(ccc1c1c(c[nH]n1)c1ccncc1)F;c1cc(ccc1c1c[nH]nc1c1ccnc(c1)F)F;c1cc(ccc1c1c[nH]nc1c1ccnc(c1)F)F;c1cc(ccc1c1c[nH]nc1c1ccncc1)F;C1CC1Nc1c2ccc(cc2nc(…	Pocket PK4	orange		11.12	265.100006	272.700012	0.6054	0.8006	-0.05139
Protein Kinases	STK10[a],STK10[b]	O94804[a],O94804[b]	Catalytic domain	IPR000719[a],IPR000719[b]	Protein kinase domain[a],Protein kinase domain[b]	4EQU	a/201,202,205,206,209,243,244,246,247,250,251,277,278,279,280; b/201,202,204,205,206,208,209,214,250,277,278,279,280	3				1IAN[d132],2YIS[i46],2YIW[i46],3HL7[i46],3HLL[i46],3HP2[i46],3HP5[i46],3HVC[gg52],3K3I[i46],3K3J[i46],3ROC[29b],4DLI[irg],4DLJ[6rg],4EH2[irg],4EH3[irg],4EH4[irg],4EH5[irg],4EH6[irg],4EH7[irg],4EH8[irg],4EH9[irg],4EHV[irg],4EWQ[gg5],4F9W[gg5],4F9Y[gg5],4FA2[gg5],4R3C[gg5],4ZTH[gg5],5N63[8ow],5N64[8oh],5N65[8ot],5N66[bw1],5N67[8on],5N68[8ok],5O8V[9o2],6QDZ[i46],6QE1[i46],6QA1[hvk7]	C[S@](c1ccc(cc1)c1nc(c2ccncc2)c(c2cccc(c2)I)[nH]1)=O;c1cc(ccc1c1c[nH]nc1c1ccnc(c1)F)F;c1cc(ccc1c1c[nH]nc1c1ccnc(c1)F)F;c1cc(ccc1c1c[nH]nc1c1ccnc(c1)F)F;c1cc(ccc1c1c[nH]nc1c1ccnc(c1)F)F;c1cc(ccc1c1c[nH]nc1c1ccnc(c1)F)F;c1cc(ccc1c1c[nH]nc1c1ccnc(c1)F)F;c1cc(ccc1c1c(c[nH]n1)c1ccncc1)F;c1cc(ccc1c1c[nH]nc1c1ccnc(c1)F)F;c1cc(ccc1c1c[nH]nc1c1ccnc(c1)F)F;c1cc(ccc1c1c[nH]nc1c1ccncc1)F;C1CC1Nc1c2ccc(cc2nc(…	Pocket PK4	orange		10.91	447.600006	511.5	0.4929	0.6526	-0.5035
Protein Kinases	CDK9[a]	P50750[a]	Catalytic domain	IPR000719[a]	Protein kinase domain[a]	4IMY	a/174,175,176,177,178,179,180,181,182,183,184,185,198,201,202,203,204,205,206,207,208,209,210,253,254,255,256,258,259,260,261,299,300,301	3				1IAN[d132],2YIS[i46],2YIW[i46],3HL7[i46],3HLL[i46],3HP2[i46],3HP5[i46],3HVC[gg52],3K3I[i46],3K3J[i46],3ROC[29b],4DLI[irg],4DLJ[6rg],4EH2[irg],4EH3[irg],4EH4[irg],4EH5[irg],4EH6[irg],4EH7[irg],4EH8[irg],4EH9[irg],4EHV[irg],4EWQ[gg5],4F9W[gg5],4F9Y[gg5],4FA2[gg5],4R3C[gg5],4ZTH[gg5],5N63[8ow],5N64[8oh],5N65[8ot],5N66[bw1],5N67[8on],5N68[8ok],5O8V[9o2],6QDZ[i46],6QE1[i46],6QA1[hvk7]	C[S@](c1ccc(cc1)c1nc(c2ccncc2)c(c2cccc(c2)I)[nH]1)=O;c1cc(ccc1c1c[nH]nc1c1ccnc(c1)F)F;c1cc(ccc1c1c[nH]nc1c1ccnc(c1)F)F;c1cc(ccc1c1c[nH]nc1c1ccnc(c1)F)F;c1cc(ccc1c1c[nH]nc1c1ccnc(c1)F)F;c1cc(ccc1c1c[nH]nc1c1ccnc(c1)F)F;c1cc(ccc1c1c[nH]nc1c1ccnc(c1)F)F;c1cc(ccc1c1c(c[nH]n1)c1ccncc1)F;c1cc(ccc1c1c[nH]nc1c1ccnc(c1)F)F;c1cc(ccc1c1c[nH]nc1c1ccnc(c1)F)F;c1cc(ccc1c1c[nH]nc1c1ccncc1)F;C1CC1Nc1c2ccc(cc2nc(…	Pocket PK4	orange		12.19	414.299988	506.299988	0.4938	0.6881	-0.4184
Protein Kinases	RPS6KA1[a],MAPK1[b]	Q15418[a],P28482[b]	Catalytic domain			4NIF	a/591,595,598,614,629,630,632,656,657,658,659,660,663,705; b/13,14,15,16	3				1IAN[d132],2YIS[i46],2YIW[i46],3HL7[i46],3HLL[i46],3HP2[i46],3HP5[i46],3HVC[gg52],3K3I[i46],3K3J[i46],3ROC[29b],4DLI[irg],4DLJ[6rg],4EH2[irg],4EH3[irg],4EH4[irg],4EH5[irg],4EH6[irg],4EH7[irg],4EH8[irg],4EH9[irg],4EHV[irg],4EWQ[gg5],4F9W[gg5],4F9Y[gg5],4FA2[gg5],4R3C[gg5],4ZTH[gg5],5N63[8ow],5N64[8oh],5N65[8ot],5N66[bw1],5N67[8on],5N68[8ok],5O8V[9o2],6QDZ[i46],6QE1[i46],6QA1[hvk7]	C[S@](c1ccc(cc1)c1nc(c2ccncc2)c(c2cccc(c2)I)[nH]1)=O;c1cc(ccc1c1c[nH]nc1c1ccnc(c1)F)F;c1cc(ccc1c1c[nH]nc1c1ccnc(c1)F)F;c1cc(ccc1c1c[nH]nc1c1ccnc(c1)F)F;c1cc(ccc1c1c[nH]nc1c1ccnc(c1)F)F;c1cc(ccc1c1c[nH]nc1c1ccnc(c1)F)F;c1cc(ccc1c1c[nH]nc1c1ccnc(c1)F)F;c1cc(ccc1c1c(c[nH]n1)c1ccncc1)F;c1cc(ccc1c1c[nH]nc1c1ccnc(c1)F)F;c1cc(ccc1c1c[nH]nc1c1ccnc(c1)F)F;c1cc(ccc1c1c[nH]nc1c1ccncc1)F;C1CC1Nc1c2ccc(cc2nc(…	Pocket PK4	orange	a/C595(reactive:0.78)	7.515	215.699997	217.800003	0.4763	0.7335	-0.7613
Protein Kinases	RPS6KA1[a],MAPK1[b]	Q15418[a],P28482[b]	Catalytic domain	IPR000719[a]	Protein kinase domain[a]	4NIF	a/587,590,591,593,594,597,660,661,663,664,665; b/15,16,17	3				1IAN[d132],2YIS[i46],2YIW[i46],3HL7[i46],3HLL[i46],3HP2[i46],3HP5[i46],3HVC[gg52],3K3I[i46],3K3J[i46],3ROC[29b],4DLI[irg],4DLJ[6rg],4EH2[irg],4EH3[irg],4EH4[irg],4EH5[irg],4EH6[irg],4EH7[irg],4EH8[irg],4EH9[irg],4EHV[irg],4EWQ[gg5],4F9W[gg5],4F9Y[gg5],4FA2[gg5],4R3C[gg5],4ZTH[gg5],5N63[8ow],5N64[8oh],5N65[8ot],5N66[bw1],5N67[8on],5N68[8ok],5O8V[9o2],6QDZ[i46],6QE1[i46],6QA1[hvk7]	C[S@](c1ccc(cc1)c1nc(c2ccncc2)c(c2cccc(c2)I)[nH]1)=O;c1cc(ccc1c1c[nH]nc1c1ccnc(c1)F)F;c1cc(ccc1c1c[nH]nc1c1ccnc(c1)F)F;c1cc(ccc1c1c[nH]nc1c1ccnc(c1)F)F;c1cc(ccc1c1c[nH]nc1c1ccnc(c1)F)F;c1cc(ccc1c1c[nH]nc1c1ccnc(c1)F)F;c1cc(ccc1c1c[nH]nc1c1ccnc(c1)F)F;c1cc(ccc1c1c(c[nH]n1)c1ccncc1)F;c1cc(ccc1c1c[nH]nc1c1ccnc(c1)F)F;c1cc(ccc1c1c[nH]nc1c1ccnc(c1)F)F;c1cc(ccc1c1c[nH]nc1c1ccncc1)F;C1CC1Nc1c2ccc(cc2nc(…	Pocket PK4	orange		12.16	170.899994	185.800003	0.5952	0.7476	-0.6076
Protein Kinases	MAP4K4[a],MAP4K4[b]	O95819[a],O95819[b]	Catalytic domain	IPR000719[a],IPR000719[b]	Protein kinase domain[a],Protein kinase domain[b]	4OBQ	a/197,198,200,201,202,203,204,205,242,243,246,247,272,273,274; b/200,201,202,203,239,242,243,246,247	3				1IAN[d132],2YIS[i46],2YIW[i46],3HL7[i46],3HLL[i46],3HP2[i46],3HP5[i46],3HVC[gg52],3K3I[i46],3K3J[i46],3ROC[29b],4DLI[irg],4DLJ[6rg],4EH2[irg],4EH3[irg],4EH4[irg],4EH5[irg],4EH6[irg],4EH7[irg],4EH8[irg],4EH9[irg],4EHV[irg],4EWQ[gg5],4F9W[gg5],4F9Y[gg5],4FA2[gg5],4R3C[gg5],4ZTH[gg5],5N63[8ow],5N64[8oh],5N65[8ot],5N66[bw1],5N67[8on],5N68[8ok],5O8V[9o2],6QDZ[i46],6QE1[i46],6QA1[hvk7]	C[S@](c1ccc(cc1)c1nc(c2ccncc2)c(c2cccc(c2)I)[nH]1)=O;c1cc(ccc1c1c[nH]nc1c1ccnc(c1)F)F;c1cc(ccc1c1c[nH]nc1c1ccnc(c1)F)F;c1cc(ccc1c1c[nH]nc1c1ccnc(c1)F)F;c1cc(ccc1c1c[nH]nc1c1ccnc(c1)F)F;c1cc(ccc1c1c[nH]nc1c1ccnc(c1)F)F;c1cc(ccc1c1c[nH]nc1c1ccnc(c1)F)F;c1cc(ccc1c1c(c[nH]n1)c1ccncc1)F;c1cc(ccc1c1c[nH]nc1c1ccnc(c1)F)F;c1cc(ccc1c1c[nH]nc1c1ccnc(c1)F)F;c1cc(ccc1c1c[nH]nc1c1ccncc1)F;C1CC1Nc1c2ccc(cc2nc(…	Pocket PK4	orange	a/C202(reactive:0.81),b/C202(reactive:0.77)	9.2	396.799988	401.899994	0.6841	0.8262	0.5258
Protein Kinases	BUB1[a]	O43683[a]	Catalytic domain	IPR000719[a]	Protein kinase domain[a]	4QPM	a/974,975,977,978,980,981,985,1006,1007,1008,1011,1012,1013,1036,1037,1038,1039,1040,1041	3				1IAN[d132],2YIS[i46],2YIW[i46],3HL7[i46],3HLL[i46],3HP2[i46],3HP5[i46],3HVC[gg52],3K3I[i46],3K3J[i46],3ROC[29b],4DLI[irg],4DLJ[6rg],4EH2[irg],4EH3[irg],4EH4[irg],4EH5[irg],4EH6[irg],4EH7[irg],4EH8[irg],4EH9[irg],4EHV[irg],4EWQ[gg5],4F9W[gg5],4F9Y[gg5],4FA2[gg5],4R3C[gg5],4ZTH[gg5],5N63[8ow],5N64[8oh],5N65[8ot],5N66[bw1],5N67[8on],5N68[8ok],5O8V[9o2],6QDZ[i46],6QE1[i46],6QA1[hvk7]	C[S@](c1ccc(cc1)c1nc(c2ccncc2)c(c2cccc(c2)I)[nH]1)=O;c1cc(ccc1c1c[nH]nc1c1ccnc(c1)F)F;c1cc(ccc1c1c[nH]nc1c1ccnc(c1)F)F;c1cc(ccc1c1c[nH]nc1c1ccnc(c1)F)F;c1cc(ccc1c1c[nH]nc1c1ccnc(c1)F)F;c1cc(ccc1c1c[nH]nc1c1ccnc(c1)F)F;c1cc(ccc1c1c[nH]nc1c1ccnc(c1)F)F;c1cc(ccc1c1c(c[nH]n1)c1ccncc1)F;c1cc(ccc1c1c[nH]nc1c1ccnc(c1)F)F;c1cc(ccc1c1c[nH]nc1c1ccnc(c1)F)F;c1cc(ccc1c1c[nH]nc1c1ccncc1)F;C1CC1Nc1c2ccc(cc2nc(…	Pocket PK4	orange	a/C1013(reactive:0.805),a/C1041(reactive:0.84)	14.94	200.899994	248.399994	0.491	0.7315	-0.7884
Protein Kinases	SRPK1[a]	Q96SB4[a]	Catalytic domain	IPR000719[a]	Protein kinase domain[a]	4WUA	a/507,510,511,512,518,522,523,525,526,527,528,562,585,586,590	3				1IAN[d132],2YIS[i46],2YIW[i46],3HL7[i46],3HLL[i46],3HP2[i46],3HP5[i46],3HVC[gg52],3K3I[i46],3K3J[i46],3ROC[29b],4DLI[irg],4DLJ[6rg],4EH2[irg],4EH3[irg],4EH4[irg],4EH5[irg],4EH6[irg],4EH7[irg],4EH8[irg],4EH9[irg],4EHV[irg],4EWQ[gg5],4F9W[gg5],4F9Y[gg5],4FA2[gg5],4R3C[gg5],4ZTH[gg5],5N63[8ow],5N64[8oh],5N65[8ot],5N66[bw1],5N67[8on],5N68[8ok],5O8V[9o2],6QDZ[i46],6QE1[i46],6QA1[hvk7]	C[S@](c1ccc(cc1)c1nc(c2ccncc2)c(c2cccc(c2)I)[nH]1)=O;c1cc(ccc1c1c[nH]nc1c1ccnc(c1)F)F;c1cc(ccc1c1c[nH]nc1c1ccnc(c1)F)F;c1cc(ccc1c1c[nH]nc1c1ccnc(c1)F)F;c1cc(ccc1c1c[nH]nc1c1ccnc(c1)F)F;c1cc(ccc1c1c[nH]nc1c1ccnc(c1)F)F;c1cc(ccc1c1c[nH]nc1c1ccnc(c1)F)F;c1cc(ccc1c1c(c[nH]n1)c1ccncc1)F;c1cc(ccc1c1c[nH]nc1c1ccnc(c1)F)F;c1cc(ccc1c1c[nH]nc1c1ccnc(c1)F)F;c1cc(ccc1c1c[nH]nc1c1ccncc1)F;C1CC1Nc1c2ccc(cc2nc(…	Pocket PK4	orange		9.628	220.100006	239.899994	0.615	0.7735	-0.2739
Protein Kinases	MAPK7[a]	Q13164[a]	Catalytic domain	IPR000719[a]	Protein kinase domain[a]	4ZSG	a/220,221,225,228,233,234,235,266,267,291,294	3				1IAN[d132],2YIS[i46],2YIW[i46],3HL7[i46],3HLL[i46],3HP2[i46],3HP5[i46],3HVC[gg52],3K3I[i46],3K3J[i46],3ROC[29b],4DLI[irg],4DLJ[6rg],4EH2[irg],4EH3[irg],4EH4[irg],4EH5[irg],4EH6[irg],4EH7[irg],4EH8[irg],4EH9[irg],4EHV[irg],4EWQ[gg5],4F9W[gg5],4F9Y[gg5],4FA2[gg5],4R3C[gg5],4ZTH[gg5],5N63[8ow],5N64[8oh],5N65[8ot],5N66[bw1],5N67[8on],5N68[8ok],5O8V[9o2],6QDZ[i46],6QE1[i46],6QA1[hvk7]	C[S@](c1ccc(cc1)c1nc(c2ccncc2)c(c2cccc(c2)I)[nH]1)=O;c1cc(ccc1c1c[nH]nc1c1ccnc(c1)F)F;c1cc(ccc1c1c[nH]nc1c1ccnc(c1)F)F;c1cc(ccc1c1c[nH]nc1c1ccnc(c1)F)F;c1cc(ccc1c1c[nH]nc1c1ccnc(c1)F)F;c1cc(ccc1c1c[nH]nc1c1ccnc(c1)F)F;c1cc(ccc1c1c[nH]nc1c1ccnc(c1)F)F;c1cc(ccc1c1c(c[nH]n1)c1ccncc1)F;c1cc(ccc1c1c[nH]nc1c1ccnc(c1)F)F;c1cc(ccc1c1c[nH]nc1c1ccnc(c1)F)F;c1cc(ccc1c1c[nH]nc1c1ccncc1)F;C1CC1Nc1c2ccc(cc2nc(…	Pocket PK4	orange		9.225	170.300003	207.399994	0.5431	0.7116	-0.8702
Protein Kinases	MAPK7[a]	Q13164[a]	Catalytic domain	IPR008271[a]	Serine[a]	4ZSJ	a/179,181,205,206,207,208,209,213,215,216,217,219,222,232,235,237,238,239,240,243	3				1IAN[d132],2YIS[i46],2YIW[i46],3HL7[i46],3HLL[i46],3HP2[i46],3HP5[i46],3HVC[gg52],3K3I[i46],3K3J[i46],3ROC[29b],4DLI[irg],4DLJ[6rg],4EH2[irg],4EH3[irg],4EH4[irg],4EH5[irg],4EH6[irg],4EH7[irg],4EH8[irg],4EH9[irg],4EHV[irg],4EWQ[gg5],4F9W[gg5],4F9Y[gg5],4FA2[gg5],4R3C[gg5],4ZTH[gg5],5N63[8ow],5N64[8oh],5N65[8ot],5N66[bw1],5N67[8on],5N68[8ok],5O8V[9o2],6QDZ[i46],6QE1[i46],6QA1[hvk7]	C[S@](c1ccc(cc1)c1nc(c2ccncc2)c(c2cccc(c2)I)[nH]1)=O;c1cc(ccc1c1c[nH]nc1c1ccnc(c1)F)F;c1cc(ccc1c1c[nH]nc1c1ccnc(c1)F)F;c1cc(ccc1c1c[nH]nc1c1ccnc(c1)F)F;c1cc(ccc1c1c[nH]nc1c1ccnc(c1)F)F;c1cc(ccc1c1c[nH]nc1c1ccnc(c1)F)F;c1cc(ccc1c1c[nH]nc1c1ccnc(c1)F)F;c1cc(ccc1c1c(c[nH]n1)c1ccncc1)F;c1cc(ccc1c1c[nH]nc1c1ccnc(c1)F)F;c1cc(ccc1c1c[nH]nc1c1ccnc(c1)F)F;c1cc(ccc1c1c[nH]nc1c1ccncc1)F;C1CC1Nc1c2ccc(cc2nc(…	Pocket PK4	orange	a/C208(reactive:0.7)	8.116	288	313.600006	0.6143	0.8099	0.06634
Protein Kinases	DYRK1A[d]	Q13627[d]	Catalytic domain	IPR000719[d]	Protein kinase domain[d]	5AIK	d/331,336,337,338,339,383,384,387,463,464,465	3				1IAN[d132],2YIS[i46],2YIW[i46],3HL7[i46],3HLL[i46],3HP2[i46],3HP5[i46],3HVC[gg52],3K3I[i46],3K3J[i46],3ROC[29b],4DLI[irg],4DLJ[6rg],4EH2[irg],4EH3[irg],4EH4[irg],4EH5[irg],4EH6[irg],4EH7[irg],4EH8[irg],4EH9[irg],4EHV[irg],4EWQ[gg5],4F9W[gg5],4F9Y[gg5],4FA2[gg5],4R3C[gg5],4ZTH[gg5],5N63[8ow],5N64[8oh],5N65[8ot],5N66[bw1],5N67[8on],5N68[8ok],5O8V[9o2],6QDZ[i46],6QE1[i46],6QA1[hvk7]	C[S@](c1ccc(cc1)c1nc(c2ccncc2)c(c2cccc(c2)I)[nH]1)=O;c1cc(ccc1c1c[nH]nc1c1ccnc(c1)F)F;c1cc(ccc1c1c[nH]nc1c1ccnc(c1)F)F;c1cc(ccc1c1c[nH]nc1c1ccnc(c1)F)F;c1cc(ccc1c1c[nH]nc1c1ccnc(c1)F)F;c1cc(ccc1c1c[nH]nc1c1ccnc(c1)F)F;c1cc(ccc1c1c[nH]nc1c1ccnc(c1)F)F;c1cc(ccc1c1c(c[nH]n1)c1ccncc1)F;c1cc(ccc1c1c[nH]nc1c1ccnc(c1)F)F;c1cc(ccc1c1c[nH]nc1c1ccnc(c1)F)F;c1cc(ccc1c1c[nH]nc1c1ccncc1)F;C1CC1Nc1c2ccc(cc2nc(…	Pocket PK4	orange		13.95	160	170.199997	0.6187	0.7676	-0.5244
Protein Kinases	MAP3K12[a]	Q12852[a]	Catalytic domain	IPR001245[a]	Serine-threonine[a]	5CEN	a/235,258,259,260,262,267,270,271,274,277,281,282,284,285,286,287,319	3				1IAN[d132],2YIS[i46],2YIW[i46],3HL7[i46],3HLL[i46],3HP2[i46],3HP5[i46],3HVC[gg52],3K3I[i46],3K3J[i46],3ROC[29b],4DLI[irg],4DLJ[6rg],4EH2[irg],4EH3[irg],4EH4[irg],4EH5[irg],4EH6[irg],4EH7[irg],4EH8[irg],4EH9[irg],4EHV[irg],4EWQ[gg5],4F9W[gg5],4F9Y[gg5],4FA2[gg5],4R3C[gg5],4ZTH[gg5],5N63[8ow],5N64[8oh],5N65[8ot],5N66[bw1],5N67[8on],5N68[8ok],5O8V[9o2],6QDZ[i46],6QE1[i46],6QA1[hvk7]	C[S@](c1ccc(cc1)c1nc(c2ccncc2)c(c2cccc(c2)I)[nH]1)=O;c1cc(ccc1c1c[nH]nc1c1ccnc(c1)F)F;c1cc(ccc1c1c[nH]nc1c1ccnc(c1)F)F;c1cc(ccc1c1c[nH]nc1c1ccnc(c1)F)F;c1cc(ccc1c1c[nH]nc1c1ccnc(c1)F)F;c1cc(ccc1c1c[nH]nc1c1ccnc(c1)F)F;c1cc(ccc1c1c[nH]nc1c1ccnc(c1)F)F;c1cc(ccc1c1c(c[nH]n1)c1ccncc1)F;c1cc(ccc1c1c[nH]nc1c1ccnc(c1)F)F;c1cc(ccc1c1c[nH]nc1c1ccnc(c1)F)F;c1cc(ccc1c1c[nH]nc1c1ccncc1)F;C1CC1Nc1c2ccc(cc2nc(…	Pocket PK4	orange		7.387	234.399994	245.5	0.5957	0.7671	-0.2964
Protein Kinases	GSK3B[a]	P49841[a]	Catalytic domain	IPR000719[a]	Protein kinase domain[a]	5F94	a/226,231,232,233,234,235,282,283,284,285,286,325,326	3				1IAN[d132],2YIS[i46],2YIW[i46],3HL7[i46],3HLL[i46],3HP2[i46],3HP5[i46],3HVC[gg52],3K3I[i46],3K3J[i46],3ROC[29b],4DLI[irg],4DLJ[6rg],4EH2[irg],4EH3[irg],4EH4[irg],4EH5[irg],4EH6[irg],4EH7[irg],4EH8[irg],4EH9[irg],4EHV[irg],4EWQ[gg5],4F9W[gg5],4F9Y[gg5],4FA2[gg5],4R3C[gg5],4ZTH[gg5],5N63[8ow],5N64[8oh],5N65[8ot],5N66[bw1],5N67[8on],5N68[8ok],5O8V[9o2],6QDZ[i46],6QE1[i46],6QA1[hvk7]	C[S@](c1ccc(cc1)c1nc(c2ccncc2)c(c2cccc(c2)I)[nH]1)=O;c1cc(ccc1c1c[nH]nc1c1ccnc(c1)F)F;c1cc(ccc1c1c[nH]nc1c1ccnc(c1)F)F;c1cc(ccc1c1c[nH]nc1c1ccnc(c1)F)F;c1cc(ccc1c1c[nH]nc1c1ccnc(c1)F)F;c1cc(ccc1c1c[nH]nc1c1ccnc(c1)F)F;c1cc(ccc1c1c[nH]nc1c1ccnc(c1)F)F;c1cc(ccc1c1c(c[nH]n1)c1ccncc1)F;c1cc(ccc1c1c[nH]nc1c1ccnc(c1)F)F;c1cc(ccc1c1c[nH]nc1c1ccnc(c1)F)F;c1cc(ccc1c1c[nH]nc1c1ccncc1)F;C1CC1Nc1c2ccc(cc2nc(…	Pocket PK4	orange		14.05	162.300003	180	0.4846	0.7231	-0.9937
Protein Kinases	GSK3B[a]	P49841[a]	Catalytic domain	IPR000719[a]	Protein kinase domain[a]	5KPL	a/176,207,208,209,210,211,212,213,232,233,234,235,236	3				1IAN[d132],2YIS[i46],2YIW[i46],3HL7[i46],3HLL[i46],3HP2[i46],3HP5[i46],3HVC[gg52],3K3I[i46],3K3J[i46],3ROC[29b],4DLI[irg],4DLJ[6rg],4EH2[irg],4EH3[irg],4EH4[irg],4EH5[irg],4EH6[irg],4EH7[irg],4EH8[irg],4EH9[irg],4EHV[irg],4EWQ[gg5],4F9W[gg5],4F9Y[gg5],4FA2[gg5],4R3C[gg5],4ZTH[gg5],5N63[8ow],5N64[8oh],5N65[8ot],5N66[bw1],5N67[8on],5N68[8ok],5O8V[9o2],6QDZ[i46],6QE1[i46],6QA1[hvk7]	C[S@](c1ccc(cc1)c1nc(c2ccncc2)c(c2cccc(c2)I)[nH]1)=O;c1cc(ccc1c1c[nH]nc1c1ccnc(c1)F)F;c1cc(ccc1c1c[nH]nc1c1ccnc(c1)F)F;c1cc(ccc1c1c[nH]nc1c1ccnc(c1)F)F;c1cc(ccc1c1c[nH]nc1c1ccnc(c1)F)F;c1cc(ccc1c1c[nH]nc1c1ccnc(c1)F)F;c1cc(ccc1c1c[nH]nc1c1ccnc(c1)F)F;c1cc(ccc1c1c(c[nH]n1)c1ccncc1)F;c1cc(ccc1c1c[nH]nc1c1ccnc(c1)F)F;c1cc(ccc1c1c[nH]nc1c1ccnc(c1)F)F;c1cc(ccc1c1c[nH]nc1c1ccncc1)F;C1CC1Nc1c2ccc(cc2nc(…	Pocket PK4	orange		12.01	226	223	0.5383	0.7185	-0.6453
Protein Kinases	LIMK1[l],CFL1[c]	P53667[l],P23528[c]	Catalytic domain	IPR001245[l]	Serine-threonine[l]	5L6W	l/509,520,521,522,523,557,559; c/103,105,107,114,118,121,122,136,138	3				1IAN[d132],2YIS[i46],2YIW[i46],3HL7[i46],3HLL[i46],3HP2[i46],3HP5[i46],3HVC[gg52],3K3I[i46],3K3J[i46],3ROC[29b],4DLI[irg],4DLJ[6rg],4EH2[irg],4EH3[irg],4EH4[irg],4EH5[irg],4EH6[irg],4EH7[irg],4EH8[irg],4EH9[irg],4EHV[irg],4EWQ[gg5],4F9W[gg5],4F9Y[gg5],4FA2[gg5],4R3C[gg5],4ZTH[gg5],5N63[8ow],5N64[8oh],5N65[8ot],5N66[bw1],5N67[8on],5N68[8ok],5O8V[9o2],6QDZ[i46],6QE1[i46],6QA1[hvk7]	C[S@](c1ccc(cc1)c1nc(c2ccncc2)c(c2cccc(c2)I)[nH]1)=O;c1cc(ccc1c1c[nH]nc1c1ccnc(c1)F)F;c1cc(ccc1c1c[nH]nc1c1ccnc(c1)F)F;c1cc(ccc1c1c[nH]nc1c1ccnc(c1)F)F;c1cc(ccc1c1c[nH]nc1c1ccnc(c1)F)F;c1cc(ccc1c1c[nH]nc1c1ccnc(c1)F)F;c1cc(ccc1c1c[nH]nc1c1ccnc(c1)F)F;c1cc(ccc1c1c(c[nH]n1)c1ccncc1)F;c1cc(ccc1c1c[nH]nc1c1ccnc(c1)F)F;c1cc(ccc1c1c[nH]nc1c1ccnc(c1)F)F;c1cc(ccc1c1c[nH]nc1c1ccncc1)F;C1CC1Nc1c2ccc(cc2nc(…	Pocket PK4	orange		13.41	226.300003	238.199997	0.581	0.8333	-0.09487
Protein Kinases	STK10[a],STK10[a1]	O94804[a],O94804[a1]	Catalytic domain	IPR008271[a1]	Serine[a1]	5OWR	a/202,203,206,207,210; a1/152,153,154,156,179,182,183,185,186,206,207,209,210,211,215,218	3				1IAN[d132],2YIS[i46],2YIW[i46],3HL7[i46],3HLL[i46],3HP2[i46],3HP5[i46],3HVC[gg52],3K3I[i46],3K3J[i46],3ROC[29b],4DLI[irg],4DLJ[6rg],4EH2[irg],4EH3[irg],4EH4[irg],4EH5[irg],4EH6[irg],4EH7[irg],4EH8[irg],4EH9[irg],4EHV[irg],4EWQ[gg5],4F9W[gg5],4F9Y[gg5],4FA2[gg5],4R3C[gg5],4ZTH[gg5],5N63[8ow],5N64[8oh],5N65[8ot],5N66[bw1],5N67[8on],5N68[8ok],5O8V[9o2],6QDZ[i46],6QE1[i46],6QA1[hvk7]	C[S@](c1ccc(cc1)c1nc(c2ccncc2)c(c2cccc(c2)I)[nH]1)=O;c1cc(ccc1c1c[nH]nc1c1ccnc(c1)F)F;c1cc(ccc1c1c[nH]nc1c1ccnc(c1)F)F;c1cc(ccc1c1c[nH]nc1c1ccnc(c1)F)F;c1cc(ccc1c1c[nH]nc1c1ccnc(c1)F)F;c1cc(ccc1c1c[nH]nc1c1ccnc(c1)F)F;c1cc(ccc1c1c[nH]nc1c1ccnc(c1)F)F;c1cc(ccc1c1c(c[nH]n1)c1ccncc1)F;c1cc(ccc1c1c[nH]nc1c1ccnc(c1)F)F;c1cc(ccc1c1c[nH]nc1c1ccnc(c1)F)F;c1cc(ccc1c1c[nH]nc1c1ccncc1)F;C1CC1Nc1c2ccc(cc2nc(…	Pocket PK4	orange		7.016	403.600006	409	0.6129	0.824	0.3679
Protein Kinases	MAP3K5[a]	Q99683[a]	Catalytic domain	IPR000719[a]	Protein kinase domain[a]	5V19	a/848,851,852,865,894,895,898,899,900,919,921	3				1IAN[d132],2YIS[i46],2YIW[i46],3HL7[i46],3HLL[i46],3HP2[i46],3HP5[i46],3HVC[gg52],3K3I[i46],3K3J[i46],3ROC[29b],4DLI[irg],4DLJ[6rg],4EH2[irg],4EH3[irg],4EH4[irg],4EH5[irg],4EH6[irg],4EH7[irg],4EH8[irg],4EH9[irg],4EHV[irg],4EWQ[gg5],4F9W[gg5],4F9Y[gg5],4FA2[gg5],4R3C[gg5],4ZTH[gg5],5N63[8ow],5N64[8oh],5N65[8ot],5N66[bw1],5N67[8on],5N68[8ok],5O8V[9o2],6QDZ[i46],6QE1[i46],6QA1[hvk7]	C[S@](c1ccc(cc1)c1nc(c2ccncc2)c(c2cccc(c2)I)[nH]1)=O;c1cc(ccc1c1c[nH]nc1c1ccnc(c1)F)F;c1cc(ccc1c1c[nH]nc1c1ccnc(c1)F)F;c1cc(ccc1c1c[nH]nc1c1ccnc(c1)F)F;c1cc(ccc1c1c[nH]nc1c1ccnc(c1)F)F;c1cc(ccc1c1c[nH]nc1c1ccnc(c1)F)F;c1cc(ccc1c1c[nH]nc1c1ccnc(c1)F)F;c1cc(ccc1c1c(c[nH]n1)c1ccncc1)F;c1cc(ccc1c1c[nH]nc1c1ccnc(c1)F)F;c1cc(ccc1c1c[nH]nc1c1ccnc(c1)F)F;c1cc(ccc1c1c[nH]nc1c1ccncc1)F;C1CC1Nc1c2ccc(cc2nc(…	Pocket PK4	orange		12.51	183.100006	189.399994	0.709	0.8015	-0.0864
Protein Kinases	CSNK2A2[x]	P19784[x]	Catalytic domain	IPR000719[x]	Protein kinase domain[x]	5YF9	x/188,191,192,203,204,205,206,207,208,209,239,240,264,265,266,267,270	3				1IAN[d132],2YIS[i46],2YIW[i46],3HL7[i46],3HLL[i46],3HP2[i46],3HP5[i46],3HVC[gg52],3K3I[i46],3K3J[i46],3ROC[29b],4DLI[irg],4DLJ[6rg],4EH2[irg],4EH3[irg],4EH4[irg],4EH5[irg],4EH6[irg],4EH7[irg],4EH8[irg],4EH9[irg],4EHV[irg],4EWQ[gg5],4F9W[gg5],4F9Y[gg5],4FA2[gg5],4R3C[gg5],4ZTH[gg5],5N63[8ow],5N64[8oh],5N65[8ot],5N66[bw1],5N67[8on],5N68[8ok],5O8V[9o2],6QDZ[i46],6QE1[i46],6QA1[hvk7]	C[S@](c1ccc(cc1)c1nc(c2ccncc2)c(c2cccc(c2)I)[nH]1)=O;c1cc(ccc1c1c[nH]nc1c1ccnc(c1)F)F;c1cc(ccc1c1c[nH]nc1c1ccnc(c1)F)F;c1cc(ccc1c1c[nH]nc1c1ccnc(c1)F)F;c1cc(ccc1c1c[nH]nc1c1ccnc(c1)F)F;c1cc(ccc1c1c[nH]nc1c1ccnc(c1)F)F;c1cc(ccc1c1c[nH]nc1c1ccnc(c1)F)F;c1cc(ccc1c1c(c[nH]n1)c1ccncc1)F;c1cc(ccc1c1c[nH]nc1c1ccnc(c1)F)F;c1cc(ccc1c1c[nH]nc1c1ccnc(c1)F)F;c1cc(ccc1c1c[nH]nc1c1ccncc1)F;C1CC1Nc1c2ccc(cc2nc(…	Pocket PK4	orange		13.36	208	272	0.4532	0.7081	-0.9408
Protein Kinases	DYRK2[b]	Q92630[b]	Catalytic domain	IPR000719[b]	Protein kinase domain[b]	5ZTN	b/375,376,391,392,395,397,398,399,400,402,441,445,448,449,518,519,520	3				1IAN[d132],2YIS[i46],2YIW[i46],3HL7[i46],3HLL[i46],3HP2[i46],3HP5[i46],3HVC[gg52],3K3I[i46],3K3J[i46],3ROC[29b],4DLI[irg],4DLJ[6rg],4EH2[irg],4EH3[irg],4EH4[irg],4EH5[irg],4EH6[irg],4EH7[irg],4EH8[irg],4EH9[irg],4EHV[irg],4EWQ[gg5],4F9W[gg5],4F9Y[gg5],4FA2[gg5],4R3C[gg5],4ZTH[gg5],5N63[8ow],5N64[8oh],5N65[8ot],5N66[bw1],5N67[8on],5N68[8ok],5O8V[9o2],6QDZ[i46],6QE1[i46],6QA1[hvk7]	C[S@](c1ccc(cc1)c1nc(c2ccncc2)c(c2cccc(c2)I)[nH]1)=O;c1cc(ccc1c1c[nH]nc1c1ccnc(c1)F)F;c1cc(ccc1c1c[nH]nc1c1ccnc(c1)F)F;c1cc(ccc1c1c[nH]nc1c1ccnc(c1)F)F;c1cc(ccc1c1c[nH]nc1c1ccnc(c1)F)F;c1cc(ccc1c1c[nH]nc1c1ccnc(c1)F)F;c1cc(ccc1c1c[nH]nc1c1ccnc(c1)F)F;c1cc(ccc1c1c(c[nH]n1)c1ccncc1)F;c1cc(ccc1c1c[nH]nc1c1ccnc(c1)F)F;c1cc(ccc1c1c[nH]nc1c1ccnc(c1)F)F;c1cc(ccc1c1c[nH]nc1c1ccncc1)F;C1CC1Nc1c2ccc(cc2nc(…	Pocket PK4	orange		12.81	235.699997	245.600006	0.6884	0.7837	-0.01638
Protein Kinases	CAMKK2[a]	Q96RR4[a]	Catalytic domain	IPR000719[a]	Protein kinase domain[a]	6BRC	a/345,346,347,357,358,359,360,361,362,363,364,366,396,399,400,403	3				1IAN[d132],2YIS[i46],2YIW[i46],3HL7[i46],3HLL[i46],3HP2[i46],3HP5[i46],3HVC[gg52],3K3I[i46],3K3J[i46],3ROC[29b],4DLI[irg],4DLJ[6rg],4EH2[irg],4EH3[irg],4EH4[irg],4EH5[irg],4EH6[irg],4EH7[irg],4EH8[irg],4EH9[irg],4EHV[irg],4EWQ[gg5],4F9W[gg5],4F9Y[gg5],4FA2[gg5],4R3C[gg5],4ZTH[gg5],5N63[8ow],5N64[8oh],5N65[8ot],5N66[bw1],5N67[8on],5N68[8ok],5O8V[9o2],6QDZ[i46],6QE1[i46],6QA1[hvk7]	C[S@](c1ccc(cc1)c1nc(c2ccncc2)c(c2cccc(c2)I)[nH]1)=O;c1cc(ccc1c1c[nH]nc1c1ccnc(c1)F)F;c1cc(ccc1c1c[nH]nc1c1ccnc(c1)F)F;c1cc(ccc1c1c[nH]nc1c1ccnc(c1)F)F;c1cc(ccc1c1c[nH]nc1c1ccnc(c1)F)F;c1cc(ccc1c1c[nH]nc1c1ccnc(c1)F)F;c1cc(ccc1c1c[nH]nc1c1ccnc(c1)F)F;c1cc(ccc1c1c(c[nH]n1)c1ccncc1)F;c1cc(ccc1c1c[nH]nc1c1ccnc(c1)F)F;c1cc(ccc1c1c[nH]nc1c1ccnc(c1)F)F;c1cc(ccc1c1c[nH]nc1c1ccncc1)F;C1CC1Nc1c2ccc(cc2nc(…	Pocket PK4	orange		13.15	179.800003	213	0.4597	0.7429	-0.8964
Protein Kinases	AURKA[a],AURKA[b]	O14965[a],O14965[b]	Catalytic domain	IPR000719[a],IPR000719[b]	Protein kinase domain[a],Protein kinase domain[b]	6C83	a/301,302,303,304,334,335,338; b/180,183,184,187,188,250,251,252	3				1IAN[d132],2YIS[i46],2YIW[i46],3HL7[i46],3HLL[i46],3HP2[i46],3HP5[i46],3HVC[gg52],3K3I[i46],3K3J[i46],3ROC[29b],4DLI[irg],4DLJ[6rg],4EH2[irg],4EH3[irg],4EH4[irg],4EH5[irg],4EH6[irg],4EH7[irg],4EH8[irg],4EH9[irg],4EHV[irg],4EWQ[gg5],4F9W[gg5],4F9Y[gg5],4FA2[gg5],4R3C[gg5],4ZTH[gg5],5N63[8ow],5N64[8oh],5N65[8ot],5N66[bw1],5N67[8on],5N68[8ok],5O8V[9o2],6QDZ[i46],6QE1[i46],6QA1[hvk7]	C[S@](c1ccc(cc1)c1nc(c2ccncc2)c(c2cccc(c2)I)[nH]1)=O;c1cc(ccc1c1c[nH]nc1c1ccnc(c1)F)F;c1cc(ccc1c1c[nH]nc1c1ccnc(c1)F)F;c1cc(ccc1c1c[nH]nc1c1ccnc(c1)F)F;c1cc(ccc1c1c[nH]nc1c1ccnc(c1)F)F;c1cc(ccc1c1c[nH]nc1c1ccnc(c1)F)F;c1cc(ccc1c1c[nH]nc1c1ccnc(c1)F)F;c1cc(ccc1c1c(c[nH]n1)c1ccncc1)F;c1cc(ccc1c1c[nH]nc1c1ccnc(c1)F)F;c1cc(ccc1c1c[nH]nc1c1ccnc(c1)F)F;c1cc(ccc1c1c[nH]nc1c1ccncc1)F;C1CC1Nc1c2ccc(cc2nc(…	Pocket PK4	orange		9.191	233.600006	244.199997	0.7034	0.8517	0.2789
Protein Kinases	VRK1[a]	Q99986[a]	Catalytic domain	IPR000719[a]	Protein kinase domain[a]	6DD4	a/215,216,217,219,220,221,222,232,235,236,237,238	3				1IAN[d132],2YIS[i46],2YIW[i46],3HL7[i46],3HLL[i46],3HP2[i46],3HP5[i46],3HVC[gg52],3K3I[i46],3K3J[i46],3ROC[29b],4DLI[irg],4DLJ[6rg],4EH2[irg],4EH3[irg],4EH4[irg],4EH5[irg],4EH6[irg],4EH7[irg],4EH8[irg],4EH9[irg],4EHV[irg],4EWQ[gg5],4F9W[gg5],4F9Y[gg5],4FA2[gg5],4R3C[gg5],4ZTH[gg5],5N63[8ow],5N64[8oh],5N65[8ot],5N66[bw1],5N67[8on],5N68[8ok],5O8V[9o2],6QDZ[i46],6QE1[i46],6QA1[hvk7]	C[S@](c1ccc(cc1)c1nc(c2ccncc2)c(c2cccc(c2)I)[nH]1)=O;c1cc(ccc1c1c[nH]nc1c1ccnc(c1)F)F;c1cc(ccc1c1c[nH]nc1c1ccnc(c1)F)F;c1cc(ccc1c1c[nH]nc1c1ccnc(c1)F)F;c1cc(ccc1c1c[nH]nc1c1ccnc(c1)F)F;c1cc(ccc1c1c[nH]nc1c1ccnc(c1)F)F;c1cc(ccc1c1c[nH]nc1c1ccnc(c1)F)F;c1cc(ccc1c1c(c[nH]n1)c1ccncc1)F;c1cc(ccc1c1c[nH]nc1c1ccnc(c1)F)F;c1cc(ccc1c1c[nH]nc1c1ccnc(c1)F)F;c1cc(ccc1c1c[nH]nc1c1ccncc1)F;C1CC1Nc1c2ccc(cc2nc(…	Pocket PK4	orange	a/C220(reactive:0.85)	7.228	173.899994	159.600006	0.6082	0.8954	0.01687
Protein Kinases	STK10[a],STK10[b]	O94804[a],O94804[b]	Catalytic domain	IPR008271[a],IPR008271[b]	Serine[a],Serine[b]	6EIM	a/154,156,181,184,185,188,189,190,191,192,193,202,203,206,207,210,214,215,217,218; b/154,156,184,185,188,189,190,191,192,193,202,203,206,207,210,214,215,218	3				1IAN[d132],2YIS[i46],2YIW[i46],3HL7[i46],3HLL[i46],3HP2[i46],3HP5[i46],3HVC[gg52],3K3I[i46],3K3J[i46],3ROC[29b],4DLI[irg],4DLJ[6rg],4EH2[irg],4EH3[irg],4EH4[irg],4EH5[irg],4EH6[irg],4EH7[irg],4EH8[irg],4EH9[irg],4EHV[irg],4EWQ[gg5],4F9W[gg5],4F9Y[gg5],4FA2[gg5],4R3C[gg5],4ZTH[gg5],5N63[8ow],5N64[8oh],5N65[8ot],5N66[bw1],5N67[8on],5N68[8ok],5O8V[9o2],6QDZ[i46],6QE1[i46],6QA1[hvk7]	C[S@](c1ccc(cc1)c1nc(c2ccncc2)c(c2cccc(c2)I)[nH]1)=O;c1cc(ccc1c1c[nH]nc1c1ccnc(c1)F)F;c1cc(ccc1c1c[nH]nc1c1ccnc(c1)F)F;c1cc(ccc1c1c[nH]nc1c1ccnc(c1)F)F;c1cc(ccc1c1c[nH]nc1c1ccnc(c1)F)F;c1cc(ccc1c1c[nH]nc1c1ccnc(c1)F)F;c1cc(ccc1c1c[nH]nc1c1ccnc(c1)F)F;c1cc(ccc1c1c(c[nH]n1)c1ccncc1)F;c1cc(ccc1c1c[nH]nc1c1ccnc(c1)F)F;c1cc(ccc1c1c[nH]nc1c1ccnc(c1)F)F;c1cc(ccc1c1c[nH]nc1c1ccncc1)F;C1CC1Nc1c2ccc(cc2nc(…	Pocket PK4	orange		8.09	599.400024	652.400024	0.5988	0.84	0.691
Protein Kinases	STK10[a],STK10[b]	O94804[a],O94804[b]	Catalytic domain	IPR000719[a]	Protein kinase domain[a]	6EIM	a/204,205,208,209,214,277,278,279,280; b/201,202,205,246,247,250	3				1IAN[d132],2YIS[i46],2YIW[i46],3HL7[i46],3HLL[i46],3HP2[i46],3HP5[i46],3HVC[gg52],3K3I[i46],3K3J[i46],3ROC[29b],4DLI[irg],4DLJ[6rg],4EH2[irg],4EH3[irg],4EH4[irg],4EH5[irg],4EH6[irg],4EH7[irg],4EH8[irg],4EH9[irg],4EHV[irg],4EWQ[gg5],4F9W[gg5],4F9Y[gg5],4FA2[gg5],4R3C[gg5],4ZTH[gg5],5N63[8ow],5N64[8oh],5N65[8ot],5N66[bw1],5N67[8on],5N68[8ok],5O8V[9o2],6QDZ[i46],6QE1[i46],6QA1[hvk7]	C[S@](c1ccc(cc1)c1nc(c2ccncc2)c(c2cccc(c2)I)[nH]1)=O;c1cc(ccc1c1c[nH]nc1c1ccnc(c1)F)F;c1cc(ccc1c1c[nH]nc1c1ccnc(c1)F)F;c1cc(ccc1c1c[nH]nc1c1ccnc(c1)F)F;c1cc(ccc1c1c[nH]nc1c1ccnc(c1)F)F;c1cc(ccc1c1c[nH]nc1c1ccnc(c1)F)F;c1cc(ccc1c1c[nH]nc1c1ccnc(c1)F)F;c1cc(ccc1c1c(c[nH]n1)c1ccncc1)F;c1cc(ccc1c1c[nH]nc1c1ccnc(c1)F)F;c1cc(ccc1c1c[nH]nc1c1ccnc(c1)F)F;c1cc(ccc1c1c[nH]nc1c1ccncc1)F;C1CC1Nc1c2ccc(cc2nc(…	Pocket PK4	orange		10.09	217.699997	250.699997	0.5218	0.6617	-0.9341
Protein Kinases	CSNK1G3[a]	Q9Y6M4[a]	Catalytic domain	IPR000719[a]	Protein kinase domain[a]	6GRO	a/205,206,207,208,209,221,222,223,257,258,261,262	3				1IAN[d132],2YIS[i46],2YIW[i46],3HL7[i46],3HLL[i46],3HP2[i46],3HP5[i46],3HVC[gg52],3K3I[i46],3K3J[i46],3ROC[29b],4DLI[irg],4DLJ[6rg],4EH2[irg],4EH3[irg],4EH4[irg],4EH5[irg],4EH6[irg],4EH7[irg],4EH8[irg],4EH9[irg],4EHV[irg],4EWQ[gg5],4F9W[gg5],4F9Y[gg5],4FA2[gg5],4R3C[gg5],4ZTH[gg5],5N63[8ow],5N64[8oh],5N65[8ot],5N66[bw1],5N67[8on],5N68[8ok],5O8V[9o2],6QDZ[i46],6QE1[i46],6QA1[hvk7]	C[S@](c1ccc(cc1)c1nc(c2ccncc2)c(c2cccc(c2)I)[nH]1)=O;c1cc(ccc1c1c[nH]nc1c1ccnc(c1)F)F;c1cc(ccc1c1c[nH]nc1c1ccnc(c1)F)F;c1cc(ccc1c1c[nH]nc1c1ccnc(c1)F)F;c1cc(ccc1c1c[nH]nc1c1ccnc(c1)F)F;c1cc(ccc1c1c[nH]nc1c1ccnc(c1)F)F;c1cc(ccc1c1c[nH]nc1c1ccnc(c1)F)F;c1cc(ccc1c1c(c[nH]n1)c1ccncc1)F;c1cc(ccc1c1c[nH]nc1c1ccnc(c1)F)F;c1cc(ccc1c1c[nH]nc1c1ccnc(c1)F)F;c1cc(ccc1c1c[nH]nc1c1ccncc1)F;C1CC1Nc1c2ccc(cc2nc(…	Pocket PK4	orange		8.701	189.600006	232.300003	0.4929	0.7005	-0.949
Protein Kinases	CSNK1D[a]	P48730[a]	Catalytic domain	IPR000719[a]	Protein kinase domain[a]	6GZM	a/170,171,172,173,184,185,186,187,221,222,225,226,229,230,233	3				1IAN[d132],2YIS[i46],2YIW[i46],3HL7[i46],3HLL[i46],3HP2[i46],3HP5[i46],3HVC[gg52],3K3I[i46],3K3J[i46],3ROC[29b],4DLI[irg],4DLJ[6rg],4EH2[irg],4EH3[irg],4EH4[irg],4EH5[irg],4EH6[irg],4EH7[irg],4EH8[irg],4EH9[irg],4EHV[irg],4EWQ[gg5],4F9W[gg5],4F9Y[gg5],4FA2[gg5],4R3C[gg5],4ZTH[gg5],5N63[8ow],5N64[8oh],5N65[8ot],5N66[bw1],5N67[8on],5N68[8ok],5O8V[9o2],6QDZ[i46],6QE1[i46],6QA1[hvk7]	C[S@](c1ccc(cc1)c1nc(c2ccncc2)c(c2cccc(c2)I)[nH]1)=O;c1cc(ccc1c1c[nH]nc1c1ccnc(c1)F)F;c1cc(ccc1c1c[nH]nc1c1ccnc(c1)F)F;c1cc(ccc1c1c[nH]nc1c1ccnc(c1)F)F;c1cc(ccc1c1c[nH]nc1c1ccnc(c1)F)F;c1cc(ccc1c1c[nH]nc1c1ccnc(c1)F)F;c1cc(ccc1c1c[nH]nc1c1ccnc(c1)F)F;c1cc(ccc1c1c(c[nH]n1)c1ccncc1)F;c1cc(ccc1c1c[nH]nc1c1ccnc(c1)F)F;c1cc(ccc1c1c[nH]nc1c1ccnc(c1)F)F;c1cc(ccc1c1c[nH]nc1c1ccncc1)F;C1CC1Nc1c2ccc(cc2nc(…	Pocket PK4	orange		11.03	229	245	0.4797	0.6971	-0.8528
Protein Kinases	DYRK2[a]	Q92630[a]	Catalytic domain	IPR000719[a]	Protein kinase domain[a]	6HDP	a/426,428,429,431,432,435,454,455,462,463,464,480,481,482,483,488	3				1IAN[d132],2YIS[i46],2YIW[i46],3HL7[i46],3HLL[i46],3HP2[i46],3HP5[i46],3HVC[gg52],3K3I[i46],3K3J[i46],3ROC[29b],4DLI[irg],4DLJ[6rg],4EH2[irg],4EH3[irg],4EH4[irg],4EH5[irg],4EH6[irg],4EH7[irg],4EH8[irg],4EH9[irg],4EHV[irg],4EWQ[gg5],4F9W[gg5],4F9Y[gg5],4FA2[gg5],4R3C[gg5],4ZTH[gg5],5N63[8ow],5N64[8oh],5N65[8ot],5N66[bw1],5N67[8on],5N68[8ok],5O8V[9o2],6QDZ[i46],6QE1[i46],6QA1[hvk7]	C[S@](c1ccc(cc1)c1nc(c2ccncc2)c(c2cccc(c2)I)[nH]1)=O;c1cc(ccc1c1c[nH]nc1c1ccnc(c1)F)F;c1cc(ccc1c1c[nH]nc1c1ccnc(c1)F)F;c1cc(ccc1c1c[nH]nc1c1ccnc(c1)F)F;c1cc(ccc1c1c[nH]nc1c1ccnc(c1)F)F;c1cc(ccc1c1c[nH]nc1c1ccnc(c1)F)F;c1cc(ccc1c1c[nH]nc1c1ccnc(c1)F)F;c1cc(ccc1c1c(c[nH]n1)c1ccncc1)F;c1cc(ccc1c1c[nH]nc1c1ccnc(c1)F)F;c1cc(ccc1c1c[nH]nc1c1ccnc(c1)F)F;c1cc(ccc1c1c[nH]nc1c1ccncc1)F;C1CC1Nc1c2ccc(cc2nc(…	Pocket PK4	orange		19.23	188.199997	195.600006	0.6232	0.772	-0.3771
Protein Kinases	CSNK2A1[a]	P68400[a]	Catalytic domain			6L22	a/4,6,187,190,191,198,202,203,204,205,206,207,208,238,239,263,264,265,266,269	3				1IAN[d132],2YIS[i46],2YIW[i46],3HL7[i46],3HLL[i46],3HP2[i46],3HP5[i46],3HVC[gg52],3K3I[i46],3K3J[i46],3ROC[29b],4DLI[irg],4DLJ[6rg],4EH2[irg],4EH3[irg],4EH4[irg],4EH5[irg],4EH6[irg],4EH7[irg],4EH8[irg],4EH9[irg],4EHV[irg],4EWQ[gg5],4F9W[gg5],4F9Y[gg5],4FA2[gg5],4R3C[gg5],4ZTH[gg5],5N63[8ow],5N64[8oh],5N65[8ot],5N66[bw1],5N67[8on],5N68[8ok],5O8V[9o2],6QDZ[i46],6QE1[i46],6QA1[hvk7]	C[S@](c1ccc(cc1)c1nc(c2ccncc2)c(c2cccc(c2)I)[nH]1)=O;c1cc(ccc1c1c[nH]nc1c1ccnc(c1)F)F;c1cc(ccc1c1c[nH]nc1c1ccnc(c1)F)F;c1cc(ccc1c1c[nH]nc1c1ccnc(c1)F)F;c1cc(ccc1c1c[nH]nc1c1ccnc(c1)F)F;c1cc(ccc1c1c[nH]nc1c1ccnc(c1)F)F;c1cc(ccc1c1c[nH]nc1c1ccnc(c1)F)F;c1cc(ccc1c1c(c[nH]n1)c1ccncc1)F;c1cc(ccc1c1c[nH]nc1c1ccnc(c1)F)F;c1cc(ccc1c1c[nH]nc1c1ccnc(c1)F)F;c1cc(ccc1c1c[nH]nc1c1ccncc1)F;C1CC1Nc1c2ccc(cc2nc(…	Pocket PK4	orange		9.749	317	350.700012	0.5778	0.8023	0.02444
Protein Kinases	MAP4K1[a],MAP4K1[b]	Q92918[a],Q92918[b]	Catalytic domain	IPR000719[a],IPR000719[b]	Protein kinase domain[a],Protein kinase domain[b]	6NG0	a/182,185,186,189,190,191,192,193,227,228,229,230,232,257,258,259,260; b/181,182,185,186,189,191,192,193,259,260	3				1IAN[d132],2YIS[i46],2YIW[i46],3HL7[i46],3HLL[i46],3HP2[i46],3HP5[i46],3HVC[gg52],3K3I[i46],3K3J[i46],3ROC[29b],4DLI[irg],4DLJ[6rg],4EH2[irg],4EH3[irg],4EH4[irg],4EH5[irg],4EH6[irg],4EH7[irg],4EH8[irg],4EH9[irg],4EHV[irg],4EWQ[gg5],4F9W[gg5],4F9Y[gg5],4FA2[gg5],4R3C[gg5],4ZTH[gg5],5N63[8ow],5N64[8oh],5N65[8ot],5N66[bw1],5N67[8on],5N68[8ok],5O8V[9o2],6QDZ[i46],6QE1[i46],6QA1[hvk7]	C[S@](c1ccc(cc1)c1nc(c2ccncc2)c(c2cccc(c2)I)[nH]1)=O;c1cc(ccc1c1c[nH]nc1c1ccnc(c1)F)F;c1cc(ccc1c1c[nH]nc1c1ccnc(c1)F)F;c1cc(ccc1c1c[nH]nc1c1ccnc(c1)F)F;c1cc(ccc1c1c[nH]nc1c1ccnc(c1)F)F;c1cc(ccc1c1c[nH]nc1c1ccnc(c1)F)F;c1cc(ccc1c1c[nH]nc1c1ccnc(c1)F)F;c1cc(ccc1c1c(c[nH]n1)c1ccncc1)F;c1cc(ccc1c1c[nH]nc1c1ccnc(c1)F)F;c1cc(ccc1c1c[nH]nc1c1ccnc(c1)F)F;c1cc(ccc1c1c[nH]nc1c1ccncc1)F;C1CC1Nc1c2ccc(cc2nc(…	Pocket PK4	orange		13.27	376.100006	424.399994	0.492	0.6297	-0.7244
Protein Kinases	TBK1[a]	Q9UHD2[a]	Catalytic domain	IPR000719[a]	Protein kinase domain[a]	6O8B	a/181,182,183,186,187,193,194,196,235,239,287,288,289	3				1IAN[d132],2YIS[i46],2YIW[i46],3HL7[i46],3HLL[i46],3HP2[i46],3HP5[i46],3HVC[gg52],3K3I[i46],3K3J[i46],3ROC[29b],4DLI[irg],4DLJ[6rg],4EH2[irg],4EH3[irg],4EH4[irg],4EH5[irg],4EH6[irg],4EH7[irg],4EH8[irg],4EH9[irg],4EHV[irg],4EWQ[gg5],4F9W[gg5],4F9Y[gg5],4FA2[gg5],4R3C[gg5],4ZTH[gg5],5N63[8ow],5N64[8oh],5N65[8ot],5N66[bw1],5N67[8on],5N68[8ok],5O8V[9o2],6QDZ[i46],6QE1[i46],6QA1[hvk7]	C[S@](c1ccc(cc1)c1nc(c2ccncc2)c(c2cccc(c2)I)[nH]1)=O;c1cc(ccc1c1c[nH]nc1c1ccnc(c1)F)F;c1cc(ccc1c1c[nH]nc1c1ccnc(c1)F)F;c1cc(ccc1c1c[nH]nc1c1ccnc(c1)F)F;c1cc(ccc1c1c[nH]nc1c1ccnc(c1)F)F;c1cc(ccc1c1c[nH]nc1c1ccnc(c1)F)F;c1cc(ccc1c1c[nH]nc1c1ccnc(c1)F)F;c1cc(ccc1c1c(c[nH]n1)c1ccncc1)F;c1cc(ccc1c1c[nH]nc1c1ccnc(c1)F)F;c1cc(ccc1c1c[nH]nc1c1ccnc(c1)F)F;c1cc(ccc1c1c[nH]nc1c1ccncc1)F;C1CC1Nc1c2ccc(cc2nc(…	Pocket PK4	orange		12.71	161.5	181.5	0.5634	0.7387	-0.7569
Protein Kinases	CDK4[b]	P11802[b]	Catalytic domain	IPR000719[b]	Protein kinase domain[b]	6P8E	b/184,189,190,191,192,194,235,236,237,238,239,240,242,245,246,278,279,280,281	3				1IAN[d132],2YIS[i46],2YIW[i46],3HL7[i46],3HLL[i46],3HP2[i46],3HP5[i46],3HVC[gg52],3K3I[i46],3K3J[i46],3ROC[29b],4DLI[irg],4DLJ[6rg],4EH2[irg],4EH3[irg],4EH4[irg],4EH5[irg],4EH6[irg],4EH7[irg],4EH8[irg],4EH9[irg],4EHV[irg],4EWQ[gg5],4F9W[gg5],4F9Y[gg5],4FA2[gg5],4R3C[gg5],4ZTH[gg5],5N63[8ow],5N64[8oh],5N65[8ot],5N66[bw1],5N67[8on],5N68[8ok],5O8V[9o2],6QDZ[i46],6QE1[i46],6QA1[hvk7]	C[S@](c1ccc(cc1)c1nc(c2ccncc2)c(c2cccc(c2)I)[nH]1)=O;c1cc(ccc1c1c[nH]nc1c1ccnc(c1)F)F;c1cc(ccc1c1c[nH]nc1c1ccnc(c1)F)F;c1cc(ccc1c1c[nH]nc1c1ccnc(c1)F)F;c1cc(ccc1c1c[nH]nc1c1ccnc(c1)F)F;c1cc(ccc1c1c[nH]nc1c1ccnc(c1)F)F;c1cc(ccc1c1c[nH]nc1c1ccnc(c1)F)F;c1cc(ccc1c1c(c[nH]n1)c1ccncc1)F;c1cc(ccc1c1c[nH]nc1c1ccnc(c1)F)F;c1cc(ccc1c1c[nH]nc1c1ccnc(c1)F)F;c1cc(ccc1c1c[nH]nc1c1ccncc1)F;C1CC1Nc1c2ccc(cc2nc(…	Pocket PK4	orange		12.5	248.399994	322.5	0.4799	0.6874	-0.8306
Protein Kinases	BRAF[a]	P15056[a]	Catalytic domain	IPR008271[a]	Serine[a]	6Q0J	a/573,575,599,600,601,602,604,605,608,609,610,611,627,629,630,631,632,633,634	3				1IAN[d132],2YIS[i46],2YIW[i46],3HL7[i46],3HLL[i46],3HP2[i46],3HP5[i46],3HVC[gg52],3K3I[i46],3K3J[i46],3ROC[29b],4DLI[irg],4DLJ[6rg],4EH2[irg],4EH3[irg],4EH4[irg],4EH5[irg],4EH6[irg],4EH7[irg],4EH8[irg],4EH9[irg],4EHV[irg],4EWQ[gg5],4F9W[gg5],4F9Y[gg5],4FA2[gg5],4R3C[gg5],4ZTH[gg5],5N63[8ow],5N64[8oh],5N65[8ot],5N66[bw1],5N67[8on],5N68[8ok],5O8V[9o2],6QDZ[i46],6QE1[i46],6QA1[hvk7]	C[S@](c1ccc(cc1)c1nc(c2ccncc2)c(c2cccc(c2)I)[nH]1)=O;c1cc(ccc1c1c[nH]nc1c1ccnc(c1)F)F;c1cc(ccc1c1c[nH]nc1c1ccnc(c1)F)F;c1cc(ccc1c1c[nH]nc1c1ccnc(c1)F)F;c1cc(ccc1c1c[nH]nc1c1ccnc(c1)F)F;c1cc(ccc1c1c[nH]nc1c1ccnc(c1)F)F;c1cc(ccc1c1c[nH]nc1c1ccnc(c1)F)F;c1cc(ccc1c1c(c[nH]n1)c1ccncc1)F;c1cc(ccc1c1c[nH]nc1c1ccnc(c1)F)F;c1cc(ccc1c1c[nH]nc1c1ccnc(c1)F)F;c1cc(ccc1c1c[nH]nc1c1ccncc1)F;C1CC1Nc1c2ccc(cc2nc(…	Pocket PK4	orange		10.45	307.700012	335.399994	0.4925	0.7222	-0.5066
Protein Kinases	DAPK1[a]	P53355[a]	Catalytic domain	IPR000719[a]	Protein kinase domain[a]	6QMO	a/171,172,186,187,190,192,193,194,195,197,258,259,260,261	3				1IAN[d132],2YIS[i46],2YIW[i46],3HL7[i46],3HLL[i46],3HP2[i46],3HP5[i46],3HVC[gg52],3K3I[i46],3K3J[i46],3ROC[29b],4DLI[irg],4DLJ[6rg],4EH2[irg],4EH3[irg],4EH4[irg],4EH5[irg],4EH6[irg],4EH7[irg],4EH8[irg],4EH9[irg],4EHV[irg],4EWQ[gg5],4F9W[gg5],4F9Y[gg5],4FA2[gg5],4R3C[gg5],4ZTH[gg5],5N63[8ow],5N64[8oh],5N65[8ot],5N66[bw1],5N67[8on],5N68[8ok],5O8V[9o2],6QDZ[i46],6QE1[i46],6QA1[hvk7]	C[S@](c1ccc(cc1)c1nc(c2ccncc2)c(c2cccc(c2)I)[nH]1)=O;c1cc(ccc1c1c[nH]nc1c1ccnc(c1)F)F;c1cc(ccc1c1c[nH]nc1c1ccnc(c1)F)F;c1cc(ccc1c1c[nH]nc1c1ccnc(c1)F)F;c1cc(ccc1c1c[nH]nc1c1ccnc(c1)F)F;c1cc(ccc1c1c[nH]nc1c1ccnc(c1)F)F;c1cc(ccc1c1c[nH]nc1c1ccnc(c1)F)F;c1cc(ccc1c1c(c[nH]n1)c1ccncc1)F;c1cc(ccc1c1c[nH]nc1c1ccnc(c1)F)F;c1cc(ccc1c1c[nH]nc1c1ccnc(c1)F)F;c1cc(ccc1c1c[nH]nc1c1ccncc1)F;C1CC1Nc1c2ccc(cc2nc(…	Pocket PK4	orange		11.73	168.100006	189.5	0.5704	0.7551	-0.6467
Protein Kinases	CLK3[a],CLK3[b]	P49761[a],P49761[b]	Catalytic domain	IPR000719[a],IPR000719[b]	Protein kinase domain[a],Protein kinase domain[b]	6RCT	a/420,423,424,492,497,498,499,500,501,502,505,544,545,547,548,604,605,606,610,611,612; b/487,523,524,525,565,566,567,568,570,571	3				1IAN[d132],2YIS[i46],2YIW[i46],3HL7[i46],3HLL[i46],3HP2[i46],3HP5[i46],3HVC[gg52],3K3I[i46],3K3J[i46],3ROC[29b],4DLI[irg],4DLJ[6rg],4EH2[irg],4EH3[irg],4EH4[irg],4EH5[irg],4EH6[irg],4EH7[irg],4EH8[irg],4EH9[irg],4EHV[irg],4EWQ[gg5],4F9W[gg5],4F9Y[gg5],4FA2[gg5],4R3C[gg5],4ZTH[gg5],5N63[8ow],5N64[8oh],5N65[8ot],5N66[bw1],5N67[8on],5N68[8ok],5O8V[9o2],6QDZ[i46],6QE1[i46],6QA1[hvk7]	C[S@](c1ccc(cc1)c1nc(c2ccncc2)c(c2cccc(c2)I)[nH]1)=O;c1cc(ccc1c1c[nH]nc1c1ccnc(c1)F)F;c1cc(ccc1c1c[nH]nc1c1ccnc(c1)F)F;c1cc(ccc1c1c[nH]nc1c1ccnc(c1)F)F;c1cc(ccc1c1c[nH]nc1c1ccnc(c1)F)F;c1cc(ccc1c1c[nH]nc1c1ccnc(c1)F)F;c1cc(ccc1c1c[nH]nc1c1ccnc(c1)F)F;c1cc(ccc1c1c(c[nH]n1)c1ccncc1)F;c1cc(ccc1c1c[nH]nc1c1ccnc(c1)F)F;c1cc(ccc1c1c[nH]nc1c1ccnc(c1)F)F;c1cc(ccc1c1c[nH]nc1c1ccncc1)F;C1CC1Nc1c2ccc(cc2nc(…	Pocket PK4	orange		11.53	555.599976	568	0.649	0.7981	0.5838
Protein Kinases	SRC[a]	P12931[a]	Catalytic domain	IPR008266[a]	Tyrosine-protein kinase, active site[a]	1Y57	a/386,412,413,414,415,416,417,418,419,440,441,442,443	3				1IAN[d132],2YIS[i46],2YIW[i46],3HL7[i46],3HLL[i46],3HP2[i46],3HP5[i46],3HVC[gg52],3K3I[i46],3K3J[i46],3ROC[29b],4DLI[irg],4DLJ[6rg],4EH2[irg],4EH3[irg],4EH4[irg],4EH5[irg],4EH6[irg],4EH7[irg],4EH8[irg],4EH9[irg],4EHV[irg],4EWQ[gg5],4F9W[gg5],4F9Y[gg5],4FA2[gg5],4R3C[gg5],4ZTH[gg5],5N63[8ow],5N64[8oh],5N65[8ot],5N66[bw1],5N67[8on],5N68[8ok],5O8V[9o2],6QDZ[i46],6QE1[i46],6QA1[hvk7]	C[S@](c1ccc(cc1)c1nc(c2ccncc2)c(c2cccc(c2)I)[nH]1)=O;c1cc(ccc1c1c[nH]nc1c1ccnc(c1)F)F;c1cc(ccc1c1c[nH]nc1c1ccnc(c1)F)F;c1cc(ccc1c1c[nH]nc1c1ccnc(c1)F)F;c1cc(ccc1c1c[nH]nc1c1ccnc(c1)F)F;c1cc(ccc1c1c[nH]nc1c1ccnc(c1)F)F;c1cc(ccc1c1c[nH]nc1c1ccnc(c1)F)F;c1cc(ccc1c1c(c[nH]n1)c1ccncc1)F;c1cc(ccc1c1c[nH]nc1c1ccnc(c1)F)F;c1cc(ccc1c1c[nH]nc1c1ccnc(c1)F)F;c1cc(ccc1c1c[nH]nc1c1ccncc1)F;C1CC1Nc1c2ccc(cc2nc(…	Pocket PK4	orange		9.951	199.800003	193.5	0.6111	0.8787	0.06009
Protein Kinases	FYN[x]	P06241[x]	Catalytic domain	IPR020635[x]	Tyrosine-protein kinase, catalytic domain[x]	2DQ7	x/422,424,425,426,427,428,430,437,438,439,440,441,443	3				1IAN[d132],2YIS[i46],2YIW[i46],3HL7[i46],3HLL[i46],3HP2[i46],3HP5[i46],3HVC[gg52],3K3I[i46],3K3J[i46],3ROC[29b],4DLI[irg],4DLJ[6rg],4EH2[irg],4EH3[irg],4EH4[irg],4EH5[irg],4EH6[irg],4EH7[irg],4EH8[irg],4EH9[irg],4EHV[irg],4EWQ[gg5],4F9W[gg5],4F9Y[gg5],4FA2[gg5],4R3C[gg5],4ZTH[gg5],5N63[8ow],5N64[8oh],5N65[8ot],5N66[bw1],5N67[8on],5N68[8ok],5O8V[9o2],6QDZ[i46],6QE1[i46],6QA1[hvk7]	C[S@](c1ccc(cc1)c1nc(c2ccncc2)c(c2cccc(c2)I)[nH]1)=O;c1cc(ccc1c1c[nH]nc1c1ccnc(c1)F)F;c1cc(ccc1c1c[nH]nc1c1ccnc(c1)F)F;c1cc(ccc1c1c[nH]nc1c1ccnc(c1)F)F;c1cc(ccc1c1c[nH]nc1c1ccnc(c1)F)F;c1cc(ccc1c1c[nH]nc1c1ccnc(c1)F)F;c1cc(ccc1c1c[nH]nc1c1ccnc(c1)F)F;c1cc(ccc1c1c(c[nH]n1)c1ccncc1)F;c1cc(ccc1c1c[nH]nc1c1ccnc(c1)F)F;c1cc(ccc1c1c[nH]nc1c1ccnc(c1)F)F;c1cc(ccc1c1c[nH]nc1c1ccncc1)F;C1CC1Nc1c2ccc(cc2nc(…	Pocket PK4	orange		8.311	176.699997	173.399994	0.6341	0.8245	-0.1916
Protein Kinases	SRC[a]	P12931[a]	Catalytic domain	IPR001245[a]	Serine-threonine[a]	2SRC	a/421,422,423,424,425,427,429,437,438,471,472,475	3				1IAN[d132],2YIS[i46],2YIW[i46],3HL7[i46],3HLL[i46],3HP2[i46],3HP5[i46],3HVC[gg52],3K3I[i46],3K3J[i46],3ROC[29b],4DLI[irg],4DLJ[6rg],4EH2[irg],4EH3[irg],4EH4[irg],4EH5[irg],4EH6[irg],4EH7[irg],4EH8[irg],4EH9[irg],4EHV[irg],4EWQ[gg5],4F9W[gg5],4F9Y[gg5],4FA2[gg5],4R3C[gg5],4ZTH[gg5],5N63[8ow],5N64[8oh],5N65[8ot],5N66[bw1],5N67[8on],5N68[8ok],5O8V[9o2],6QDZ[i46],6QE1[i46],6QA1[hvk7]	C[S@](c1ccc(cc1)c1nc(c2ccncc2)c(c2cccc(c2)I)[nH]1)=O;c1cc(ccc1c1c[nH]nc1c1ccnc(c1)F)F;c1cc(ccc1c1c[nH]nc1c1ccnc(c1)F)F;c1cc(ccc1c1c[nH]nc1c1ccnc(c1)F)F;c1cc(ccc1c1c[nH]nc1c1ccnc(c1)F)F;c1cc(ccc1c1c[nH]nc1c1ccnc(c1)F)F;c1cc(ccc1c1c[nH]nc1c1ccnc(c1)F)F;c1cc(ccc1c1c(c[nH]n1)c1ccncc1)F;c1cc(ccc1c1c[nH]nc1c1ccnc(c1)F)F;c1cc(ccc1c1c[nH]nc1c1ccnc(c1)F)F;c1cc(ccc1c1c[nH]nc1c1ccncc1)F;C1CC1Nc1c2ccc(cc2nc(…	Pocket PK4	orange		9.699	192.699997	203.899994	0.5628	0.7542	-0.5664
Protein Kinases	LCK[a]	P06239[a]	Catalytic domain	IPR001245[a]	Serine-threonine[a]	3ACJ	a/395,396,397,398,400,401,402,404,411,412,413,414,415	3				1IAN[d132],2YIS[i46],2YIW[i46],3HL7[i46],3HLL[i46],3HP2[i46],3HP5[i46],3HVC[gg52],3K3I[i46],3K3J[i46],3ROC[29b],4DLI[irg],4DLJ[6rg],4EH2[irg],4EH3[irg],4EH4[irg],4EH5[irg],4EH6[irg],4EH7[irg],4EH8[irg],4EH9[irg],4EHV[irg],4EWQ[gg5],4F9W[gg5],4F9Y[gg5],4FA2[gg5],4R3C[gg5],4ZTH[gg5],5N63[8ow],5N64[8oh],5N65[8ot],5N66[bw1],5N67[8on],5N68[8ok],5O8V[9o2],6QDZ[i46],6QE1[i46],6QA1[hvk7]	C[S@](c1ccc(cc1)c1nc(c2ccncc2)c(c2cccc(c2)I)[nH]1)=O;c1cc(ccc1c1c[nH]nc1c1ccnc(c1)F)F;c1cc(ccc1c1c[nH]nc1c1ccnc(c1)F)F;c1cc(ccc1c1c[nH]nc1c1ccnc(c1)F)F;c1cc(ccc1c1c[nH]nc1c1ccnc(c1)F)F;c1cc(ccc1c1c[nH]nc1c1ccnc(c1)F)F;c1cc(ccc1c1c[nH]nc1c1ccnc(c1)F)F;c1cc(ccc1c1c(c[nH]n1)c1ccncc1)F;c1cc(ccc1c1c[nH]nc1c1ccnc(c1)F)F;c1cc(ccc1c1c[nH]nc1c1ccnc(c1)F)F;c1cc(ccc1c1c[nH]nc1c1ccncc1)F;C1CC1Nc1c2ccc(cc2nc(…	Pocket PK4	orange		9.809	209.100006	204.199997	0.5141	0.7768	-0.5276
Protein Kinases	INSR[a]	P06213[a]	Catalytic domain	IPR001245[a]	Serine-threonine[a]	3BU6	a/1192,1193,1194,1195,1196,1197,1198,1200,1203,1207,1208,1209,1210,1211,1213,1242,1243,1246	3				1IAN[d132],2YIS[i46],2YIW[i46],3HL7[i46],3HLL[i46],3HP2[i46],3HP5[i46],3HVC[gg52],3K3I[i46],3K3J[i46],3ROC[29b],4DLI[irg],4DLJ[6rg],4EH2[irg],4EH3[irg],4EH4[irg],4EH5[irg],4EH6[irg],4EH7[irg],4EH8[irg],4EH9[irg],4EHV[irg],4EWQ[gg5],4F9W[gg5],4F9Y[gg5],4FA2[gg5],4R3C[gg5],4ZTH[gg5],5N63[8ow],5N64[8oh],5N65[8ot],5N66[bw1],5N67[8on],5N68[8ok],5O8V[9o2],6QDZ[i46],6QE1[i46],6QA1[hvk7]	C[S@](c1ccc(cc1)c1nc(c2ccncc2)c(c2cccc(c2)I)[nH]1)=O;c1cc(ccc1c1c[nH]nc1c1ccnc(c1)F)F;c1cc(ccc1c1c[nH]nc1c1ccnc(c1)F)F;c1cc(ccc1c1c[nH]nc1c1ccnc(c1)F)F;c1cc(ccc1c1c[nH]nc1c1ccnc(c1)F)F;c1cc(ccc1c1c[nH]nc1c1ccnc(c1)F)F;c1cc(ccc1c1c[nH]nc1c1ccnc(c1)F)F;c1cc(ccc1c1c(c[nH]n1)c1ccncc1)F;c1cc(ccc1c1c[nH]nc1c1ccnc(c1)F)F;c1cc(ccc1c1c[nH]nc1c1ccnc(c1)F)F;c1cc(ccc1c1c[nH]nc1c1ccncc1)F;C1CC1Nc1c2ccc(cc2nc(…	Pocket PK4	orange		7.818	218.5	252.5	0.5055	0.6843	-0.8793
Protein Kinases	FES[a]	P07332[a]	Catalytic domain	IPR001245[a]	Serine-threonine[a]	3CD3	a/724,725,726,727,728,729,732,733,744,748,761,769,770,773,774	3				1IAN[d132],2YIS[i46],2YIW[i46],3HL7[i46],3HLL[i46],3HP2[i46],3HP5[i46],3HVC[gg52],3K3I[i46],3K3J[i46],3ROC[29b],4DLI[irg],4DLJ[6rg],4EH2[irg],4EH3[irg],4EH4[irg],4EH5[irg],4EH6[irg],4EH7[irg],4EH8[irg],4EH9[irg],4EHV[irg],4EWQ[gg5],4F9W[gg5],4F9Y[gg5],4FA2[gg5],4R3C[gg5],4ZTH[gg5],5N63[8ow],5N64[8oh],5N65[8ot],5N66[bw1],5N67[8on],5N68[8ok],5O8V[9o2],6QDZ[i46],6QE1[i46],6QA1[hvk7]	C[S@](c1ccc(cc1)c1nc(c2ccncc2)c(c2cccc(c2)I)[nH]1)=O;c1cc(ccc1c1c[nH]nc1c1ccnc(c1)F)F;c1cc(ccc1c1c[nH]nc1c1ccnc(c1)F)F;c1cc(ccc1c1c[nH]nc1c1ccnc(c1)F)F;c1cc(ccc1c1c[nH]nc1c1ccnc(c1)F)F;c1cc(ccc1c1c[nH]nc1c1ccnc(c1)F)F;c1cc(ccc1c1c[nH]nc1c1ccnc(c1)F)F;c1cc(ccc1c1c(c[nH]n1)c1ccncc1)F;c1cc(ccc1c1c[nH]nc1c1ccnc(c1)F)F;c1cc(ccc1c1c[nH]nc1c1ccnc(c1)F)F;c1cc(ccc1c1c[nH]nc1c1ccncc1)F;C1CC1Nc1c2ccc(cc2nc(…	Pocket PK4	orange		9.019	177.300003	183.699997	0.779	0.9075	0.4667
Protein Kinases	MET[a]	P08581[a]	Catalytic domain	IPR001245[a]	Serine-threonine[a]	4KNB	a/1236,1237,1238,1239,1245,1247,1250,1254,1255,1256,1258,1289,1290,1292,1293	3				1IAN[d132],2YIS[i46],2YIW[i46],3HL7[i46],3HLL[i46],3HP2[i46],3HP5[i46],3HVC[gg52],3K3I[i46],3K3J[i46],3ROC[29b],4DLI[irg],4DLJ[6rg],4EH2[irg],4EH3[irg],4EH4[irg],4EH5[irg],4EH6[irg],4EH7[irg],4EH8[irg],4EH9[irg],4EHV[irg],4EWQ[gg5],4F9W[gg5],4F9Y[gg5],4FA2[gg5],4R3C[gg5],4ZTH[gg5],5N63[8ow],5N64[8oh],5N65[8ot],5N66[bw1],5N67[8on],5N68[8ok],5O8V[9o2],6QDZ[i46],6QE1[i46],6QA1[hvk7]	C[S@](c1ccc(cc1)c1nc(c2ccncc2)c(c2cccc(c2)I)[nH]1)=O;c1cc(ccc1c1c[nH]nc1c1ccnc(c1)F)F;c1cc(ccc1c1c[nH]nc1c1ccnc(c1)F)F;c1cc(ccc1c1c[nH]nc1c1ccnc(c1)F)F;c1cc(ccc1c1c[nH]nc1c1ccnc(c1)F)F;c1cc(ccc1c1c[nH]nc1c1ccnc(c1)F)F;c1cc(ccc1c1c[nH]nc1c1ccnc(c1)F)F;c1cc(ccc1c1c(c[nH]n1)c1ccncc1)F;c1cc(ccc1c1c[nH]nc1c1ccnc(c1)F)F;c1cc(ccc1c1c[nH]nc1c1ccnc(c1)F)F;c1cc(ccc1c1c[nH]nc1c1ccncc1)F;C1CC1Nc1c2ccc(cc2nc(…	Pocket PK4	orange		9.906	187.399994	214.100006	0.6153	0.794	-0.3112
Protein Kinases	MET[a],MET[b]	P08581[a],P08581[b]	Catalytic domain	IPR001245[a]	Serine-threonine[a]	5DG5	a/1252,1253,1256,1257,1259,1261,1322,1323,1324,1325,1326; b/1055,1063,1066,1067,1069,1070,1071,1072,1073,1074,1075,1097,1098,1099,1100,1143,1144,1146,1147,1148,1149,1150	3				1IAN[d132],2YIS[i46],2YIW[i46],3HL7[i46],3HLL[i46],3HP2[i46],3HP5[i46],3HVC[gg52],3K3I[i46],3K3J[i46],3ROC[29b],4DLI[irg],4DLJ[6rg],4EH2[irg],4EH3[irg],4EH4[irg],4EH5[irg],4EH6[irg],4EH7[irg],4EH8[irg],4EH9[irg],4EHV[irg],4EWQ[gg5],4F9W[gg5],4F9Y[gg5],4FA2[gg5],4R3C[gg5],4ZTH[gg5],5N63[8ow],5N64[8oh],5N65[8ot],5N66[bw1],5N67[8on],5N68[8ok],5O8V[9o2],6QDZ[i46],6QE1[i46],6QA1[hvk7]	C[S@](c1ccc(cc1)c1nc(c2ccncc2)c(c2cccc(c2)I)[nH]1)=O;c1cc(ccc1c1c[nH]nc1c1ccnc(c1)F)F;c1cc(ccc1c1c[nH]nc1c1ccnc(c1)F)F;c1cc(ccc1c1c[nH]nc1c1ccnc(c1)F)F;c1cc(ccc1c1c[nH]nc1c1ccnc(c1)F)F;c1cc(ccc1c1c[nH]nc1c1ccnc(c1)F)F;c1cc(ccc1c1c[nH]nc1c1ccnc(c1)F)F;c1cc(ccc1c1c(c[nH]n1)c1ccncc1)F;c1cc(ccc1c1c[nH]nc1c1ccnc(c1)F)F;c1cc(ccc1c1c[nH]nc1c1ccnc(c1)F)F;c1cc(ccc1c1c[nH]nc1c1ccncc1)F;C1CC1Nc1c2ccc(cc2nc(…	Pocket PK4	orange	b/C1146(reactive:0.765)	13.39	511.399994	512.799988	0.5	0.7184	-0.1298
Protein Kinases	IGF1R[a]	P08069[a]	Catalytic domain	IPR001245[a]	Serine-threonine[a]	5FXS	a/1166,1168,1169,1170,1171,1172,1174,1176,1179,1183,1184,1185,1186,1187,1222	3				1IAN[d132],2YIS[i46],2YIW[i46],3HL7[i46],3HLL[i46],3HP2[i46],3HP5[i46],3HVC[gg52],3K3I[i46],3K3J[i46],3ROC[29b],4DLI[irg],4DLJ[6rg],4EH2[irg],4EH3[irg],4EH4[irg],4EH5[irg],4EH6[irg],4EH7[irg],4EH8[irg],4EH9[irg],4EHV[irg],4EWQ[gg5],4F9W[gg5],4F9Y[gg5],4FA2[gg5],4R3C[gg5],4ZTH[gg5],5N63[8ow],5N64[8oh],5N65[8ot],5N66[bw1],5N67[8on],5N68[8ok],5O8V[9o2],6QDZ[i46],6QE1[i46],6QA1[hvk7]	C[S@](c1ccc(cc1)c1nc(c2ccncc2)c(c2cccc(c2)I)[nH]1)=O;c1cc(ccc1c1c[nH]nc1c1ccnc(c1)F)F;c1cc(ccc1c1c[nH]nc1c1ccnc(c1)F)F;c1cc(ccc1c1c[nH]nc1c1ccnc(c1)F)F;c1cc(ccc1c1c[nH]nc1c1ccnc(c1)F)F;c1cc(ccc1c1c[nH]nc1c1ccnc(c1)F)F;c1cc(ccc1c1c[nH]nc1c1ccnc(c1)F)F;c1cc(ccc1c1c(c[nH]n1)c1ccncc1)F;c1cc(ccc1c1c[nH]nc1c1ccnc(c1)F)F;c1cc(ccc1c1c[nH]nc1c1ccnc(c1)F)F;c1cc(ccc1c1c[nH]nc1c1ccncc1)F;C1CC1Nc1c2ccc(cc2nc(…	Pocket PK4	orange		9.775	176.399994	166.899994	0.6632	0.7594	-0.3831
Protein Kinases	EPHA2[a]	P29317[a]	Catalytic domain	IPR001245[a]	Serine-threonine[a]	5NKB	a/781,782,783,784,785,786,789,790,801,805,818,824,826,827,828,830,831,856	3				1IAN[d132],2YIS[i46],2YIW[i46],3HL7[i46],3HLL[i46],3HP2[i46],3HP5[i46],3HVC[gg52],3K3I[i46],3K3J[i46],3ROC[29b],4DLI[irg],4DLJ[6rg],4EH2[irg],4EH3[irg],4EH4[irg],4EH5[irg],4EH6[irg],4EH7[irg],4EH8[irg],4EH9[irg],4EHV[irg],4EWQ[gg5],4F9W[gg5],4F9Y[gg5],4FA2[gg5],4R3C[gg5],4ZTH[gg5],5N63[8ow],5N64[8oh],5N65[8ot],5N66[bw1],5N67[8on],5N68[8ok],5O8V[9o2],6QDZ[i46],6QE1[i46],6QA1[hvk7]	C[S@](c1ccc(cc1)c1nc(c2ccncc2)c(c2cccc(c2)I)[nH]1)=O;c1cc(ccc1c1c[nH]nc1c1ccnc(c1)F)F;c1cc(ccc1c1c[nH]nc1c1ccnc(c1)F)F;c1cc(ccc1c1c[nH]nc1c1ccnc(c1)F)F;c1cc(ccc1c1c[nH]nc1c1ccnc(c1)F)F;c1cc(ccc1c1c[nH]nc1c1ccnc(c1)F)F;c1cc(ccc1c1c[nH]nc1c1ccnc(c1)F)F;c1cc(ccc1c1c(c[nH]n1)c1ccncc1)F;c1cc(ccc1c1c[nH]nc1c1ccnc(c1)F)F;c1cc(ccc1c1c[nH]nc1c1ccnc(c1)F)F;c1cc(ccc1c1c[nH]nc1c1ccncc1)F;C1CC1Nc1c2ccc(cc2nc(…	Pocket PK4	orange		7.334	195	227.800003	0.644	0.8037	-0.1785
Protein Kinases	FGFR3[a],FGFR3[b]	P22607[a],P22607[b]	Catalytic domain	IPR020635[a],IPR020635[b]	Tyrosine-protein kinase, catalytic domain[a],Tyrosine-protein kinase, catalytic domain[b]	6PNX	a/664,667,701,702,704,705,708; b/571,572,589,591,594,685,688,689,690,695,696,698,711,713,714,715,716,717,718	3				1IAN[d132],2YIS[i46],2YIW[i46],3HL7[i46],3HLL[i46],3HP2[i46],3HP5[i46],3HVC[gg52],3K3I[i46],3K3J[i46],3ROC[29b],4DLI[irg],4DLJ[6rg],4EH2[irg],4EH3[irg],4EH4[irg],4EH5[irg],4EH6[irg],4EH7[irg],4EH8[irg],4EH9[irg],4EHV[irg],4EWQ[gg5],4F9W[gg5],4F9Y[gg5],4FA2[gg5],4R3C[gg5],4ZTH[gg5],5N63[8ow],5N64[8oh],5N65[8ot],5N66[bw1],5N67[8on],5N68[8ok],5O8V[9o2],6QDZ[i46],6QE1[i46],6QA1[hvk7]	C[S@](c1ccc(cc1)c1nc(c2ccncc2)c(c2cccc(c2)I)[nH]1)=O;c1cc(ccc1c1c[nH]nc1c1ccnc(c1)F)F;c1cc(ccc1c1c[nH]nc1c1ccnc(c1)F)F;c1cc(ccc1c1c[nH]nc1c1ccnc(c1)F)F;c1cc(ccc1c1c[nH]nc1c1ccnc(c1)F)F;c1cc(ccc1c1c[nH]nc1c1ccnc(c1)F)F;c1cc(ccc1c1c[nH]nc1c1ccnc(c1)F)F;c1cc(ccc1c1c(c[nH]n1)c1ccncc1)F;c1cc(ccc1c1c[nH]nc1c1ccnc(c1)F)F;c1cc(ccc1c1c[nH]nc1c1ccnc(c1)F)F;c1cc(ccc1c1c[nH]nc1c1ccncc1)F;C1CC1Nc1c2ccc(cc2nc(…	Pocket PK4	orange		13.65	437.200012	452.100006	0.5156	0.6862	-0.337
Protein Kinases	CDK2[a],CCNA2[b]	P24941[a],P20248[b]	Catalytic domain	IPR000719[a]	Protein kinase domain[a]	1H24	a/37,38,39,43,44,71,72,73,74; b/255,289,290,292,293,294,295,296,297	3				3ORZ[2a2]	C(CC(N1CCN(CC1)c1cccc(c1)[Cl])=O)C[S*]	Pocket PK5	yellow		22.059999	284	325.299988	0.5094	0.7007	-0.6123
Protein Kinases	TGFBR1[c],TGFBR1[e]	P36897[c],P36897[e]	Catalytic domain			1IAS	c/172; e/195,198,199,242,243,246,247,250,265,266,267	3				3ORZ[2a2]	C(CC(N1CCN(CC1)c1cccc(c1)[Cl])=O)C[S*]	Pocket PK5	yellow		16.84	211.800003	205.600006	0.6119	0.7776	-0.2933
Protein Kinases	CDK2[a],CCNA2[b],CDKN1B[c]	P24941[a],P20248[b],P46527[c]	Catalytic domain	IPR000719[a]	Protein kinase domain[a]	1JSU	a/37,38,39,43,44,71,72,73,74; b/292,293,295,296; c/46,49,50,51,52,53,65	3				3ORZ[2a2]	C(CC(N1CCN(CC1)c1cccc(c1)[Cl])=O)C[S*]	Pocket PK5	yellow	c/C49(reactive:0.725)	21.59	342.600006	310.700012	0.7361	0.888	0.7787
Protein Kinases	DMPK[a]	Q09013[a]	Catalytic domain	IPR000719[a]	Protein kinase domain[a]	2VD5	a/27,30,31,34,62,65,66,67,104,138,139,140,141,397,400,401,404,407	3				3ORZ[2a2]	C(CC(N1CCN(CC1)c1cccc(c1)[Cl])=O)C[S*]	Pocket PK5	yellow	a/C407(reactive:0.78)	19.280001	332.799988	275.799988	0.6843	0.9267	0.7921
Protein Kinases	CDK2[c],CCNA2[d]	P24941[c],P20248[d]	Catalytic domain	IPR000719[c]	Protein kinase domain[c]	2X1N	c/37,38,39,43,44,73,74; d/289,292,293,295,296,297	3				3ORZ[2a2]	C(CC(N1CCN(CC1)c1cccc(c1)[Cl])=O)C[S*]	Pocket PK5	yellow		21.67	286.5	254.300003	0.6151	0.7833	-0.04028
Protein Kinases	GRK2[a]	P25098[a]	Catalytic domain	IPR000719[a]	Protein kinase domain[a]	3CIK	a/181,182,183,184,185,186,187,224,259,260,261,262,263,264,503,510,511,512,514,637,638,641	3				3ORZ[2a2]	C(CC(N1CCN(CC1)c1cccc(c1)[Cl])=O)C[S*]	Pocket PK5	yellow		22.85	402.399994	419.399994	0.5336	0.7384	-0.1518
Protein Kinases	ROCK1[b]	Q13464[b]	Catalytic domain	IPR000719[b]	Protein kinase domain[b]	3D9V	b/32,35,36,39,66,67,70,71,72,73,109,143,144,145,146,391,394,395,398	3				3ORZ[2a2]	C(CC(N1CCN(CC1)c1cccc(c1)[Cl])=O)C[S*]	Pocket PK5	yellow		18.530001	266	253	0.7637	0.9269	0.808
Protein Kinases	MAP2K1[a1]	Q02750[a1]	Catalytic domain			3EQC	a1/57,58,60,61,62,63,112,116,119,130,131,132,133	3				3ORZ[2a2]	C(CC(N1CCN(CC1)c1cccc(c1)[Cl])=O)C[S*]	Pocket PK5	yellow		17.280001	159.800003	173.100006	0.5069	0.7578	-0.8177
Protein Kinases	GRK6[a]	P43250[a]	Catalytic domain	IPR000719[a]	Protein kinase domain[a]	3NYN	a/177,178,180,181,182,252,253,254,503,504,505,506,508	3				3ORZ[2a2]	C(CC(N1CCN(CC1)c1cccc(c1)[Cl])=O)C[S*]	Pocket PK5	yellow		23.870001	168.699997	203	0.4635	0.7331	-0.9733
Protein Kinases	ACVR1[a],ACVR1[b]	Q04771[a],Q04771[b]	Catalytic domain			3Q4U	a/204,206,269,270,271,272,273,276,277,278; b/203,204,205,206,207,208,227,232,266,267,269,270,271,282	3				3ORZ[2a2]	C(CC(N1CCN(CC1)c1cccc(c1)[Cl])=O)C[S*]	Pocket PK5	yellow		21.75	232.300003	283.799988	0.5758	0.798	-0.2267
Protein Kinases	CDC42BPB[b]	Q9Y5S2[b]	Catalytic domain	IPR000719[b]	Protein kinase domain[b]	3QFV	b/32,35,36,39,66,67,70,71,72,73,74,109,143,144,145,146,395,398,399,402	3				3ORZ[2a2]	C(CC(N1CCN(CC1)c1cccc(c1)[Cl])=O)C[S*]	Pocket PK5	yellow	b/C36(reactive:0.875)	19.389999	364.600006	323.299988	0.6049	0.8484	0.3706
Protein Kinases	TTBK1[a]	Q5TCY1[a]	Catalytic domain	IPR000719[a]	Protein kinase domain[a]	4BTJ	a/65,72,74,75,78,79,96,97,98,103,104,105	3				3ORZ[2a2]	C(CC(N1CCN(CC1)c1cccc(c1)[Cl])=O)C[S*]	Pocket PK5	yellow	a/C96(reactive:0.745)	14.83	170.199997	173.699997	0.6225	0.7222	-0.6484
Protein Kinases	ACVR1[a],ACVR1[a1]	Q04771[a],Q04771[a1]	Catalytic domain	IPR001245[a],IPR001245[a1]	Serine-threonine[a],Serine-threonine[a1]	4DYM	a/245,249,253,265,268,269,270; a1/245,249,253,265,267,268,269,270	3				3ORZ[2a2]	C(CC(N1CCN(CC1)c1cccc(c1)[Cl])=O)C[S*]	Pocket PK5	yellow		18.200001	181.600006	166.300003	0.6519	0.8657	0.03145
Protein Kinases	CAB39[a],STK25[b]	Q9Y376[a],O00506[b]	Catalytic domain	IPR000719[b]	Protein kinase domain[b]	4NZW	a/92,95,96,137,138,139,140,141,142,177,179,180; b/70,71,72,73,74,80,81,82,83,84,85	3				3ORZ[2a2]	C(CC(N1CCN(CC1)c1cccc(c1)[Cl])=O)C[S*]	Pocket PK5	yellow	b/C73(reactive:0.73)	7.211	347.600006	327.399994	0.5567	0.8019	0.04307
Protein Kinases	GAK[a],GAK[b]	O14976[a],O14976[b]	Catalytic domain	IPR000719[a],IPR000719[b]	Protein kinase domain[a],Protein kinase domain[b]	4O38	a/73,74,75,76,79,106,108,109,110,117; b/230,231,232,233,235,236,237,238,239,243,299,300,301	3				3ORZ[2a2]	C(CC(N1CCN(CC1)c1cccc(c1)[Cl])=O)C[S*]	Pocket PK5	yellow		14.81	382.700012	371.200012	0.5851	0.8006	0.1736
Protein Kinases	ROCK2[a]	O75116[a]	Catalytic domain	IPR000719[a]	Protein kinase domain[a]	4WOT	a/48,51,52,55,83,86,87,88,125,159,160,161,162,407,410,414,416	3				3ORZ[2a2]	C(CC(N1CCN(CC1)c1cccc(c1)[Cl])=O)C[S*]	Pocket PK5	yellow		18.690001	247.800003	228	0.707	0.9007	0.5237
Protein Kinases	ROCK2[a],ROCK2[c]	O75116[a],O75116[c]	Catalytic domain	IPR000719[c]	Protein kinase domain[c]	4WOT	a/74,75; c/37,38,39,40,42,44,45,138,141,411,412,414,415	3				3ORZ[2a2]	C(CC(N1CCN(CC1)c1cccc(c1)[Cl])=O)C[S*]	Pocket PK5	yellow		15.23	160.199997	167.5	0.4619	0.8212	-0.6679
Protein Kinases	MAPK14[a]	Q16539[a]	Catalytic domain	IPR003527[a]	Mitogen-activated protein (MAP) kinase, conserved site[a]	5ETC	a/3,4,5,6,8,21,23,88,89,90,91,92,93,94,342,345,346,348,350	3				3ORZ[2a2]	C(CC(N1CCN(CC1)c1cccc(c1)[Cl])=O)C[S*]	Pocket PK5	yellow		18.77	292.399994	239.5	0.5713	0.7687	-0.1825
Protein Kinases	CDK8[a],CCNC[b]	P49336[a],P24863[b]	Catalytic domain			5HBE	a/9,12,13,14,70,71,72,73,74,80,81,82,83,84,85,86; b/7,8,9,12,13,144,147,148	3				3ORZ[2a2]	C(CC(N1CCN(CC1)c1cccc(c1)[Cl])=O)C[S*]	Pocket PK5	yellow	b/C148(reactive:0.62)	17.43	450	437.399994	0.5228	0.7852	0.09074
Protein Kinases	CDK8[a],CCNC[b]	P49336[a],P24863[b]	Catalytic domain			5HNB	a/13,14,70,71,73,74,80,81,82,83,84,85,86,88; b/9,12,13,144,147,148	3				3ORZ[2a2]	C(CC(N1CCN(CC1)c1cccc(c1)[Cl])=O)C[S*]	Pocket PK5	yellow	b/C148(reactive:0.62)	17.120001	393.899994	389	0.5502	0.826	0.2154
Protein Kinases	KSR2[b],KSR2[b1]	Q6VAB6[b],Q6VAB6[b1]	Catalytic domain	IPR008271[b1]	Serine[b1]	5KKR	b/656,657,658,659,660,661,662,663,664; b1/687,688,719,720,722,723,724,740,741,742,743,793,795,798,800	3				3ORZ[2a2]	C(CC(N1CCN(CC1)c1cccc(c1)[Cl])=O)C[S*]	Pocket PK5	yellow	b1/C742(reactive:0.72)	14.24	502.899994	423.899994	0.6182	0.7804	0.3707
Protein Kinases	CSNK2A1[b],CSNK2A1[a]	P68400[b],P68400[a]	Catalytic domain	IPR000719[a]	Protein kinase domain[a]	5OUM	b/30,31,32,33,34,35,72,75,78,79,102,103,104,107,108,109; a/86,87,88,89,90,91,92,93,94,96,114,146,150,172	3				3ORZ[2a2]	C(CC(N1CCN(CC1)c1cccc(c1)[Cl])=O)C[S*]	Pocket PK5	yellow		15.09	484.5	424.200012	0.6524	0.853	0.7067
Protein Kinases	ROCK1[a]	Q13464[a]	Catalytic domain	IPR000719[a]	Protein kinase domain[a]	6E9W	a/21,22,23,24,26,28,29,122,125,126,130,396,397,398,399,402	3				3ORZ[2a2]	C(CC(N1CCN(CC1)c1cccc(c1)[Cl])=O)C[S*]	Pocket PK5	yellow	a/C29(reactive:0.665)	15.95	163.5	157.5	0.5128	0.9377	-0.07833
Protein Kinases	STK10[b]	O94804[b]	Catalytic domain	IPR042743[b]	Serine[b]	6I2Y	b/25,26,27,82,85,86,88,89,90,93,94,95,96,97,98,99,100	3				3ORZ[2a2]	C(CC(N1CCN(CC1)c1cccc(c1)[Cl])=O)C[S*]	Pocket PK5	yellow	b/C88(reactive:0.805)	8.428	191.300003	224.300003	0.5415	0.7642	-0.5808
Protein Kinases	ROCK2[a]	O75116[a]	Catalytic domain	IPR000719[a]	Protein kinase domain[a]	6P5M	a/37,38,39,40,41,42,45,46,49,138,141,142,146,411,412	3				3ORZ[2a2]	C(CC(N1CCN(CC1)c1cccc(c1)[Cl])=O)C[S*]	Pocket PK5	yellow		15.12	200.899994	222.199997	0.4763	0.7431	-0.7758
Protein Kinases	MET[a]	P08581[a]	Catalytic domain			2G15	a/1053,1054,1055,1057,1058,1114,1115,1116,1118,1121,1124,1125,1147,1148,1149,1150,1151,1153	3				3ORZ[2a2]	C(CC(N1CCN(CC1)c1cccc(c1)[Cl])=O)C[S*]	Pocket PK5	yellow		17.030001	270.399994	249.300003	0.5693	0.7602	-0.2778
Protein Kinases	EGFR[a],EGFR[a1]	P00533[a],P00533[a1]	Catalytic domain	IPR001245[a],IPR001245[a1]	Serine-threonine[a],Serine-threonine[a1]	2GS6	a/701,703,704,705,706,707,708,711,731,733,1016,1018; a1/931,932,933,934,935,936,937,939,940,944	3				3ORZ[2a2]	C(CC(N1CCN(CC1)c1cccc(c1)[Cl])=O)C[S*]	Pocket PK5	yellow	a1/C939(0.035)	17.51	297.700012	347.100006	0.4619	0.6507	-0.8825
Protein Kinases	ZAP70[a]	P43403[a]	Catalytic domain			2OZO	a/322,323,324,325,326,327,328,329,331,332,333,336,357,358,359,360,361,362,402	3				3ORZ[2a2]	C(CC(N1CCN(CC1)c1cccc(c1)[Cl])=O)C[S*]	Pocket PK5	yellow		21.6	474.299988	395.100006	0.552	0.8155	0.3155
Protein Kinases	FGFR2[a],FGFR2[c]	P21802[a],P21802[c]	Catalytic domain			2PVY	a/676,710,711,713,714,717; c/464,465,466,467,468,528,555,556,557,558	3				3ORZ[2a2]	C(CC(N1CCN(CC1)c1cccc(c1)[Cl])=O)C[S*]	Pocket PK5	yellow		16.66	241.699997	236.699997	0.5325	0.756	-0.461
Protein Kinases	LCK[a]	P06239[a]	Catalytic domain			3ACK	a/233,234,235,236,237,239,240,241,242,307,308,309	3				3ORZ[2a2]	C(CC(N1CCN(CC1)c1cccc(c1)[Cl])=O)C[S*]	Pocket PK5	yellow		25.360001	263.5	278.799988	0.6147	0.7397	-0.275
Protein Kinases	MET[a]	P08581[a]	Catalytic domain			3DKG	a/1055,1056,1058,1063,1066,1067,1070,1071,1072,1073,1125,1146,1147,1148	3				3ORZ[2a2]	C(CC(N1CCN(CC1)c1cccc(c1)[Cl])=O)C[S*]	Pocket PK5	yellow	a/C1146(reactive:0.8)	19.57	193.100006	213.100006	0.5944	0.7167	-0.6411
Protein Kinases	PTK2[a],PTK2[b]	Q05397[a],Q05397[b]	Catalytic domain	IPR020635[b]	Tyrosine-protein kinase, catalytic domain[b]	3PXK	a/480,481,482,528,529,532; b/459,460,462,465,466,491,492,493	3				3ORZ[2a2]	C(CC(N1CCN(CC1)c1cccc(c1)[Cl])=O)C[S*]	Pocket PK5	yellow		17.67	178.300003	195.899994	0.458	0.7884	-0.7271
Protein Kinases	SRC[a]	P12931[a]	Catalytic domain			1KSW	a/118,119,120,121,256,257,259,260,261,262,263,317,318,319,320,321,327,328,329	3				3ORZ[2a2]	C(CC(N1CCN(CC1)c1cccc(c1)[Cl])=O)C[S*]	Pocket PK5	yellow		13.91	263.700012	255.800003	0.5563	0.8378	-0.02018
Protein Kinases	PRKAA2[a],PRKAB1[b]	P54646[a],Q9Y478[b]	Catalytic domain	IPR000719[a]	Protein kinase domain[a]	5ISO	a/48,49,50,53,86,87,88; b/81,82,83,84,85,86,125,127,136,137,138,139,153,154,156,159,168,169	3				3ORZ[2a2]	C(CC(N1CCN(CC1)c1cccc(c1)[Cl])=O)C[S*]	Pocket PK5, Pocket PKI2	yellow		22.49	394	417.700012	0.4899	0.7561	-0.1968
Protein Kinases	CDK5[a],CDK5R1[d]	Q00535[a],Q15078[d]	Catalytic domain	IPR000719[a]	Protein kinase domain[a]	1UNL	a/125,147,149,155,156,157,158,159,160,161,177; d/191,192,193,194,195,197,200,234,237,238,239,240,241,243	4						Pocket PKI4	blue	a/C157(reactive:0.71)	7.282	395.799988	383.200012	0.5051	0.8712	0.2947
Protein Kinases	PDK3[a1]	Q15120[a1]	Catalytic domain			1Y8N	a1/170,171,174,175,178,179,180,181,183,184,185,186,237,238,239	4							blue		7.268	227.399994	250.5	0.4896	0.6794	-0.9054
Protein Kinases	CDK6[a],CDKN2C[b]	Q00534[a],P42773[b]	Catalytic domain	IPR000719[a]	Protein kinase domain[a]	1G3N	a/38,39,80,99,100,101,102,154,155; b/47,76,79,80,82,115	4							blue		18.18	238.5	225.899994	0.5475	0.7438	-0.4851
Protein Kinases	PDPK1[a],PDPK1[a1]	O15530[a],O15530[a1]	Catalytic domain			1H1W	a/138,139,140,141,191,194,195,198,199,337,347,348,349,350,351,352; a1/74,75,77,81,101,102,103,104,105	4							blue		13.61	328.100006	341.200012	0.4767	0.7692	-0.3102
Protein Kinases	GSK3B[a]	P49841[a]	Catalytic domain			1I09	a/44,45,46,101,104,105,106,109,110,111,112,113,114	4							blue		12.55	189.600006	218.600006	0.5144	0.7664	-0.6402
Protein Kinases	TGFBR1[b],TGFBR1[c]	P36897[b],P36897[c]	Catalytic domain			1IAS	b/182,183,186,187; c/184,185,186,187,188,189,190,191,192,193,194,195,198,249,250,251,252,253,254,255,262,319,320,321,322,323,324,325,326,327,357,359,360	4							blue		16.17	600.5	631.299988	0.5318	0.7498	0.1847
Protein Kinases	TGFBR1[d]	P36897[d]	Catalytic domain			1IAS	d/184,185,190,191,192,193,195,198,249,250,253,254,255,262,315,320,324,325,326	4							blue		16.48	291.700012	323.100006	0.6139	0.8052	0.05655
Protein Kinases	TGFBR1[b]	P36897[b]	Catalytic domain	IPR003605[b]	GS domain[b]	1IAS	b/177,178,181,227,228,229,281,282,283,284,285,341,342,343	4							blue		18.23	175	197	0.4719	0.716	-0.9946
Protein Kinases	CDK2[a],CCNA2[b]	P24941[a],P20248[b]	Catalytic domain	IPR000719[a]	Protein kinase domain[a]	1OL1	a/157,158,159,160,161,162,169,173,174,176,177,178,208,235; b/270	4							blue	a/C177(reactive:0.595)	10.76	197.100006	210.300003	0.527	0.773	-0.5574
Protein Kinases	MAPK1[a]	P28482[a]	Catalytic domain			1PME	a/75,76,78,79,80,81,83,84,85,86,87,105,106,164,353,354	4							blue		14.8	186.300003	218.399994	0.4515	0.7577	-0.8307
Protein Kinases	BRAF[a],BRAF[b]	P15056[a],P15056[b]	Catalytic domain	IPR001245[a],IPR001245[b]	Serine-threonine[a],Serine-threonine[b]	1UWH	a/511,515,530,585,586,588,589,591; b/511,515,530,585,586,588,589,591	4							blue		17.879999	211.800003	201.899994	0.6294	0.8978	0.2203
Protein Kinases	MAPK14[a]	Q16539[a]	Catalytic domain	IPR003527[a]	Mitogen-activated protein (MAP) kinase, conserved site[a]	1WBN	a/48,49,81,82,107,108,109,110,111,129,132,133,136,157,158,159,163,164,165,311,313,316	4							blue		9.296	281.5	325.200012	0.4629	0.696	-0.7429
Protein Kinases	MAPK6[a],MAPK6[b]	Q16659[a],Q16659[b]	Catalytic domain	IPR000719[b]	Protein kinase domain[b]	2I6L	a/112,113,117,118,121,162; b/190,191,192,193,194,195,196,234,235	4							blue		7.849	199.199997	176.699997	0.5897	0.8846	0.03306
Protein Kinases	SLK[a],SLK[a1]	Q9H2G2[a],Q9H2G2[a1]	Catalytic domain	IPR000719[a1]	Protein kinase domain[a1]	2JFL	a/; a1/184,187,188,190,197,201,202,204,206,208,209	4							blue	a1/C204(reactive:0.73)	8.525	167.5	171.600006	0.6346	0.8904	0.0291
Protein Kinases	MAPK8[a]	P45983[a]	Catalytic domain	IPR008271[a]	Serine[a]	2NO3	a/64,65,68,69,72,150,172,174,177,178,179,181,182,183,186,202,343,344,346	4							blue		7.254	257.700012	257.799988	0.4878	0.8794	-0.0289
Protein Kinases	PLK1[a],PLK1[a1]	P53350[a],P53350[a1]	Catalytic domain	IPR000719[a],IPR000719[a1]	Protein kinase domain[a],Protein kinase domain[a1]	2OWB	a/209,210,211,213,214,215,218,222,223,225,228,257,260,261; a1/209,210,211,213,214,215,218,222,223,225,228,257,260,261	4							blue		7.73	497.299988	436.799988	0.7291	0.9204	1.166
Protein Kinases	VRK1[a]	Q99986[a]	Catalytic domain	IPR000719[a]	Protein kinase domain[a]	2RSV	a/97,100,101,104,105,106,107,108,112,132,133,156,159,160,163,186,189,192,194,321,325,335,336,337	4							blue		13.91	488.399994	533	0.4683	0.7154	-0.2472
Protein Kinases	VRK1[a]	Q99986[a]	Catalytic domain			2RSV	a/15,16,17,18,19,24,25,26,28,38,58,59,60,61,62	4							blue		31.93	213.100006	239.399994	0.5565	0.74	-0.5625
Protein Kinases	VRK1[a]	Q99986[a]	Catalytic domain	IPR000719[a]	Protein kinase domain[a]	2RSV	a/99,103,105,108,162,163,166,167,170,317,318,321	4							blue		13.37	183.600006	191.600006	0.7361	0.9076	0.3954
Protein Kinases	DMPK[a],DMPK[a1]	Q09013[a],Q09013[a1]	Catalytic domain	IPR000719[a1]	Protein kinase domain[a1]	2VD5	a/45,46,49,50,53,56,57; a1/17,18,19,20,21,23,24,107,108,111,112,114,115,116,117,118,120,124,125,218,398,399,400,401,402,404,405	4							blue	a1/C115(reactive:0.72)	11.65	628.700012	576.5	0.5545	0.7699	0.3496
Protein Kinases	STRADA[e],STK11[f]	Q7RTN6[e],Q15831[f]	Catalytic domain	IPR039154[f]	Serine[f]	2WTK	e/218,219,220,222,227,229,230,231,232,233,234,235,236,237,238,251; f/71,73,74,75,130,131,185,186,187	4							blue	f/C73(reactive:0.775)	19.33	398.299988	447.799988	0.4541	0.674	-0.5931
Protein Kinases	CAB39[d],STK11[f]	Q9Y376[d],Q15831[f]	Catalytic domain	IPR039154[f]	Serine[f]	2WTK	d/154,194,195,196,197,198; f/107,108,162,165,166,300,301,304,305	4							blue		15.73	284.100006	279.600006	0.499	0.7551	-0.4213
Protein Kinases	DAPK1[a],CALM3[b]	P53355[a],P0DP25[b]	Catalytic domain	IPR000719[a]	Protein kinase domain[a]	2X0G	a/21,22,23,24,25,26,45,54,310,311,314; b/15,16,17,18,19,21,22,23,24,35,36,39,112,113,114,115	4							blue		8.828	460.299988	441.200012	0.5625	0.7239	-0.04391
Protein Kinases	PDPK1[a],PDPK1[a1]	O15530[a],O15530[a1]	Catalytic domain			2XCK	a/139,140,141,191,194,195,198,199,337,347,348,349,350,351; a1/100,101,102,103,104,105	4							blue		13.51	314.5	310	0.5191	0.77	-0.2419
Protein Kinases	MAPK1[a]	P28482[a]	Catalytic domain			2Y9Q	a/73,76,77,78,79,139,325,326,327,328,329,330,350,353	4							blue		16.440001	234.600006	279.600006	0.4714	0.7306	-0.7217
Protein Kinases	MAPK14[a]	Q16539[a]	Catalytic domain			2YIX	a/73,75,76,77,78,79,80,81,83,84,85,86,87,106,107,165,321,323,324,348,349,351	4							blue		9.181	264.399994	331.799988	0.4916	0.7332	-0.5775
Protein Kinases	MAP2K4[a],MAP2K4[a1]	P45985[a],P45985[a1]	Catalytic domain	IPR000719[a],IPR000719[a1]	Protein kinase domain[a],Protein kinase domain[a1]	3ALO	a/110,113,114,115,132,133,134,173; a1/110,113,114,115,132,133,134,173	4							blue		9.245	207.800003	207.899994	0.6046	0.7681	-0.3614
Protein Kinases	GRK2[a]	P25098[a]	Catalytic domain	IPR000961[a]	AGC-kinase, C-terminal[a]	3CIK	a/37,66,67,69,70,74,169,170,172,173,176,526,527,530,531,534,537,538	4							blue		38.389999	244.100006	286.299988	0.4813	0.7299	-0.6729
Protein Kinases	OXSR1[a],OXSR1[b]	O95747[a],O95747[b]	Catalytic domain			3DAK	a/128,132,135,136,139,283,286,287,288,291,292; b/128,132,135,136,139,283,286,287,288,291,292	4							blue		13.98	452.700012	441.399994	0.5006	0.7596	-0.05598
Protein Kinases	CDK2[c],CCNA2(bovin)[d]	P24941[c],P30274[d]	Catalytic domain	IPR000719[c]	Protein kinase domain[c]	3DDP	c/122,151,152,153,155,157,159; d/222,223,226,227,228,229,230,234,267,268,307,308,309,312,313,316,412,415,417,418	4							blue		14.7	390.600006	408.5	0.5	0.8038	0.00806
Protein Kinases	MAPK9[a]	P45984[a]	Catalytic domain			3E7O	a/81,82,83,133,137,140,141,144,313,316,317,322,325,329,330,331,332,334	4							blue	a/C137(reactive:0.895)	15.69	320	349.200012	0.4542	0.7396	-0.4965
Protein Kinases	HASPIN[a]	Q8TF76[a]	Catalytic domain	IPR000719[a]	Protein kinase domain[a]	3FMD	a/552,553,554,555,631,634,635,662,665,666,667,676,682,683	4							blue		14.23	187	184.899994	0.6503	0.8911	0.1493
Protein Kinases	ACVR1[a]	Q04771[a]	Catalytic domain	IPR003605[a]	GS domain[a]	3H9R	a/180,184,194,230,231,232,258,259,260,262,263,264,265,266,284,285,286,287,288,345,346,347,351	4							blue	a/C351(reactive:0.7)	13.72	284.5	372.100006	0.47	0.6747	-0.8028
Protein Kinases	AURKA[a],TPX2[b],AURKA[a1]	O14965[a],Q9ULW0[b],O14965[a1]	Catalytic domain	IPR000719[a1]	Protein kinase domain[a1]	3HA6	a/175,179,183; b/6,7,8,9,10,11,38; a1/287,288,289,299,300,301,302,303,304,305,306,338	4							blue		9.624	328.200012	307.700012	0.5876	0.8828	0.3898
Protein Kinases	GRK2[a]	P25098[a]	Catalytic domain	IPR000719[a]	Protein kinase domain[a]	3KRW	a/52,57,59,60,61,62,65,86,87,90,91,94,178,215,216,217,250,258,272,273,275,326,332,514,515,516,518,519,520,523	4							blue		18.17	514.5	613	0.5117	0.6774	-0.26
Protein Kinases	GRK2[a]	P25098[a]	Catalytic domain			3KRX	a/249,250,251,252,253,303,306,307,310,311,448,458,459,462	4							blue	a/C251(reactive:0.87)	15.11	198.800003	218.300003	0.5513	0.7244	-0.6874
Protein Kinases	CDK16[a],CDK16[a1]	Q00536[a],Q00536[a1]	Catalytic domain	IPR000719[a1]	Protein kinase domain[a1]	3MTL	a/214,215,216,217; a1/213,216,217,218,219,223,224,225,226,240	4							blue		14.62	170	160.899994	0.58	0.8309	-0.3179
Protein Kinases	ROCK1[a]	Q13464[a]	Catalytic domain			3NDM	a/333,334,335,336,338,339,340,343,344,345	4							blue		19.26	176.300003	183.699997	0.5972	0.7085	-0.7342
Protein Kinases	GRK6[a]	P43250[a]	Catalytic domain	IPR000961[a]	AGC-kinase, C-terminal[a]	3NYN	a/39,66,69,165,166,168,169,172,525,526,527	4							blue		40.580002	232.600006	231.600006	0.6884	0.8229	0.1282
Protein Kinases	GRK6[a]	P43250[a]	Catalytic domain			3NYN	a/285,286,289,290,413,414,415,446,447,448,449,450,451,461,462,463,464	4							blue		21.6	220	245.699997	0.4954	0.6956	-0.8528
Protein Kinases	GRK6[a]	P43250[a]	Catalytic domain	IPR000719[a]	Protein kinase domain[a]	3NYO	a/32,33,34,35,36,37,38,41,172,175,176,177,179,180,181,182,184,185,205,206,207,208,251,506,511,515	4							blue		27.200001	394.899994	430.299988	0.5359	0.7337	-0.1784
Protein Kinases	MAPK10[a]	P53779[a]	Catalytic domain	IPR003527[a]	Mitogen-activated protein (MAP) kinase, conserved site[a]	3PTG	a/106,109,110,113,376,377,380,381,382,383,385,390,393	4							blue		14.71	167.899994	163	0.811	0.9313	0.5929
Protein Kinases	ACVR1[a],ACVR1[b]	Q04771[a],Q04771[b]	Catalytic domain	IPR008271[a],IPR001245[b]	Serine[a],Serine-threonine[b]	3Q4U	a/243,246,247,250,335,356,357,358,359,370,371,372,373,374,399; b/243,246,247,250,251,358,359,360,361,362,365,367,368,369,370,371,372,373	4							blue		7.26	610.299988	586.200012	0.5967	0.8703	0.8189
Protein Kinases	CDK2[a]	P24941[a]	Catalytic domain	IPR000719[a]	Protein kinase domain[a]	3QZH	a/51,54,55,57,58,117,121,122,123,147,150,151	4							blue		9.181	163.800003	193.800003	0.6293	0.7213	-0.6654
Protein Kinases	MAPKAPK2[a2]	P49137[a2]	Catalytic domain			3R30	a2/49,50,51,52,53,55,109,110,113,119,120,121,122,123	4							blue		12.86	210.199997	230.699997	0.4787	0.7669	-0.6431
Protein Kinases	CASK[a],PPFIA2[b]	O14936[a],O75334[b]	Catalytic domain			3TAC	a/112,114,116,117,120,279,285,286; b/972,973,974,975,976,977,978,979,980,981,982,987,990,991	4							blue		23.1	276.399994	300.5	0.6837	0.9	0.5486
Protein Kinases	CASK[a],PPFIA2[b]	O14936[a],O75334[b]	Catalytic domain			3TAC	a/123,127,130,134,268,271,272,277; b/1079,1082,1083,1085	4							blue		18.049999	177.100006	225.100006	0.4795	0.7251	-0.9329
Protein Kinases	CDC42BPB[a],CDC42BPB[b]	Q9Y5S2[a],Q9Y5S2[b]	Catalytic domain	IPR000961[b]	AGC-kinase, C-terminal[b]	3TKU	a/51,54,55,58; b/18,19,22,25,26,29,121,122,125,126,130,396,397,398,399,400,401,411	4							blue		13.14	293.700012	329.700012	0.5612	0.7645	-0.2185
Protein Kinases	MAP3K5[a],MAP3K5[b]	Q99683[a],Q99683[b]	Catalytic domain	IPR000719[a],IPR000719[b]	Protein kinase domain[a],Protein kinase domain[b]	3VW6	a/884,885,886,888,889,892,893; b/900,902,903,904,905,912,916	4							blue		17.030001	221.5	200.899994	0.6268	0.8422	0.02843
Protein Kinases	GSK3B[a],GSK3B[b]	P49841[a],P49841[b]	Catalytic domain	IPR039192[a],IPR000719[b]	Glycogen synthase kinase 3, catalytic domain[a],Protein kinase domain[b]	3ZRM	a/307,308,309,310,311,312,338,339,341,342; b/273,274,275,276,277,280,293,295,296,297,298,299,300,301,302,318,319,321,322,323	4							blue		19.48	445.899994	492.700012	0.5046	0.7318	-0.1673
Protein Kinases	PLK1[a],PLK1[a1]	P53350[a],P53350[a1]	Catalytic domain	IPR000719[a]	Protein kinase domain[a]	4A4O	a/209,210,211,213,214,215,218,222,223,225,228,260; a1/225,257,260,261	4							blue		7.834	213.5	197.699997	0.6246	0.9106	0.2655
Protein Kinases	GSK3B[b]	P49841[b]	Catalytic domain			4ACG	b/343,345,346,348,349,355,356,357,358,359,360,361,362,378,381,382,383,384	4							blue		24.32	273.799988	278.600006	0.4831	0.7262	-0.5985
Protein Kinases	DYRK2[a]	Q92630[a]	Catalytic domain	IPR000719[a]	Protein kinase domain[a]	4AZF	a/443,446,447,449,450,452,453,456,457,458,460	4							blue		22.940001	192.899994	194.199997	0.6057	0.787	-0.3393
Protein Kinases	CDK2[a],CCNA2[b]	P24941[a],P20248[b]	Catalytic domain	IPR000719[a]	Protein kinase domain[a]	4BCK	a/50,54,122,150,151,152,153,154,155,156,157,159; b/186,219,222,223,226,227,228,229,230,232,234,267,268,307,308,309,312,313,316,334,412,415,417,418	4							blue		11.84	633.099976	619.5	0.5754	0.8599	0.7566
Protein Kinases	RIPK2[a],RIPK2[b]	O43353[a],O43353[b]	Catalytic domain	IPR001245[b]	Serine-threonine[b]	4C8B	a/74,75,76,80,96; b/74,75,76,78,80,82,96	4							blue		16.4	221.5	194.399994	0.6486	0.8671	0.176
Protein Kinases	MELK[a]	Q14680[a]	Catalytic domain	IPR000719[a]	Protein kinase domain[a]	4D2T	a/35,36,37,71,73,87,88,141,142,143,147,277,278,318,319,321,322,325,326	4							blue		18.32	374.700012	357.700012	0.6102	0.8055	0.2343
Protein Kinases	MELK[a]	Q14680[a]	Catalytic domain			4D2T	a/67,68,111,114,115,118,145,267,269,271,272,276	4							blue		16.73	185.5	170.800003	0.5147	0.8219	-0.4371
Protein Kinases	RPS6KA3[a],RPS6KA3[a1]	P51812[a],P51812[a1]	Catalytic domain	IPR000719[a],IPR000719[a1]	Protein kinase domain[a],Protein kinase domain[a1]	4D9T	a/462,465,466,468,469,470,472,567,569,575; a1/462,465,466,468,469,470,472,567,569,575	4							blue		12.57	355.100006	360.899994	0.681	0.8635	0.5834
Protein Kinases	ACVR1[a],ACVR1[a1]	Q04771[a],Q04771[a1]	Catalytic domain	IPR001245[a]	Serine-threonine[a]	4DYM	a/252,253,254,255,256,257,258,264,265,322,323,324,328,329,330,360,361,362,364,365,367,369; a1/272,275,276,277	4							blue		14.7	378.700012	422.899994	0.478	0.735	-0.3358
Protein Kinases	BRAF[a],BRAF[b]	P15056[a],P15056[b]	Catalytic domain	IPR000719[b]	Protein kinase domain[b]	4e+26	a/456,458,475,476,477,478,479,480,517,530,531,533,585,586; b/510,511,512,558,559,562,565,588,589,711,715	4							blue		18.469999	346.700012	395.299988	0.4588	0.7204	-0.5022
Protein Kinases	TBK1[a],TBK1[b]	Q9UHD2[a],Q9UHD2[b]	Catalytic domain	IPR000719[a]	Protein kinase domain[a]	4EUT	a/129,130,163,164,165,166,169,170,196; b/43,46,47,48	4							blue		12.3	229.800003	218.5	0.5966	0.7872	-0.2299
Protein Kinases	CSNK1G3[a]	Q9Y6M4[a]	Catalytic domain	IPR000719[a]	Protein kinase domain[a]	4G17	a/87,90,91,93,94,95,96,97,98,99,100,101,102,117,177,180,182	4							blue		14	218.300003	239.600006	0.5227	0.7464	-0.5963
Protein Kinases	MAP3K14[a]	Q99558[a]	Catalytic domain	IPR000719[a]	Protein kinase domain[a]	4G3D	a/451,493,494,497,498,500,501,504,645,648,649,651,652,655	4							blue		16.219999	169.199997	176.800003	0.559	0.7267	-0.7794
Protein Kinases	PRPF4B[a]	Q13523[a]	Catalytic domain	IPR000719[a]	Protein kinase domain[a]	4IIR	a/913,914,919,920,923,924,925,927	4							blue		24.700001	164.899994	160.600006	0.599	0.7526	-0.6058
Protein Kinases	MAPK1[a],PEA15[g]	P28482[a],Q15121[g]	Catalytic domain	IPR003527[a]	Mitogen-activated protein (MAP) kinase, conserved site[a]	4IZ5	a/61,62,63,66,181,182,183,186,337,338; g/26,27,28,29,30,62,65,66,69	4							blue	g/C27(reactive:0.81)	12.58	260.299988	253.399994	0.509	0.6742	-0.7822
Protein Kinases	MAPK1[a]	P28482[a]	Catalytic domain	IPR008271[a]	Serine[a]	4IZA	a/146,148,172,173,174,175,176,178,179,180,181,182,183,184,185,202,203,204,205,330,331,333,334,335,336	4							blue		8.605	440.700012	377.899994	0.5949	0.8645	0.5514
Protein Kinases	IKBKB[b]	O14920[b]	Catalytic domain	IPR000719[b]	Protein kinase domain[b]	4KIK	b/186,187,188,189,194,206,210,220,221,222,223,224,225,226,227,228,231	4							blue		8.409	401	303.700012	0.6679	0.9336	0.9198
Protein Kinases	MAPK8[a]	P45983[a]	Catalytic domain	IPR003527[a]	Mitogen-activated protein (MAP) kinase, conserved site[a]	4L7F	a/68,71,72,147,337,338,339,340,341,342,343,345,347,352,355	4							blue		11.21	230.699997	293.100006	0.4836	0.7278	-0.7175
Protein Kinases	GRK2[a]	P25098[a]	Catalytic domain	IPR000961[a]	AGC-kinase, C-terminal[a]	4MK0	a/31,32,33,34,35,36,37,176,529,532,533,536,537,540	4							blue		41.18	174.5	182.899994	0.6714	0.794	-0.2366
Protein Kinases	CSNK2A1[b]	P68400[b]	Catalytic domain			4NH1	b/24,25,26,27,180,181,183,186,188	4							blue		12.45	175.699997	172.699997	0.5977	0.8162	-0.3111
Protein Kinases	PRKAA1[a],PRKAA1[b]	Q13131[a],Q13131[b]	Catalytic domain			4RED	a/350,351,353,354; b/84,85,136,139,140,274,283,284,285,286,287,288,289,290	4							blue		14.81	189.300003	242.100006	0.5309	0.7471	-0.68
Protein Kinases	RPS6KB1[a]	P23443[a]	Catalytic domain			4RLO	a/192,193,194,196,197,317,319,320,350,351,352,353,354,355,365,366,368	4							blue	a/C196(reactive:0.815)	17.459999	232.5	242.399994	0.532	0.7689	-0.4399
Protein Kinases	CSNK1D[a]	P48730[a]	Catalytic domain	IPR000719[a]	Protein kinase domain[a]	4TN6	a/106,107,110,273,274,277,284,285,286	4							blue		19.309999	188.300003	182.5	0.7453	0.8187	0.08487
Protein Kinases	GRK5[a]	P34947[a]	Catalytic domain	IPR000719[a]	Protein kinase domain[a]	4TND	a/33,34,176,177,179,180,181,182,184,185,205,206,207,208,251,506,511,515	4							blue		26.98	299	246.5	0.6543	0.8445	0.3214
Protein Kinases	LIMK2[a],LIMK2[b]	P53671[a],P53671[b]	Catalytic domain	IPR001245[a],IPR001245[b]	Serine-threonine[a],Serine-threonine[b]	4TPT	a/503,504,505,506,520,521,523; b/510,511,547,552,553,554,556	4							blue		10.06	199.100006	189.5	0.6761	0.8761	0.1952
Protein Kinases	ERN1[a]	O75460[a]	Catalytic domain			4U6R	a/663,666,667,670,768,794,795,800,801,802,804,805,830,831,832,833,834,835,838	4							blue	a/C794(reactive:0.74)	16.309999	371.100006	344.200012	0.604	0.7878	0.1431
Protein Kinases	ERN1[a]	O75460[a]	Catalytic domain			4U6R	a/798,803,806,807,810,861,864,865,868,869,871,937,938,939,942,943,946,947	4							blue		21.58	212.5	295.700012	0.4821	0.6942	-0.9139
Protein Kinases	PRKACA[a]	P17612[a]	Catalytic domain	IPR000719[a]	Protein kinase domain[a]	4WB7	a/0,0,0,0,12,15,16,19,20,23,101,153,156,157,160,293,294,296,298,299,301,303,304,307	4							blue		15.86	375.299988	421.100006	0.5	0.6585	-0.5941
Protein Kinases	PRKAA2[a]	P54646[a]	Catalytic domain			4ZHX	a/72,73,74,78,129,132,133,278,279,280,281,283,284,287,288,289,290,331,332,335,336	4							blue		17.24	408.200012	426.700012	0.5274	0.7607	-0.06708
Protein Kinases	DYRK1A[a]	Q13627[a]	Catalytic domain	IPR008271[a]	Serine[a]	5AIK	a/202,205,284,311,312,313,314,315,316,317,318,319,337,338,339	4							blue	a/C312(reactive:0.8)	9.54	293	278.799988	0.4896	0.7764	-0.3359
Protein Kinases	CDK8[a]	P49336[a]	Catalytic domain	IPR000719[a]	Protein kinase domain[a]	5FGK	a/37,47,48,99,100,101,102,160,161,162,163,164,165,350,351,352,353,354,355	4							blue		19.84	312.5	299.100006	0.6046	0.8111	0.1096
Protein Kinases	HSP90AB1[a],HSP90AB1[b],CDC37[e],CDK4[k]	P08238[a],P08238[b],Q16543[e],P11802[k]	Catalytic domain	IPR008271[k]	Serine[k]	5FWL	a/346,347; b/343,344,345,346,348,350,372,373,375,436,439,442,443,445,448; e/24,26; k/41,42,43,44,46,47,90,91,92,93,94,95,96,147,155	4							blue		15.49	596.299988	571.099976	0.5103	0.7812	0.2545
Protein Kinases	HSP90AB1[a],CDK4[k]	P08238[a],P11802[k]	Catalytic domain	IPR000719[k]	Protein kinase domain[k]	5FWM	a/568,572,573,574,575,576,619,622,623,624; k/43,44,45,47,48,50,51	4							blue		48.029999	260.700012	273.399994	0.4578	0.7342	-0.6607
Protein Kinases	HSP90AB1[a],HSP90AB1[b],CDK4[k]	P08238[a],P08238[b],P11802[k]	Catalytic domain	IPR000719[k]	Protein kinase domain[k]	5FWP	a/339,340,341,342,343,344,345,348,431,432,433,434,435; b/609,611,612,613,616,620; k/91,92,93,94,96,149,150,151,153,155	4							blue		20.889999	479.100006	471.5	0.5156	0.7305	-0.09454
Protein Kinases	HASPIN[a]	Q8TF76[a]	Catalytic domain	IPR000719[a]	Protein kinase domain[a]	5HTB	a/515,516,517,518,519,526,593,594,595,597,598,599	4							blue		23.209999	179	185.399994	0.5874	0.7669	-0.5151
Protein Kinases	PBK[a],PBK[b]	Q96KB5[a],Q96KB5[b]	Catalytic domain	IPR041989[a],IPR041989[b]	TOPK, catalytic domain[a],TOPK, catalytic domain[b]	5J0A	a/77,78,101,103,114,115,116,117; b/77,78,101,103,114,115,116,117	4							blue		16.709999	194.699997	188	0.7183	0.8854	0.3112
Protein Kinases	KSR2[b]	Q6VAB6[b]	Catalytic domain			5KKR	b/651,652,653,654,696,697,698,699,700,701,703,704,707,708,730,732,733	4							blue		17.379999	261.299988	260	0.5636	0.7993	-0.1622
Protein Kinases	CDK2[a],CCNE1[b]	P24941[a],P24864[b]	Catalytic domain	IPR000719[a]	Protein kinase domain[a]	5L2W	a/50,53,54,57,58,121,122,123,150,151,152,153,154,155,156,157,159; b/119,120,122,123,126,162,163,164,168,202,203,241,242,243,244,245,247,248,251,252,268,270,275,358,359	4							blue		12.01	652.099976	610.099976	0.628	0.8766	0.9638
Protein Kinases	PIM1[a]	P11309[a]	Catalytic domain	IPR000719[a]	Protein kinase domain[a]	5N5L	a/63,97,99,100,101,103,104,105,121,122,123,124,176,179,183	4							blue		12.53	161.800003	181.199997	0.5681	0.7291	-0.7825
Protein Kinases	GRK2[a]	P25098[a]	Catalytic domain			5UKL	a/36,37,38,537,540,541,543,544,545,547,549,550,551,552,553,564,580,591,592,593,594,595,596	4							blue		49.759998	525.5	555	0.4871	0.695	-0.2309
Protein Kinases	GRK2[a]	P25098[a]	Catalytic domain			5UKL	a/183,185,617,618,619,633,634,635,636,637,640	4							blue	a/C619(0.19),a/C634(reactive:0.675)	34.16	219.800003	192.699997	0.5448	0.8117	-0.2836
Protein Kinases	CDK2[a],SPDYA[b]	P24941[a],Q5MJ70[b]	Catalytic domain	IPR000719[a]	Protein kinase domain[a]	5UQ1	a/38,40,41,43,44,45,46; b/128,138,141,142,145,153,154,157,161,164	4							blue		15.25	235.699997	229.399994	0.5691	0.8028	-0.2123
Protein Kinases	DAPK3[a],DAPK3[c]	O43293[a],O43293[c]	Catalytic domain	IPR000719[a],IPR042870[c]	Protein kinase domain[a],DAPK3, catalytic domain[c]	5VJA	a/37,39,68,69,70,71,72,73,74,78,79,80,94; c/8,11,12,13,32,33,34,39,80,81	4							blue		10.2	341.200012	415.100006	0.4502	0.7074	-0.5849
Protein Kinases	SRPK1[a]	Q96SB4[a]	Catalytic domain	IPR000719[a]	Protein kinase domain[a]	5XV7	a/578,581,582,584,585,587,588,591,592,593,594,595,598	4							blue		23.43	223	231.399994	0.5374	0.7029	-0.7184
Protein Kinases	VRK1[a]	Q99986[a]	Catalytic domain	IPR000719[a]	Protein kinase domain[a]	6AC9	a/78,79,81,82,85,89,173,199,200,201,202,203,211,216,218,219,220,221	4							blue	a/C220(reactive:0.735)	7.393	387.200012	316.299988	0.6009	0.7918	0.1834
Protein Kinases	PRKAA2[a],PRKAB2[b]	P54646[a],O43741[b]	Catalytic domain			6B2E	a/68,69,71,72,73,74,78,79,80,81,82,125,128,129,132,275,276,277,278,281,285,287; b/60,63,66,67,70,71,72,73	4							blue		15.86	571.700012	572.599976	0.5565	0.797	0.3906
Protein Kinases	TAOK3[a]	Q9H2K8[a]	Catalytic domain			6BDN	a/13,14,15,16,76,77,79,80,81,82,84,85,86,87,88,89,90,102	4							blue	a/C90(0.005)	9.057	243.399994	295.899994	0.4668	0.7296	-0.709
Protein Kinases	PRKAA1[a]	Q13131[a]	Catalytic domain			6C9H	a/274,275,280,283,285,288,289,290,291,292,297,299,300,335,336,339,340,342,343,346,348,349,352	4							blue		22.540001	370.299988	405.100006	0.544	0.7553	-0.1227
Protein Kinases	MAP4K1[a],MAP4K1[b]	Q92918[a],Q92918[b]	Catalytic domain	IPR000719[a],IPR000719[b]	Protein kinase domain[a],Protein kinase domain[b]	6CQD	a/132,134,136,161,162,165,166,168,169,170,171,173,186,187,188,189,190,191,192,193,194; b/136,162,165,166,169,172,173,186,187,190,192	4							blue		7.587	580.799988	603.599976	0.4762	0.6916	-0.1954
Protein Kinases	EIF2AK2[a],EIF2AK2[a2]	P19525[a],P19525[a2]	Catalytic domain	IPR000719[a],IPR000719[a2]	Protein kinase domain[a],Protein kinase domain[a2]	6D3L	a/291,293,312,313,314,315,316,317,318,320,322,323,367,404,408,429; a2/291,312,313,314,315,316,317,318,320,322,323,367,404,408,429	4							blue		15.11	333.299988	386.600006	0.6224	0.8597	0.3889
Protein Kinases	AURKC[a],INCENP[b]	Q9UQB9[a],Q9NQS7[b]	Catalytic domain	IPR000719[a]	Protein kinase domain[a]	6GR9	a/67,68,99,100,101,103,105,107,121,122,123,124,175,176,181,302,303; b/855,858,859,862,863,865	4							blue		11.54	347.100006	301.299988	0.5671	0.8081	0.09015
Protein Kinases	CDK1[a],CKS2[c]	P06493[a],P33552[c]	Catalytic domain	IPR000719[a]	Protein kinase domain[a]	6GU4	a/160,161,162,164,170,174,175,177,178,179,181,209,236; c/60,62	4							blue		7.655	194.300003	189.699997	0.5631	0.7838	-0.4432
Protein Kinases	DYRK2[a]	Q92630[a]	Catalytic domain			6HDP	a/134,135,136,163,182,183,184,185,186,187,215,223,242	4							blue		32.060001	160.100006	174.899994	0.5603	0.7794	-0.6097
Protein Kinases	CSNK2A2[a]	P19784[a]	Catalytic domain			6HMQ	a/30,32,33,83,86,87,89,90,91,92,93,94,95,96,97,98,99,100,101,115	4							blue		12.95	267.700012	309.899994	0.5243	0.7378	-0.4758
Protein Kinases	BRAF[b],BRAF[a]	P15056[b],P15056[a]	Catalytic domain	IPR001245[a]	Serine-threonine[a]	6NSQ	b/510,511,512,559,562,588,589; a/476,477,478,479,480,517,530,531,533,585,586	4							blue		21.58	209.5	193.5	0.5535	0.8324	-0.218
Protein Kinases	ROCK2[a]	O75116[a]	Catalytic domain	IPR000719[a]	Protein kinase domain[a]	6P5M	a/54,55,56,58,59,80,83,126,162,163,396,397,398,399,400,404,405,406,407	4							blue		22.299999	208.300003	235	0.5884	0.7954	-0.2887
Protein Kinases	ROCK2[a]	O75116[a]	Catalytic domain			6P5P	a/346,349,350,354,355,356,357,359,360,361,363	4							blue		19.76	186.300003	211.199997	0.5118	0.7631	-0.6724
Protein Kinases	CDK4[b]	P11802[b]	Catalytic domain	IPR000719[b]	Protein kinase domain[b]	6P8E	b/29,30,31,94,95,96,97,98,148,149,150,155	4							blue		17.76	181.300003	176.600006	0.5242	0.7097	-0.8748
Protein Kinases	PRPF4B[b],PRPF4B[c]	Q13523[b],Q13523[c]	Catalytic domain	IPR000719[c]	Protein kinase domain[c]	6PJJ	b/793,794,797,998,1003,1004; c/730,733,734,737,738,741,756,758	4							blue		17.049999	186.199997	230.300003	0.608	0.8304	-0.1892
Protein Kinases	TBK1[a]	Q9UHD2[a]	Catalytic domain	IPR000719[a]	Protein kinase domain[a]	6RSU	a/223,224,225,226,228,229,230,232,233,250,253,254	4							blue		14.26	192.100006	210	0.5312	0.7778	-0.5478
Protein Kinases	TBK1[a]	Q9UHD2[a]	Catalytic domain			6RSU	a/272,273,275,276,323,324,325,338,341,342	4							blue		24.4	192	168.300003	0.8041	0.9206	0.6339
Protein Kinases	RIPK2[a],RIPK2[b]	O43353[a],O43353[b]	Catalytic domain	IPR001245[a]	Serine-threonine[a]	6SZJ	a/72,74,75,76,78,80,82,96,134,137,138,139,161; b/8,9,10,11,12,13,14,17,37,39,40,71,74,75,76,78,80,81,82,96	4							blue		15.76	581.299988	553.900024	0.5763	0.8612	0.7007
Protein Kinases	IRAK4[a],IRAK4[b],IRAK4[d]	Q9NWZ3[a],Q9NWZ3[b],Q9NWZ3[d]	Catalytic domain	IPR001245[a],IPR001245[d]	Serine-threonine[a],Serine-threonine[d]	6UYA	a/202,204,208,209,241,242,243,245,247,263,264,265,266,320,321,322,324,326; b/185,186,278,279; d/281,282,284,286,287,290,322,323,418,419,420	4							blue		16.209999	554.799988	529.700012	0.4868	0.7611	0.0688
Protein Kinases	CDC7[a],DBF4[b]	O00311[a],Q9UBU7[b]	Catalytic domain			6YA7	a/48,55,56,57,58,59,76,77,78,84; b/341,342,343,344	4							blue		28.129999	214.600006	242.300003	0.5603	0.734	-0.5722
Protein Kinases	IGF1R[a]	P08069[a]	Catalytic domain			1K3A	a/1058,1059,1060,1064,1080,1125,1150,1275,1276,1277,1278,1279,1281,1282,1284	4							blue	a/C1059(reactive:0.685)	11.56	175.399994	223.800003	0.516	0.7407	-0.7957
Protein Kinases	KDR[a]	P35968[a]	Catalytic domain			1Y6B	a/825,826,827,828,829,830,833,854,855,856,857,858,859,860,902,903	4							blue		11.52	234.100006	251.800003	0.4843	0.6917	-0.8473
Protein Kinases	INSR[b],INSR[d]	P06213[b],P06213[d]	Catalytic domain	IPR001245[b],IPR001245[d]	Serine-threonine[b],Serine-threonine[d]	2B4S	b/1059,1061,1068,1071,1072,1097,1098,1099; d/1036,1038,1058,1059,1060,1061,1068,1071,1072,1097,1098,1099	4							blue		12.21	252.5	300.600006	0.537	0.8395	-0.08966
Protein Kinases	HCK[a],HCK[b]	P08631[a],P08631[b]	Catalytic domain	IPR001245[b]	Serine-threonine[b]	2HCK	a/517,519,520; b/152,153,155,156,157,159,160,161,190,191,194,195,196,197,315,316,356,357,359,360,363,392,393,394,511,512,514,515,516,517,520,521,523	4							blue		19.190001	605.700012	632	0.4725	0.7034	-0.1264
Protein Kinases	FGFR1[a],PLCG1[b]	P11362[a],P19174[b]	Catalytic domain	IPR028174[a],IPR000980[b]	Fibroblast growth factor receptor 1, catalytic domain[a],SH2 domain[b]	3GQI	a/605,609,612,613,751,752,755; b/594,609,611,612,613,614,615,622	4							blue		14.14	251.600006	221.199997	0.5967	0.8907	0.2452
Protein Kinases	CSF1R[a]	P07333[a]	Catalytic domain			3LCD	a/566,569,570,571,572,574,575,635,638,639	4							blue		13.96	159.699997	168	0.5256	0.7875	-0.6585
Protein Kinases	HCK[a]	P08631[a]	Catalytic domain	IPR001245[a]	Serine-threonine[a]	3VS4	a/151,152,153,155,156,157,159,160,161,191,194,195,196,197,315,316,356,357,359,360,364,392,393,394,512,513,515,516,520,521	4							blue		19.709999	601.900024	597.5	0.5071	0.7352	0.07274
Protein Kinases	SYK[a]	P43405[a]	Catalytic domain			4FL3	a/350,351,352,359,360,361,362,422,425,426,427,428,434,435,436	4							blue		16.33	205.699997	215.399994	0.5588	0.8133	-0.2945
Protein Kinases	SYK[a]	P43405[a]	Catalytic domain			4FL3	a/136,138,343,345,346,348,349,350,351,353,354,357,392,394,395,397	4							blue		24.24	181.399994	203	0.463	0.7164	-0.9865
Protein Kinases	JAK2[a]	O60674[a]	Catalytic domain			4GMY	a/836,837,838,839,840,841,842,843,844,845,846,847,848,868,870,914,917,918,919,921,922	4							blue	a/C917(0.465)	23.17	382.5	418.600006	0.494	0.7039	-0.415
Protein Kinases	ZAP70[a]	P43403[a]	Catalytic domain			4K2R	a/131,133,310,312,313,314,315,316,317,318,320,321,362,364,365,402,415,416	4							blue		18.940001	247.199997	273.799988	0.5475	0.7743	-0.3384
Protein Kinases	ITK[a]	Q08881[a]	Catalytic domain	IPR020635[a]	Tyrosine-protein kinase, catalytic domain[a]	4QD6	a/386,387,422,436,437,438,439,491,492,495,497	4							blue		17.48	184.699997	187.600006	0.4984	0.7445	-0.782
Protein Kinases	ERBB3[a],EGFR[b]	P21860[a],P00533[b]	Catalytic domain	IPR001245[b]	Serine-threonine[b]	4RIX	a/939,942,943,946,964; b/757,761,764,765,859,860,861	4							blue		9.108	165.300003	180.199997	0.5405	0.7103	-0.9037
Protein Kinases	ROS1[a],ROS1[a1]	P08922[a],P08922[a1]	Catalytic domain	IPR001245[a],IPR001245[a1]	Serine-threonine[a],Serine-threonine[a1]	4UXL	a/2042,2046,2047,2048,2049,2051,2052,2152,2155,2156,2157,2159,2163,2181,2182,2183,2184,2185; a1/2042,2046,2047,2048,2049,2051,2052,2152,2155,2156,2157,2159,2163,2181,2182,2183,2184,2185	4							blue		12.7	584.599976	632.5	0.6244	0.7582	0.4085
Protein Kinases	ALK[a]	Q9UM73[a]	Catalytic domain			5IUH	a/1094,1095,1098,1099,1170,1173,1174,1243,1244,1245,1246,1248	4							blue		9.545	167	174.800003	0.6107	0.785	-0.4419
Protein Kinases	EPHA2[a]	P29317[a]	Catalytic domain	IPR008266[a]	Tyrosine-protein kinase, active site[a]	5NKH	a/665,666,669,670,733,734,735,736,738,760,761,762,763,764,765,766,767,768,770,771,792	4							blue		8.937	302.600006	383.399994	0.452	0.655	-0.8757
Protein Kinases	JAK3[a]	P52333[a]	Catalytic domain	IPR001245[a]	Serine-threonine[a]	5W86	a/1035,1036,1038,1039,1040,1041,1042,1044,1045,1046,1049	4							blue		16.73	198.300003	198.399994	0.6766	0.8234	-0.01453
Protein Kinases	BTK[a],BTK[b]	Q06187[a],Q06187[b]	Catalytic domain	IPR001245[a],IPR001245[b]	Serine-threonine[a],Serine-threonine[b]	5XYZ	a/449,452,453,454,455,457,458,459,460,536,539; b/449,450,452,453,454,455,457,458,459,460	4							blue		13.89	331.799988	330.100006	0.5979	0.8703	0.3718
Protein Kinases	EPHA2[a]	P29317[a]	Catalytic domain			6HES	a/604,605,606,667,668,670,671,672,673,675,676,677,678,679,680	4							blue		9.462	178.699997	195.600006	0.4756	0.7644	-0.7803
Protein Kinases	FGFR4[a]	P22455[a]	Catalytic domain			6JPE	a/459,460,461,462,463,466,488,489,491,494,529,537,538	4							blue		14.53	205.899994	228	0.5075	0.6816	-0.9295
Protein Kinases	FGFR3[a]	P22607[a]	Catalytic domain			6LVM	a/464,465,466,467,468,471,493,494,495,496,542,543	4							blue		15.83	229.600006	234.5	0.5084	0.6935	-0.7999
Protein Kinases	ABL1[a]	P00519[a]	Catalytic domain			1OPL	a/94,95,96,98,99,226,227,228,229,230,231,232,233,234,235,294,302,303	4							blue		21.799999	285.200012	242.399994	0.5285	0.8539	0.03782
Protein Kinases	HCK[a]	P08631[a]	Catalytic domain			1QCF	a/92,93,111,112,113,114,131,246,247,248,249,250,251,252,253,254,255,284,285,286,287,309,310,312,313,318,319,320,321,334,335,336,337,390,391,400	4							blue		13.8	568.700012	614.200012	0.4963	0.7699	0.1433
Protein Kinases	SRC[a]	P12931[a]	Catalytic domain			2H8H	a/120,136,137,138,254,255,256,321,322,323,325,327	4							blue		15.92	161.399994	190.800003	0.4913	0.737	-0.9276
Protein Kinases	HCK[a]	P08631[a]	Catalytic domain			3VS3	a/92,93,94,95,96,114,127,251,252,282,284	4							blue		30.52	242.399994	242	0.6848	0.8285	0.1725
Protein Kinases	CDK2[a]	P24941[a]	Catalytic domain	IPR000719[a]	Protein kinase domain[a]	1F5Q	a/218,219,220,221,222,223,226,242,243,244,245,246,248,264,267,268,269,270	4						Pocket PK1	purple		17.85	281	288.700012	0.542	0.7012	-0.5442
Protein Kinases	MAPKAPK2[a3],MAPKAPK2[a5]	P49137[a3],P49137[a5]	Catalytic domain	IPR000719[a5]	Protein kinase domain[a5]	1NY3	a3/314,315,317,318,321,322; a5/281,282,283,284,285,303,306,307,308,309,312	4						Pocket PK1	purple		16.639999	236.199997	244.699997	0.5222	0.8189	-0.2535
Protein Kinases	MAPK10[a]	P53779[a]	Catalytic domain	IPR000719[a]	Protein kinase domain[a]	1PMU	a/278,279,280,281,282,283,305,306,307,308,309,340,341,342,343,346	4						Pocket PK1	purple	a/C283(reactive:0.645)	17.16	156.199997	176.699997	0.521	0.7419	-0.8648
Protein Kinases	MKNK2[a]	Q9HBH9[a]	Catalytic domain	IPR000719[a]	Protein kinase domain[a]	2AC5	a/279,286,294,295,325,326,327,328,329,345,346,349,350,351	4						Pocket PK1	purple		15.81	249	212.5	0.7265	0.8646	0.4294
Protein Kinases	PAK6[a]	Q9NQU5[a]	Catalytic domain	IPR000719[a]	Protein kinase domain[a]	2C30	a/592,618,619,620,621,624,632,635,636,639,640	4						Pocket PK1	purple		16.99	170.899994	182.699997	0.5815	0.7538	-0.6139
Protein Kinases	PAK5[a]	Q9P286[a]	Catalytic domain	IPR000719[a]	Protein kinase domain[a]	2F57	a/634,659,660,661,662,663,666,674,677,678,681,682	4						Pocket PK1	purple		16.98	156	165.800003	0.625	0.8411	-0.2391
Protein Kinases	MAPK6[a]	Q16659[a]	Catalytic domain	IPR000719[a]	Protein kinase domain[a]	2I6L	a/245,246,247,248,249,250,251,271,273,274,275,276,277,278,279,294,297,298,299	4						Pocket PK1	purple		20.040001	270.700012	310	0.4991	0.6833	-0.7396
Protein Kinases	CDK4[a]	P11802[a]	Catalytic domain	IPR000719[a]	Protein kinase domain[a]	3G33	a/230,231,232,233,234,237,254,273,276,277,278,279,282	4						Pocket PK1	purple		17.73	186.600006	196.800003	0.5821	0.7375	-0.6123
Protein Kinases	MAPK14[a]	Q16539[a]	Catalytic domain	IPR000719[a]	Protein kinase domain[a]	3HVC	a/239,240,241,242,243,245,246,247,259,260,262,264,265,266,267,290,291,292,295	4						Pocket PK1	purple		25.450001	243.800003	289	0.4732	0.7004	-0.8083
Protein Kinases	CDK5[a]	Q00535[a]	Catalytic domain	IPR000719[a]	Protein kinase domain[a]	3O0G	a/218,219,220,221,222,223,226,227,244,246,247,248,249,260,261,264,267,268,269,270,273	4						Pocket PK1	purple	a/C269(reactive:0.7)	18.9	332.100006	325.5	0.4956	0.7848	-0.1965
Protein Kinases	MAPK1[a]	P28482[a]	Catalytic domain	IPR000719[a]	Protein kinase domain[a]	3W55	a/200,237,241,246,247,248,249,252,255,256,257,260,261,263,264,265,267,268,269,296	4						Pocket PK1	purple		18.559999	247	273.899994	0.5918	0.7381	-0.3808
Protein Kinases	MAPKAPK2[d1],MAPKAPK2[f1]	P49137[d1],P49137[f1]	Catalytic domain	IPR000719[d1],IPR000719[f1]	Protein kinase domain[d1],Protein kinase domain[f1]	3WI6	d1/281,282,283,284,285,286,303,306,307,308,309,312; f1/314,315,317,318,321,322,323	4						Pocket PK1	purple		16.59	332.700012	313.399994	0.5592	0.7819	-0.06245
Protein Kinases	GSK3B[a],GSK3B[b]	P49841[a],P49841[b]	Catalytic domain	IPR000719[b]	Protein kinase domain[b]	3ZRL	a/307,308,309,310,311; b/273,274,275,276,277,280,293,295,296,297,298,299,300,301,302,318,321,322,323	4						Pocket PK1	purple		19.41	336	374.200012	0.5114	0.7508	-0.2863
Protein Kinases	CSNK2A1[c]	P68400[c]	Catalytic domain	IPR000719[c]	Protein kinase domain[c]	4DGL	c/248,249,253,256,257,260,278,279,280,281,282,298,302,305,306,307,308,311	4						Pocket PK1	purple		18.65	316.5	339	0.5896	0.7886	-0.004127
Protein Kinases	MAPK8[a]	P45983[a]	Catalytic domain	IPR000719[a]	Protein kinase domain[a]	4HYU	a/241,242,243,244,245,246,248,249,260,261,263,265,266,267,268,269,270,271,273,302,303,304,305,308	4						Pocket PK1	purple	a/C245(reactive:0.745)	17.41	299.5	376.299988	0.4617	0.6854	-0.7413
Protein Kinases	MAPK7[a]	Q13164[a]	Catalytic domain	IPR000719[a]	Protein kinase domain[a]	4IC7	a/275,277,278,279,280,281,282,283,286,298,299,300,301,302,303,304,305,306,307,308,309,325,328,329,330,331	4						Pocket PK1	purple		18.629999	326.600006	378.299988	0.4751	0.7255	-0.4891
Protein Kinases	IKBKB[a]	O14920[a]	Catalytic domain	IPR000719[a]	Protein kinase domain[a]	4KIK	a/240,241,272,275,276,278,279,282,287,288,289,290,291,292,293,294,302,305,306	4						Pocket PK1	purple		19.030001	324.200012	323.200012	0.5757	0.757	-0.1421
Protein Kinases	RPS6KB1[a]	P23443[a]	Catalytic domain	IPR000719[a]	Protein kinase domain[a]	4L45	a/284,292,293,308,309,310,311,312,313,316,321,324,325,328,329,330	4						Pocket PK1	purple	a/C308(reactive:0.795)	13.1	250.199997	228.899994	0.7058	0.8305	0.2514
Protein Kinases	MAPK13[a]	O15264[a]	Catalytic domain	IPR000719[a]	Protein kinase domain[a]	4MYG	a/233,236,237,239,240,241,258,261,263,264,265,266,268	4						Pocket PK1	purple		21.690001	165.800003	185.699997	0.631	0.7859	-0.3977
Protein Kinases	MAPK13[a]	O15264[a]	Catalytic domain	IPR000719[a]	Protein kinase domain[a]	4YNO	a/239,240,241,242,243,245,246,264,265,266,267,290,291,292,295	4						Pocket PK1	purple		18.9	164.800003	197.899994	0.52	0.7014	-0.987
Protein Kinases	DYRK1A[a]	Q13627[a]	Catalytic domain	IPR000719[a]	Protein kinase domain[a]	4YU2	a/367,371,394,396,398,404,405,406,407,408,412,413,414,415,416,417,418	4						Pocket PK1	purple		22.43	290.799988	311.299988	0.5114	0.6737	-0.6967
Protein Kinases	RPS6KA3[a]	P51812[a]	Catalytic domain	IPR000719[a]	Protein kinase domain[a]	5D9L	a/252,268,282,283,284,285,287,300,303,304,305,306,309	4						Pocket PK1	purple		13.57	241.899994	250.100006	0.5433	0.737	-0.5107
Protein Kinases	GRK2[a]	P25098[a]	Catalytic domain	IPR000719[a]	Protein kinase domain[a]	5UKL	a/375,391,406,409,410,411,412,413,422,425,426,429,430,431,432,435	4						Pocket PK1	purple		15.37	219.899994	249.5	0.5079	0.7653	-0.5498
Protein Kinases	CLK2[a]	P49760[a]	Catalytic domain	IPR000719[a]	Protein kinase domain[a]	6FYK	a/391,394,395,396,397,398,399,419,421,423,431,432,437,438,439,457,460,461,462	4						Pocket PK1	purple		18.9	259.299988	331.299988	0.4983	0.7014	-0.7021
Protein Kinases	GSK3B[a]	P49841[a]	Catalytic domain	IPR000719[a]	Protein kinase domain[a]	6HK7	a/229,266,267,270,273,274,275,276,277,278,280,281,289,291,292,293,294,295,296,297,298,323	4						Pocket PK1	purple		19.59	388.700012	410.799988	0.5737	0.7192	-0.1616
Protein Kinases	SLK[a]	Q9H2G2[a]	Catalytic domain	IPR000719[a]	Protein kinase domain[a]	6HVD	a/252,253,254,255,258,266,269,270,271,273,274,275,279,280,281	4						Pocket PK1	purple		14.62	185	258.100006	0.5521	0.6996	-0.8361
Protein Kinases	CLK1[a]	P49759[a]	Catalytic domain	IPR000719[a]	Protein kinase domain[a]	6Q8K	a/389,392,393,394,395,396,397,399,413,416,417,418,419,421,426,429,430,435,436,437,455,458,459,460	4						Pocket PK1	purple		18.1	366.399994	482.799988	0.4742	0.6903	-0.5451
Protein Kinases	CSNK2A2[a]	P19784[a]	Catalytic domain	IPR000719[a]	Protein kinase domain[a]	6QY9	a/249,250,254,257,258,261,279,280,281,282,283,296,299,300,303,306,307,308,309,312	4						Pocket PK1	purple		18.75	363.399994	391.899994	0.5771	0.7752	0.01705
Protein Kinases	FLT3[a],FLT3[a1]	P36888[a],P36888[a1]	Catalytic domain	IPR020635[a],IPR020635[a1]	Tyrosine-protein kinase, catalytic domain[a],Tyrosine-protein kinase, catalytic domain[a1]	4RT7	a/905,906,907,920,923,924,927,928,929,932,933,934; a1/906,907,920,923,924,927,928,929,932,933,934	4						Pocket PK1	purple		19.389999	347.100006	348.100006	0.5235	0.6707	-0.5503
Protein Kinases	INSR[a]	P06213[a]	Catalytic domain	IPR001245[a]	Serine-threonine[a]	4XLV	a/1254,1255,1256,1257,1266,1269,1270,1273,1274,1275	4						Pocket PK1	purple		15.49	180.5	195.199997	0.7054	0.8371	0.03527
Protein Kinases	NTRK1[a]	P04629[a]	Catalytic domain	IPR001245[a]	Serine-threonine[a]	5KVT	a/692,693,694,711,715,728,740,743,744,745,746,761,764,765,766	4						Pocket PK1	purple		8.699	189.600006	210	0.6624	0.8775	0.1334
Protein Kinases	DDR1[a],DDR1[b]	Q08345[a],Q08345[b]	Catalytic domain	IPR020635[a]	Tyrosine-protein kinase, catalytic domain[a]	6GWR	a/865,867,868,869,881,885,889; b/663,664,666,667,670	4						Pocket PK1	purple		17.41	159.600006	195.399994	0.5819	0.7167	-0.8102
Protein Kinases	TGFBR1[b]	P36897[b]	Catalytic domain	IPR000719[b]	Protein kinase domain[b]	1B6C	b/314,317,318,394,397,398,401,479,480,482,483,484,485,486	4						Pocket PK6	red		11.93	181.399994	199.399994	0.5348	0.8551	-0.2774
Protein Kinases	MAPKAPK2[a5],MAPKAPK2[a10]	P49137[a5],P49137[a10]	Catalytic domain	IPR000719[a5],IPR000719[a10]	Protein kinase domain[a5],Protein kinase domain[a10]	1NY3	a5/178,179,181,232,233,236,237,238,239,241,242,243,246,310,311,313,314,315,316,317; a10/277,280,281,308,309,310,312	4						Pocket PK6	red		10.24	405.399994	376.899994	0.6009	0.8405	0.409
Protein Kinases	SLK[a]	Q9H2G2[a]	Catalytic domain	IPR000719[a]	Protein kinase domain[a]	2JFL	a/147,148,150,208,209,210,211,214,215,218,282,283,284	4						Pocket PK6	red		11.34	180.5	173.5	0.6146	0.809	-0.2813
Protein Kinases	MAPK14[a]	Q16539[a]	Catalytic domain			2ONL	a/139,142,143,201,202,203,206,283,286,287,290,293,294,295,296,297,298,299,300,301,302,304,305,306,319	4						Pocket PK6	red		15.19	360.600006	458.899994	0.5379	0.6496	-0.573
Protein Kinases	CAMK2D[a]	Q13557[a]	Catalytic domain	IPR000719[a]	Protein kinase domain[a]	2WEL	a/125,128,129,167,169,193,194,197,244,247,251,257,258,259,260,261,262,263,264,265,266,268,269,270	4						Pocket PK6	red		10.16	429.5	507.100006	0.5124	0.6809	-0.3779
Protein Kinases	MARK2[a]	Q7KZI7[a]	Catalytic domain	IPR000719[a]	Protein kinase domain[a]	3IEC	a/164,167,168,200,202,229,230,233,283,286,290,291,292,293,294,295,296,297	4						Pocket PK6	red		11.88	221	272	0.46	0.692	-0.9441
Protein Kinases	RPS6KA1[a]	Q15418[a]	Catalytic domain	IPR000719[a]	Protein kinase domain[a]	3RNY	a/524,527,528,574,590,591,593,594,597,660,661,663,664,665,666,667	4						Pocket PK6	red		11.95	262.399994	281.200012	0.5602	0.7054	-0.5368
Protein Kinases	GRK2[a]	P25098[a]	Catalytic domain	IPR000719[a]	Protein kinase domain[a]	3V5W	a/306,309,310,312,342,369,370,371,374,433,438,439,441,442,443,444,445,448	4						Pocket PK6	red	a/C439(0.255)	12.58	233.899994	260.700012	0.4793	0.7163	-0.7624
Protein Kinases	CDKL2[a]	Q92772[a]	Catalytic domain	IPR000719[a]	Protein kinase domain[a]	4AAA	a/115,118,119,171,176,178,179,180,181,182,185,222,224,225,272,273,275,276,277,278,279	4						Pocket PK6	red	a/C278(reactive:0.65)	11.85	235.899994	292.399994	0.5331	0.6926	-0.7274
Protein Kinases	PRPF4B[a],PRPF4B[b]	Q13523[a],Q13523[b]	Catalytic domain	IPR000719[b]	Protein kinase domain[b]	4IAN	a/996; b/867,868,869,872,988,989,991,992,993,994	4						Pocket PK6	red		11.26	165.600006	160	0.5868	0.7622	-0.5927
Protein Kinases	RPS6KA3[a]	P51812[a]	Catalytic domain	IPR000719[a]	Protein kinase domain[a]	4NW5	a/182,185,186,188,219,220,221,222,223,224,245,246,247,248,251,307,308,312,313,314,317,318	4						Pocket PK6	red		11.64	279.100006	353.600006	0.4898	0.6863	-0.7263
Protein Kinases	MAPKAPK2[a]	P49137[a]	Catalytic domain	IPR000719[a]	Protein kinase domain[a]	4TYH	a/214,215,216,217,219,220,221,236,238,239,241,242,243,246,304,307,310,311,312,313,314,315,316,318	4						Pocket PK6	red		11.53	394	405.700012	0.4945	0.7186	-0.3338
Protein Kinases	ULK1[a]	O75385[a]	Catalytic domain	IPR008271[a]	Serine[a]	4WNP	a/126,129,130,133,134,135,172,173,174,176,199,200,201	4						Pocket PK6	red		8.478	187.399994	189.600006	0.5727	0.766	-0.5182
Protein Kinases	PDPK1[a]	O15530[a]	Catalytic domain	IPR000719[a]	Protein kinase domain[a]	4XX9	a/194,197,198,237,238,260,261,262,265,321,322,326,327,328,329,332,333	4						Pocket PK6	red	a/C260(reactive:0.795),a/C327(0.31)	12.11	188	224.899994	0.6049	0.8031	-0.2968
Protein Kinases	DYRK1A[a]	Q13627[a]	Catalytic domain	IPR000719[a]	Protein kinase domain[a]	5A4Q	a/213,219,273,274,275,277,278,279,339,340,341,343,344,458,464,465,466,467,468,469,470,471,472	4						Pocket PK6	red		9.195	292.200012	399.299988	0.4978	0.6896	-0.6612
Protein Kinases	BRAF[a],BRAF[b]	P15056[a],P15056[b]	Catalytic domain	IPR001245[a],IPR000719[b]	Serine-threonine[a],Protein kinase domain[b]	5FD2	a/634,635,636,701,702,704,705,706,709; b/692,695,698,702,703,704,705,706,709,713	4						Pocket PK6	red		12.76	187.899994	222.100006	0.6093	0.8008	-0.2964
Protein Kinases	BRAF[a],BRAF[b]	P15056[a],P15056[b]	Catalytic domain	IPR000719[a]	Protein kinase domain[a]	5FD2	a/688,691,692,695,705,709,710,713,716; b/709,712,715,716,719	4						Pocket PK6	red		18.549999	165.199997	181.399994	0.5251	0.7022	-0.9707
Protein Kinases	GSK3B[a]	P49841[a]	Catalytic domain			5HLP	a/170,173,174,235,236,237,240,319,325,326,327,328,329,330,331,332,333,369	4						Pocket PK6	red		10.34	202	228.899994	0.6007	0.7674	-0.3935
Protein Kinases	PRKCI[a]	P41743[a]	Catalytic domain	IPR000719[a]	Protein kinase domain[a]	5LI1	a/367,370,371,372,373,404,405,406,407,408,409,423,429,430,431,432,433,436,501,502,506,507,508,509,510,512,513,514	4						Pocket PK6	red	a/C507(0.49)	11.97	406.600006	398.5	0.4847	0.7017	-0.3996
Protein Kinases	SNRK[a]	Q9NRH2[a]	Catalytic domain	IPR000719[a]	Protein kinase domain[a]	5YKS	a/131,132,192,194,195,198,254,255,257,258,259,260,261	4						Pocket PK6	red		11.86	164.699997	182.899994	0.5223	0.7321	-0.8614
Protein Kinases	PRKACA[a]	P17612[a]	Catalytic domain	IPR000719[a]	Protein kinase domain[a]	6BYR	a/0,0,0,0,0,0,0,0,0,0,0,0,0,282,287,290,291,294,295,296	4						Pocket PK6	red		21.65	392	390.700012	0.5145	0.7115	-0.3202
Protein Kinases	PRKAA1[a],PRKAB1[b]	Q13131[a],Q9Y478[b]	Catalytic domain			6C9H	a/139,142,143,145,175,202,204,205,208,258,264,265,266,267,268,269,270,271,292,293,294,295; b/209,230,231,232,233,256,258,259,261	4						Pocket PK6	red		12.77	515.099976	492.299988	0.5404	0.7803	0.2112
Protein Kinases	MKNK2[a]	Q9HBH9[a]	Catalytic domain	IPR000719[a]	Protein kinase domain[a]	6CJH	a/194,197,198,200,270,271,272,274,275,278,358,359,360	4						Pocket PK6	red		11.5	220.600006	205.600006	0.6008	0.7801	-0.2783
Protein Kinases	CSNK2A1[a]	P68400[a]	Catalytic domain	IPR000719[a]	Protein kinase domain[a]	6FVG	a/9,10,11,148,210,211,212,215,303,306,309,310,311,312,313,314,315,317	4						Pocket PK6	red		10.79	201	241.699997	0.6481	0.8292	-0.04657
Protein Kinases	ACVR1[a],ACVR1[b]	Q04771[a],Q04771[b]	Catalytic domain	IPR001245[a],IPR001245[b]	Serine-threonine[a],Serine-threonine[b]	6GIN	a/397,401,483,484,485,486,490; b/361,365,366,367,368,394,395,396,397	4						Pocket PK6	red	b/C395(reactive:0.645)	15.9	281.700012	305.600006	0.4605	0.7504	-0.5333
Protein Kinases	ULK2[a]	Q8IYT8[a]	Catalytic domain	IPR008271[a]	Serine[a]	6QAU	a/119,122,123,127,128,129,165,193,194,196,197,261,262	4						Pocket PK6	red		7.269	162.800003	173.600006	0.7094	0.8344	-0.04238
Protein Kinases	STK17B[a]	O94768[a]	Catalytic domain	IPR000719[a]	Protein kinase domain[a]	6QF4	a/147,150,151,213,214,215,218,278,279,281,282,283,284,285	4						Pocket PK6	red		12.12	171	203.699997	0.5929	0.7886	-0.451
Protein Kinases	EGFR[a],EGFR[a1]	P00533[a],P00533[a1]	Catalytic domain	IPR020635[a1]	Tyrosine-protein kinase, catalytic domain[a1]	2GS2	a/753,756,757,760; a1/946,949,952,956,957,958,959,960,963,967	4						Pocket PK6	red		15.41	189.800003	200.300003	0.5445	0.6968	-0.8454
Protein Kinases	HCK[a],HCK[b]	P08631[a],P08631[b]	Catalytic domain	IPR001245[a],IPR001245[b]	Serine-threonine[a],Serine-threonine[b]	2HCK	a/492,499,500,501,502,503,505,506,509; b/492,499,500,501,502,503,505,506,509	4						Pocket PK6	red		18.1	284.399994	279.5	0.5735	0.8735	0.215
Protein Kinases	SYK[a]	P43405[a]	Catalytic domain	IPR001245[a]	Serine-threonine[a]	4FL2	a/22,42,44,45,46,52,63,64,65,67,75,76,77,79,80,82,88,92,97,98,99,599,600,601,603,604,621,624,625,628,629,631,632	4						Pocket PK6	red		20.77	460.100006	483.399994	0.5669	0.816	0.3286
Protein Kinases	PTK2[a],PTK2[b]	Q05397[a],Q05397[b]	Catalytic domain	IPR020635[a],IPR020635[b]	Tyrosine-protein kinase, catalytic domain[a],Tyrosine-protein kinase, catalytic domain[b]	4GU6	a/532,535,536,538,539,668,670,673; b/532,535,536,538,539,668,670,673	4						Pocket PK6	red		14.51	249.800003	280.600006	0.5515	0.7727	-0.3276
Protein Kinases	JAK1[a]	P23458[a]	Catalytic domain	IPR001245[a]	Serine-threonine[a]	4IVB	a/998,1028,1029,1030,1031,1032,1033,1059,1060,1061,1064,1136,1137,1139,1140,1141	4						Pocket PK6	red		12.68	194.800003	254.199997	0.5352	0.6648	-0.9737
Protein Kinases	PTK2[a],PTK2[b]	Q05397[a],Q05397[b]	Catalytic domain	IPR020635[a]	Tyrosine-protein kinase, catalytic domain[a]	4K8A	a/657,660,664,665,666,667,671; b/477,478,539,540,541,542	4						Pocket PK6	red		11.29	233	244.300003	0.476	0.7243	-0.7414
Protein Kinases	EPHA2[a],EPHA2[b]	P29317[a],P29317[b]	Catalytic domain	IPR008266[a]	Tyrosine-protein kinase, active site[a]	4PDO	a/728,731,732,734,736,795,796,797,800,858,859,861,862,863,864,865; b/617,629,694,696	4						Pocket PK6	red		11.22	253.899994	270.700012	0.5416	0.7983	-0.2372
Protein Kinases	EGFR[b]	P00533[b]	Catalytic domain	IPR001245[b]	Serine-threonine[b]	4RIX	b/829,830,832,862,863,864,865,866,867,868,892,893,894,955,956,960	4						Pocket PK6	red		12.8	232.800003	255	0.4551	0.7191	-0.81
Protein Kinases	ERBB3[a],EGFR[b]	P21860[a],P00533[b]	Catalytic domain	IPR001245[a]	Serine-threonine[a]	4RIX	a/943,946,953,954,955,956,957,960,961,964; b/753,754,756,757,760	4						Pocket PK6	red		14.49	214.5	240.300003	0.5046	0.7309	-0.7115
Protein Kinases	ERBB3[a],EGFR[b]	P21860[a],P00533[b]	Catalytic domain	IPR001245[b]	Serine-threonine[b]	4RIY	a/939,942,943,946,956,960,961,964,967,968,975; b/753,754,757,760,761,764,765,859,860,861,869	4						Pocket PK6	red		8.513	366.799988	425.100006	0.504	0.649	-0.6394
Protein Kinases	ROS1[a]	P08922[a]	Catalytic domain	IPR000719[a]	Protein kinase domain[a]	4UXL	a/2189,2190,2192,2193,2196,2204,2205,2206,2210,2214,2217,2218,2221	4						Pocket PK6	red		18.9	183.199997	249.5	0.5525	0.6963	-0.8553
Protein Kinases	TYK2[a]	P29597[a]	Catalytic domain	IPR001245[a]	Serine-threonine[a]	5F20	a/1012,1015,1016,1018,1048,1050,1051,1052,1053,1079,1080,1081,1084,1156,1157,1159,1161,1162,1163	4						Pocket PK6	red		11.25	230.5	308.899994	0.5357	0.6419	-0.9381
Protein Kinases	SYK[a],SYK[b]	P43405[a],P43405[b]	Catalytic domain	IPR000719[b]	Protein kinase domain[b]	5T68	a/371,372,373,374,375,389; b/600,601,603,604,607,625,628,629	4						Pocket PK6	red		20.35	209.399994	230.5	0.536	0.7171	-0.7123
Protein Kinases	SYK[a]	P43405[a]	Catalytic domain	IPR001245[a]	Serine-threonine[a]	5TT7	a/486,488,489,490,518,519,520,521,522,523,524,525,542,548,550,551,552,613,614	4						Pocket PK6	red		11.36	332.700012	373.600006	0.5846	0.7614	-0.08536
Protein Kinases	FLT3[a]	P36888[a]	Catalytic domain	IPR008266[a]	Tyrosine-protein kinase, active site[a]	5X02	a/579,581,583,584,585,586,588,589,803,806,807,808,866,867,868	4						Pocket PK6	red	a/C807(0.01)	10.57	185.399994	188	0.6632	0.7878	-0.2346
Protein Kinases	JAK3[a],JAK3[b]	P52333[a],P52333[b]	Catalytic domain	IPR001245[a]	Serine-threonine[a]	6AAK	a/938,941,942,944,1006,1007,1010,1087,1088,1089; b/862,865,866,869	4						Pocket PK6	red		12.58	170.199997	184.800003	0.5599	0.6901	-0.9172
Protein Kinases	PRKAA1[a],PRKAB2[b]	Q13131[a],O43741[b]	Catalytic domain	IPR000719[a]	Protein kinase domain[a]	4REW	a/204,205,208,264,265,267,268,269; b/211,214,216,219,233,234,236,237	4						Pocket PK6, Pocket PKI3	red		13.55	218.699997	226	0.554	0.8141	-0.2572
Protein Kinases	ROR1	Q01973	Immunoglobulin(-like) domain	IPR003599,IPR003598,IPR007110				4									0	0	0	0	0	0
Protein Kinases	PTK7	Q13308	Immunoglobulin(-like) domain	IPR003599,IPR003598,IPR007110				4									0	0	0	0	0	0
Protein Kinases	KIT[b]	P10721[b]	Immunoglobulin(-like) domain			2E9W	b/69,70,71,93,94,108,133,135,137,167,168	4							black		0	235.199997	208.600006	0.5831	0.8006	-0.1908
Protein Kinases	PDGFRB[x]	P09619[x]	Immunoglobulin(-like) domain			3MJG	x/63,64,65,66,93,95,96,97,99,113,115,117,128,129,130,148,150,176,177	4							black		0	325.899994	345.399994	0.4782	0.7168	-0.518
Protein Kinases	KDR[r1]	P35968[r1]	Immunoglobulin(-like) domain	IPR003599[r1]	Immunoglobulin subtype[r1]	3V6B	r1/149,150,151,152,157,159,179,200,201,202,209,210,211,214	4							black		0	210.600006	196.300003	0.6734	0.776	-0.1641
Protein Kinases	CSF1R[e]	P07333[e]	Immunoglobulin(-like) domain	IPR003599[e]	Immunoglobulin subtype[e]	4LIQ	e/53,54,55,57,76,77,105,106,107,108,109,110,111,186,187,188,189	4							black		0	283.700012	293.200012	0.5799	0.7623	-0.2101
Protein Kinases	CSF1R[a]	P07333[a]	Immunoglobulin(-like) domain	IPR003599[a]	Immunoglobulin subtype[a]	4WRM	a/53,54,55,76,77,101,103,105,106,107,108,109,110,111,112,113,130,186,187,188,189	4							black		0	435.399994	433.5	0.5755	0.8031	0.2569
Protein Kinases	VEGFA[v],VEGFA[w],FLT1[y]	P15692[v],P15692[w],P17948[y]	Immunoglobulin(-like) domain	IPR003598[y]	Immunoglobulin subtype 2[y]	5T89	v/42,43,44,45,48; w/105; y/133,138,140,141,142,170,171,172,173,174,175,204,205,206,208,214,215,216,217,219	4							black		0	431.100006	445.5	0.5745	0.7927	0.2063
Protein Kinases	FLT1[x]	P17948[x]	Immunoglobulin(-like) domain			5T89	x/64,65,98,99,100,101,102,103,104,125,130,133,135,136,137,138,139,155,157,159,189,190	4							black		0	344.200012	409.100006	0.4758	0.6721	-0.6592
Protein Kinases	VEGFA[w],FLT1[x]	P15692[w],P17948[x]	Immunoglobulin(-like) domain	IPR003599[x]	Immunoglobulin subtype[x]	5T89	w/44,48; x/170,171,172,173,174,175,176,204,205,206,208,217,219	4							black		0	221.100006	217.800003	0.5681	0.7984	-0.2789
Protein Kinases	KDR[n]	P35968[n]	Immunoglobulin(-like) domain	IPR003599[n]	Immunoglobulin subtype[n]	2X1W	n/155,156,157,158,159,160,169,171,172,178,179,180,181,201,202,203	4							blue		0	198	251.899994	0.5057	0.6957	-0.9069
Protein Kinases	PDGFB[a],PDGFRB[y]	P01127[a],P09619[y]	Immunoglobulin(-like) domain			3MJG	a/158,161,162,163,165; y/133,134,136,137,138,139,140,145,146,148,209	4							blue		0	217.100006	271.100006	0.4968	0.7009	-0.8387
Protein Kinases	FLT1[x]	P17948[x]	Immunoglobulin(-like) domain	IPR003599[x]	Immunoglobulin subtype[x]	5T89	x/49,60,61,63,65,66,67,68,69,70,71,72,73,92,93,94,101,105	4							blue		0	387.899994	315.399994	0.6575	0.8434	0.5165
Protein Kinases	VEGFA[v],FLT1[x]	P15692[v],P17948[x]	Immunoglobulin(-like) domain			5T89	v/107,115,116,117; x/138,139,140,141,142,143,144,145	4							blue		0	231.899994	265.399994	0.4956	0.6961	-0.8114
Protein Kinases	KIT[b]	P10721[b]	Immunoglobulin(-like) domain			2E9W	b/150,151,154,155,156,157,178,179,182,183,184	4							purple		0	197.800003	194.199997	0.5261	0.7439	-0.6715
Protein Kinases	VEGFC[b],KDR[m]	P49767[b],P35968[m]	Immunoglobulin(-like) domain	IPR003599[m]	Immunoglobulin subtype[m]	2X1W	b/126,129,130,131,165,166,167,171,210,211; m/142,165,166,168,170,190,191,193,194,195,196	4							purple		0	253.600006	290.799988	0.4913	0.766	-0.4798
Protein Kinases	VEGFC[e],KDR[r],VEGFC[e4]	P49767[e],P35968[r],P49767[e4]	Immunoglobulin(-like) domain	IPR003599[r]	Immunoglobulin subtype[r]	2X1X	e/155; r/165,166,168,170,190,191,194,196; e4/126,129,130,131,165,166,167,171,210,211,212	4							purple		0	225.300003	267.899994	0.5252	0.7966	-0.3693
Protein Kinases	PDGFB[a],PDGFB[b],PDGFRB[y]	P01127[a],P01127[b],P09619[y]	Immunoglobulin(-like) domain			3MJG	a/121; b/94,95,96,97,98,99,133,134,135,139,177,178,179,180; y/162,163,164,185,186,187,205	4							purple		0	437.299988	339.899994	0.6135	0.8925	0.6984
Protein Kinases	IL34[a],CSF1R[c]	Q6ZMJ4[a],P07333[c]	Immunoglobulin(-like) domain	IPR003599[c]	Immunoglobulin subtype[c]	4DKD	a/64,65,67,100,103,104,106,107,108,111,116,120,123,149,150,151,152,153,155; c/142,144,145,146,147,148,149,150,151,152,153,154,170	4							purple		0	610.5	628.799988	0.5192	0.7824	0.297
Protein Kinases	IL34[a],CSF1R[c]	Q6ZMJ4[a],P07333[c]	Immunoglobulin(-like) domain	IPR003599[c]	Immunoglobulin subtype[c]	4DKD	a/92,96,99,100,103,127,130,131,134,135,136,137,138,146,149,150; c/142,143,144,146,172,173,174,192,193,194	4							purple		0	548.200012	447.5	0.6266	0.906	0.9482
Protein Kinases	VEGFA[v],VEGFA[w],FLT1[x]	P15692[v],P15692[w],P17948[x]	Immunoglobulin(-like) domain	IPR003598[x]	Immunoglobulin subtype 2[x]	5T89	v/56,58,79; w/48,49,51,52,53,54,55,87,92,97,126,127,128,129,130; x/171,172,173,174,175,177,199,200,201,202,203	4							purple		0	562.200012	531.099976	0.5797	0.7714	0.33
Protein Kinases	FGF1[a],FGFR2[b]	P05230[a],P21802[b]	Immunoglobulin(-like) domain	IPR007110[b]	Immunoglobulin-like domain[b]	1E0O	a/65,66,67,68,101,102,103,104,105,111,112,113,121,123,139,140; b/255,256,257,258,260,261,350,351,352,353,354	4							blue		0	544.299988	483	0.6204	0.7946	0.4898
Protein Kinases	TYRO3[a]	Q06418[a]	Immunoglobulin(-like) domain			1RHF	a/109,112,113,114,132,133,134,135,164,165	4							blue		0	155.899994	190.300003	0.6216	0.7401	-0.6449
Protein Kinases	KIT[a]	P10721[a]	Immunoglobulin(-like) domain	IPR003598[a]	Immunoglobulin subtype 2[a]	2EC8	a/125,127,180,181,203,204,205,206,207,208,238,239,240,241,263,265,266,267,295	4							blue		0	318.799988	301.100006	0.5222	0.7074	-0.4715
Protein Kinases	VEGFB[a],FLT1[x]	P49765[a],P17948[x]	Immunoglobulin(-like) domain	IPR003599[x]	Immunoglobulin subtype[x]	2XAC	a/66,104,105,106,107,108,109; x/137,138,139,140,142,143,144,145,147,218,219,220	4							blue		0	201	242.699997	0.4897	0.7185	-0.8418
Protein Kinases	FLT3[e]	P36888[e]	Immunoglobulin(-like) domain	IPR007110[e]	Immunoglobulin-like domain[e]	3QS7	e/254,255,256,258,259,261,349,373,374,375,376,377,378,396,397,398,399,400,401,402	4							blue		0	292.399994	293.700012	0.4574	0.6899	-0.7514
Protein Kinases	FLT4[a]	P35916[a]	Immunoglobulin(-like) domain	IPR007110[a]	Immunoglobulin-like domain[a]	4BSJ	a/369,371,372,396,398,400,401,402,404,407,409,410,411	4							blue		0	219.5	296.700012	0.5317	0.667	-0.8848
Protein Kinases	FLT1[a],FLT1[c]	P17948[a],P17948[c]	Immunoglobulin(-like) domain	IPR003598[a],IPR003598[c]	Immunoglobulin subtype 2[a],Immunoglobulin subtype 2[c]	4CL7	a/140,141,142,143,172,204,219; c/140,141,142,143,170,172,173,174,175,176,204,206,208,217,219	4							blue		0	283.600006	324.899994	0.5246	0.7447	-0.4054
Protein Kinases	GAS6[b],AXL[c]	Q14393[b],P30530[c]	Immunoglobulin(-like) domain	IPR007110[c]	Immunoglobulin-like domain[c]	4RA0	b/365,366,367,368,369; c/172,174,177,178,179,181,182,183,184,206,208	4							blue		0	202.199997	232.199997	0.4857	0.6798	-0.9995
Protein Kinases	GAS6[b],AXL[d]	Q14393[b],P30530[d]	Immunoglobulin(-like) domain	IPR007110[d]	Immunoglobulin-like domain[d]	4RA0	b/414,416,418; d/66,67,68,69,75,76,77,78,79,81,83,102	4							blue		0	289.700012	250.699997	0.5966	0.8705	0.269
Protein Kinases	CSF1R[a]	P07333[a]	Immunoglobulin(-like) domain	IPR003599[a]	Immunoglobulin subtype[a]	4WRM	a/315,341,342,373,376,397,398,399,400,401,463,464,465	4							blue		0	211.100006	222.899994	0.5689	0.6817	-0.7708
Protein Kinases	CSF1R[a]	P07333[a]	Immunoglobulin(-like) domain	IPR003599[a]	Immunoglobulin subtype[a]	4WRM	a/310,311,312,395,397,400,424,426,459,460,461,462,463,464,465,466	4							blue		0	297.100006	259	0.5721	0.7661	-0.1791
Protein Kinases	FGF9[a],FGFR1[b]	P31371[a],P11362[b]	Immunoglobulin(-like) domain	IPR007110[b]	Immunoglobulin-like domain[b]	5W59	a/168,169; b/159,160,161,162,163,166,175,176,177,179	4							blue		0	206.300003	217.5	0.5123	0.7268	-0.739
Protein Kinases	FGFR2[a1],FGF1[b1]	P21802[a1],P05230[b1]	Immunoglobulin(-like) domain	IPR003598[a1]	Immunoglobulin subtype 2[a1]	1DJS	a1/285,286,287,288,315,316,317,318,319,320,321,324; b1/23,24,25,60,61,62,63,72,79	4							cyan		0	235.699997	230.5	0.5306	0.8447	-0.1344
Protein Kinases	FGF1[a],FGFR3[b]	P05230[a],P22607[b]	Immunoglobulin(-like) domain	IPR003598[b]	Immunoglobulin subtype 2[b]	1RY7	a/23,24,60,61,62,63,64; b/272,282,283,284,285,286,287,308,309,311,312,313,314,315,316,317,318,319,321,322,323,324,325	4							cyan		0	556.5	529.299988	0.5474	0.8059	0.3852
Protein Kinases	KIT[a]	P10721[a]	Immunoglobulin(-like) domain	IPR003599[a]	Immunoglobulin subtype[a]	2EC8	a/337,342,343,344,345,346,347,354,355,359,361,362,363,373,374,393,394,395,400	4							cyan		0	247.800003	325.299988	0.4854	0.6767	-0.8619
Protein Kinases	FGF1[a],FGFR1[c]	P05230[a],P11362[c]	Immunoglobulin(-like) domain	IPR003598[c]	Immunoglobulin subtype 2[c]	3OJV	a/23,60,61,62,63,72,79; c/284,285,286,287,314,315,316,317,318,319,320,323	4							cyan		0	267	248.399994	0.6064	0.8783	0.2617
Protein Kinases	FGFR2[a],FGF1[b]	P21802[a],P05230[b]	Immunoglobulin(-like) domain	IPR003598[a]	Immunoglobulin subtype 2[a]	4J23	a/280,285,286,287,288,315,316,317,319,320,321,324; b/23,60,61,62,63	4							cyan		0	215	190.199997	0.7331	0.8758	0.38
Protein Kinases	FLT1[y]	P17948[y]	Immunoglobulin(-like) domain	IPR003599[y]	Immunoglobulin subtype[y]	5T89	y/461,462,463,464,465,466,491,492,505,506,507,509,518,520	4							cyan		0	169.600006	199.800003	0.5156	0.7202	-0.9022
Protein Kinases	SPEG[a]	Q15772[a]	Immunoglobulin(-like) domain	IPR003598[a]	Immunoglobulin subtype 2[a]	1U2H	a/873,874,875,876,877,878,887,888,889,940,955,956,957	4						Same pocket as Tyrosine-protein kinase family: Immunoglobulin(-like)-domain	darkblue		0	172.899994	193	0.6953	0.8935	0.2027
Protein Kinases	FGF1[c],FGFR2[d]	P05230[c],P21802[d]	Immunoglobulin(-like) domain	IPR007110[d]	Immunoglobulin-like domain[d]	1E0O	c/33,34,128,143; d/160,161,162,163,164,167,169,174,175,176,177,178	4							darkblue		0	302.5	313.899994	0.4606	0.724	-0.5845
Protein Kinases	FGF2[a],FGFR2[e]	P09038[a],P21802[e]	Immunoglobulin(-like) domain	IPR007110[e]	Immunoglobulin-like domain[e]	1IIL	a/168,169,170,186,245,262,263,277; e/160,161,162,163,164,167,169,170,173,174,175,176,177,178	4							darkblue		0	410.5	397.899994	0.5367	0.7626	-0.0344
Protein Kinases	FGF1[a],FGFR3[b]	P05230[a],P22607[b]	Immunoglobulin(-like) domain	IPR007110[b]	Immunoglobulin-like domain[b]	1RY7	a/34,36,50,128,129; b/155,158,159,160,161,162,164,171,172,173,174,175,176,177	4							darkblue	b/C176(0.395)	0	349.399994	368.100006	0.4831	0.6997	-0.5229
Protein Kinases	KIT[b]	P10721[b]	Immunoglobulin(-like) domain	IPR003598[b]	Immunoglobulin subtype 2[b]	2E9W	b/218,220,221,222,223,224,227,228,229,230,304,306,340,341,342,363,366,367,368,369,370,371,373	4							darkblue		0	431	470.299988	0.4878	0.6902	-0.3948
Protein Kinases	FGF1[a],FGFR1[c]	P05230[a],P11362[c]	Immunoglobulin(-like) domain	IPR007110[c]	Immunoglobulin-like domain[c]	3OJV	a/30,32,33,34,36,50,109,128,129,143,146; c/159,160,161,162,163,166,167,168,172,173,174,175,176,177	4							darkblue		0	460.399994	452.200012	0.5032	0.7001	-0.2719
Protein Kinases	TEK[a]	Q02763[a]	Immunoglobulin(-like) domain	IPR007110[a]	Immunoglobulin-like domain[a]	4K0V	a/354,355,356,359,366,367,368,369,370,371,385,424,437,439	4							darkblue		0	183.100006	191.399994	0.5152	0.6936	-0.9511
Protein Kinases	FLT1[y]	P17948[y]	Immunoglobulin(-like) domain			5T89	y/338,339,340,341,344,350,352,353,354,355,356,357	4							darkblue		0	161.100006	197.199997	0.6166	0.8076	-0.3664
Protein Kinases	FGF9[a],FGFR1[b]	P31371[a],P11362[b]	Immunoglobulin(-like) domain	IPR007110[b]	Immunoglobulin-like domain[b]	5W59	a/67,69,145,168,183; b/163,166,167,168,172,173,174,175	4							darkblue		0	206.5	189.600006	0.4771	0.8196	-0.4526
Protein Kinases	FGFR2[b]	P21802[b]	Immunoglobulin(-like) domain	IPR003598[b]	Immunoglobulin subtype 2[b]	1E0O	b/279,280,281,282,284,285,286,287,288,315,316,321,324,325	4							green		0	270.5	299.600006	0.5643	0.7573	-0.3005
Protein Kinases	FGF1[a],FGFR2[b]	P05230[a],P21802[b]	Immunoglobulin(-like) domain	IPR003598[b]	Immunoglobulin subtype 2[b]	1E0O	a/106,108; b/252,253,254,255,256,257,281,282,283,284,346,347,348	4							green		0	197.5	226.100006	0.5938	0.8316	-0.1729
Protein Kinases	FGF2[a],FGF2[d],FGFR2[e],FGFR2[h]	P09038[a],P09038[d],P21802[e],P21802[h]	Immunoglobulin(-like) domain	IPR003598[e]	Immunoglobulin subtype 2[e]	1EV2	a/239,240,241,242,243,244; d/239,240,241,242,244; e/171,172,250,251,253,254,255; h/253,254,255,257,347,348	4							green		0	501.5	494.700012	0.5535	0.7639	0.1568
Protein Kinases	FGF2[b],FGF2[c],FGFR2[f],FGFR2[g]	P09038[b],P09038[c],P21802[f],P21802[g]	Immunoglobulin(-like) domain	IPR007110[f],IPR007110[g]	Immunoglobulin-like domain[f],Immunoglobulin-like domain[g]	1EV2	b/239,240,241,242,244; c/239,240,241,242,244; f/170,171,172,250,251,253,254,255,257,347,348; g/170,171,172,249,250,251,253,254,255,347,348	4							green		0	595.200012	605.400024	0.5792	0.791	0.4483
Protein Kinases	FGFR1[c],FGFR1[d]	P11362[c],P11362[d]	Immunoglobulin(-like) domain	IPR007110[c],IPR007110[d]	Immunoglobulin-like domain[c],Immunoglobulin-like domain[d]	1EVT	c/253,254,255,256,257,350,351,352; d/253,254,255,256,257,350,351,352	4							green		0	256.600006	298	0.4904	0.6779	-0.8202
Protein Kinases	FGF1[a],FGFR3[b]	P05230[a],P22607[b]	Immunoglobulin(-like) domain	IPR003598[b]	Immunoglobulin subtype 2[b]	1RY7	a/106,107,108,109; b/166,167,168,169,170,247,248	4							green		0	179.899994	195.899994	0.6218	0.7378	-0.5481
Protein Kinases	GAS6[a],AXL[d]	Q14393[a],P30530[d]	Immunoglobulin(-like) domain	IPR003599[d]	Immunoglobulin subtype[d]	2C5D	a/392,394,397,398,399,402; d/45,46,47,48,50,136,137,138,139,140,211,214	4							green		0	242.899994	281.600006	0.4822	0.7377	-0.6436
Protein Kinases	KIT[a]	P10721[a]	Immunoglobulin(-like) domain	IPR003598[a]	Immunoglobulin subtype 2[a]	2EC8	a/223,224,225,308,309,310,311,312,340,341	4							green		0	183	176.300003	0.5906	0.8301	-0.2424
Protein Kinases	FGF8[m],FGFR2[p]	P55075[m],P21802[p]	Immunoglobulin(-like) domain			2FDB	m/70,71,72,194,195,196,197; p/226,249,250,251,252,254,255,256,257,281,282,283,318,319,320,321,322,323	4							green		0	598.599976	475.600006	0.5635	0.803	0.464
Protein Kinases	FLT4[a],FLT4[a4]	P35916[a],P35916[a4]	Immunoglobulin(-like) domain	IPR003599[a]	Immunoglobulin subtype[a]	4BSJ	a/421,422,423,424,425,427,428,542,543; a4/425,428	4							green		0	174.600006	220.300003	0.6135	0.7612	-0.497
Protein Kinases	CSF1R[e]	P07333[e]	Immunoglobulin(-like) domain	IPR003598[e]	Immunoglobulin subtype 2[e]	4LIQ	e/197,198,199,200,201,202,203,204,227,228,229,230,232,256,282,283,284,287	4							green		0	359.100006	293.5	0.5492	0.7913	0.008453
Protein Kinases	GAS6[b],AXL[c]	Q14393[b],P30530[c]	Immunoglobulin(-like) domain	IPR007110[c]	Immunoglobulin-like domain[c]	4RA0	b/389,390,392,394,397,398,399,402,404; c/46,47,48,50,135,136,137,138,139,140,141,144,163,164,165,166,209,214,215,216	4							green		0	411.600006	425.799988	0.5171	0.8056	0.09231
Protein Kinases	FGF9[a],FGFR1[b]	P31371[a],P11362[b]	Immunoglobulin(-like) domain			5W59	a/62,64,97,105,138,146,148,188,189,190,191; b/248,249,250,282,283,284,285	4							green		0	269	243.300003	0.6486	0.8865	0.3954
Protein Kinases	FGF9[a],FGFR1[b]	P31371[a],P11362[b]	Immunoglobulin(-like) domain	IPR003598[b]	Immunoglobulin subtype 2[b]	5W59	a/60,61,62,63,64,191,192,201; b/277,278,279,280,285,287,320,321,323,324	4							green		0	237	261.799988	0.4603	0.745	-0.6826
Protein Kinases	GAS6[b],AXL[d]	Q14393[b],P30530[d]	Immunoglobulin(-like) domain	IPR007110[d]	Immunoglobulin-like domain[d]	2C5D	b/314; d/71,72,74,75,76,77,78,79,80,102,103,104,105,106,108,111,115	4							lightblue		0	230.600006	274.399994	0.4795	0.748	-0.6477
Protein Kinases	KIT[a]	P10721[a]	Immunoglobulin(-like) domain	IPR003598[a]	Immunoglobulin subtype 2[a]	2EC8	a/245,246,247,248,251,252,253,254,255,257,275,288	4							lightblue		0	199.5	199.899994	0.6181	0.8017	-0.2283
Protein Kinases	FLT3[e],FLT3[f]	P36888[e],P36888[f]	Immunoglobulin(-like) domain			3QS7	e/388,389,390,408,410; f/361,363,364,365,366,367,407,408,409,410,411	4							lightblue		0	256.100006	335.5	0.4726	0.6707	-0.8905
Protein Kinases	FGFR1[c]	P11362[c]	Immunoglobulin(-like) domain	IPR007110[c]	Immunoglobulin-like domain[c]	1CVS	c/291,292,293,294,299,309,311,328,333,334,335,336,337,338,339,355	4							purple		0	222.5	242.699997	0.4646	0.6958	-0.9135
Protein Kinases	VEGFA[w],FLT1[x]	P15692[w],P17948[x]	Immunoglobulin(-like) domain	IPR003598[x]	Immunoglobulin subtype 2[x]	1QTY	w/48,49,51,52,53,54,87,89,92,127,128,129,130; x/171,172,173,174,175,199,200,202,203	4							purple		0	368.5	368	0.645	0.8202	0.3585
Protein Kinases	KIT[b]	P10721[b]	Immunoglobulin(-like) domain			2E9W	b/384,385,387,388,407,408,409,410,411,433,467,468,469,470,471	4							purple		0	235.399994	241.199997	0.6338	0.7859	-0.1328
Protein Kinases	KIT[a],KIT[b]	P10721[a],P10721[b]	Immunoglobulin(-like) domain	IPR003599[a]	Immunoglobulin subtype[a]	2E9W	a/355,356,358,378,379,380,381,382,386,390; b/330,380,381	4							purple		0	188.800003	166.800003	0.618	0.8486	-0.08458
Protein Kinases	KIT[a]	P10721[a]	Immunoglobulin(-like) domain	IPR003599[a]	Immunoglobulin subtype[a]	2EC8	a/350,351,353,355,357,358,379,380,381,382,383,386,390	4							purple		0	221.5	232.199997	0.5551	0.7525	-0.4882
Protein Kinases	VEGFB[a],FLT1[c]	P49765[a],P17948[c]	Immunoglobulin(-like) domain	IPR003598[c]	Immunoglobulin subtype 2[c]	2XAC	a/42,46,47,48,49,82,83,87,120,121,122,123,124; c/171,172,173,175,199,200,202,203,204	4							purple		0	433.899994	360.899994	0.6401	0.84	0.5462
Protein Kinases	VEGFB[a],VEGFB[b],FLT1[x]	P49765[a],P49765[b],P17948[x]	Immunoglobulin(-like) domain	IPR003598[x]	Immunoglobulin subtype 2[x]	2XAC	a/67,68,69,70,71,72; b/42,45,46,47,81,82,83,123,124; x/171,172,173,175,199,200,202,203,204	4							purple		0	301.399994	285.600006	0.6754	0.9466	0.7772
Protein Kinases	KL[a],FGFR1[c]	Q9UEF7[a],P11362[c]	Immunoglobulin(-like) domain	IPR007110[c]	Immunoglobulin-like domain[c]	5W21	a/541,542,543,544,565,566,567,568,569,571; c/291,292,293,294,299,306,309,310,311,329,330,331,332,334,335,336,337,338,355	4							purple		0	469.5	495.299988	0.532	0.8025	0.2112
Protein Kinases	FGFR1[c],FGFR1[d]	P11362[c],P11362[d]	Immunoglobulin(-like) domain	IPR007110[c],IPR007110[d]	Immunoglobulin-like domain[c],Immunoglobulin-like domain[d]	1CVS	c/160,173,175,177,179,207,209,212,214,216; d/160,172,173,175,177,209,212,214,216	4							red		0	259	297.600006	0.4868	0.6786	-0.8187
Protein Kinases	FGF2[b],FGFR2[f],FGFR2[g]	P09038[b],P21802[f],P21802[g]	Immunoglobulin(-like) domain	IPR003598[f],IPR003598[g]	Immunoglobulin subtype 2[f],Immunoglobulin subtype 2[g]	1EV2	b/242,243; f/172,173,174,208,209,210,211,212,217,219,220; g/255,256,257,258,265,266,267,339,349,350,351,352,353,354,355,356,358	4							red		0	527.799988	551.099976	0.5382	0.8001	0.3024
Protein Kinases	GAS6[a],AXL[c]	Q14393[a],P30530[c]	Immunoglobulin(-like) domain	IPR007110[c]	Immunoglobulin-like domain[c]	2C5D	a/293,309,311,313,317,318,320,446,447,448,449,450,451,452,453,454,455,456,457,458,459; c/53,80,81,82,84,99,101,103	4							red		0	630	541.400024	0.553	0.8961	0.8446
Protein Kinases	TTN	Q8WZ42	Immunoglobulin(-like) domain	IPR003599,IPR003598,IPR007110				4									0	0	0	0	0	0
Protein Kinases	TRIO	O75962	Immunoglobulin(-like) domain	IPR003599,IPR003598,IPR007110				4									0	0	0	0	0	0
Protein Kinases	ROR2	Q01974	Immunoglobulin(-like) domain	IPR003599,IPR003598,IPR007110				4									0	0	0	0	0	0
Protein Kinases	PDGFRB	P09619	Immunoglobulin(-like) domain	IPR003599,IPR003598,IPR007110				4									0	0	0	0	0	0
Protein Kinases	PDGFRA	P16234	Immunoglobulin(-like) domain	IPR003599,IPR003598,IPR007110				4									0	0	0	0	0	0
Protein Kinases	OBSCN	Q5VST9	Immunoglobulin(-like) domain	IPR003599,IPR003598,IPR007110				4									0	0	0	0	0	0
Protein Kinases	NTRK3	Q16288	Immunoglobulin(-like) domain	IPR003599,IPR007110				4									0	0	0	0	0	0
Protein Kinases	NTRK2	Q16620	Immunoglobulin(-like) domain	IPR003599,IPR003598,IPR007110				4									0	0	0	0	0	0
Protein Kinases	NTRK1	P04629	Immunoglobulin(-like) domain	IPR007110				4									0	0	0	0	0	0
Protein Kinases	MYLK	Q15746	Immunoglobulin(-like) domain	IPR003599,IPR003598,IPR007110				4									0	0	0	0	0	0
Protein Kinases	MUSK	O15146	Immunoglobulin(-like) domain	IPR003599,IPR003598,IPR007110				4									0	0	0	0	0	0
Protein Kinases	MERTK	Q12866	Immunoglobulin(-like) domain	IPR003599,IPR007110				4									0	0	0	0	0	0
Protein Kinases	KDR	P35968	Immunoglobulin(-like) domain	IPR003599,IPR003598,IPR007110				4									0	0	0	0	0	0
Protein Kinases	KALRN	O60229	Immunoglobulin(-like) domain	IPR003599,IPR003598,IPR007110				4									0	0	0	0	0	0
Protein Kinases	FGFR4	P22455	Immunoglobulin(-like) domain	IPR003599,IPR003598,IPR007110				4									0	0	0	0	0	0
Protein Kinases	ALPK3	Q96L96	Immunoglobulin(-like) domain	IPR003599,IPR003598,IPR007110				4									0	0	0	0	0	0
Protein Kinases	ALPK2	Q86TB3	Immunoglobulin(-like) domain	IPR003599,IPR003598,IPR007110				4									0	0	0	0	0	0
Protein Kinases	CASK[a]	O14936[a]	PDZ domain	IPR001478[a]	PDZ domain[a]	1KWA	a/495,498,500,501,502,503,504,505,507,517,519,553,556,557,560	3				6HKS[g],6AR4[bqa]	peptide;C1CC1C[C@@H](C([O-])=O)NC(C1(CCN(CC1)Cc1ccccc1C(F)(F)F)c1ccc(cc1)[Br])=O		red		0	307.299988	303.700012	0.4915	0.7453	-0.4192
Protein Kinases	MAST2[a]	Q6P0Q8[a]	PDZ domain	IPR001478[a]	PDZ domain[a]	2KQF	a/1109,1112,1113,1114,1115,1116,1117,1118,1139,1140,1141,1170,1174,1177,1178	3				6HKS[g],6AR4[bqa]	peptide;C1CC1C[C@@H](C([O-])=O)NC(C1(CCN(CC1)Cc1ccccc1C(F)(F)F)c1ccc(cc1)[Br])=O		red		0	220.800003	251.600006	0.5642	0.7053	-0.6557
Protein Kinases	MAST4	O15021	PDZ domain	IPR001478,IPR041489				3				6HKS[g],6AR4[bqa]	peptide;C1CC1C[C@@H](C([O-])=O)NC(C1(CCN(CC1)Cc1ccccc1C(F)(F)F)c1ccc(cc1)[Br])=O				0	0	0	0	0	0
Protein Kinases	MAST3	O60307	PDZ domain	IPR001478,IPR041489				3				6HKS[g],6AR4[bqa]	peptide;C1CC1C[C@@H](C([O-])=O)NC(C1(CCN(CC1)Cc1ccccc1C(F)(F)F)c1ccc(cc1)[Br])=O				0	0	0	0	0	0
Protein Kinases	LIMK2	P53671	PDZ domain	IPR001478				3				6HKS[g],6AR4[bqa]	peptide;C1CC1C[C@@H](C([O-])=O)NC(C1(CCN(CC1)Cc1ccccc1C(F)(F)F)c1ccc(cc1)[Br])=O				0	0	0	0	0	0
Protein Kinases	LIMK1	P53667	PDZ domain	IPR001478				3				6HKS[g],6AR4[bqa]	peptide;C1CC1C[C@@H](C([O-])=O)NC(C1(CCN(CC1)Cc1ccccc1C(F)(F)F)c1ccc(cc1)[Br])=O				0	0	0	0	0	0
Protein Kinases	MAST1[a],MAST1[d]	Q9Y2H9[a],Q9Y2H9[d]	PDZ domain	IPR041489[a]	PDZ domain 6[a]	3PS4	a/986,988,995,996,997,998,1019,1020,1021,1022,1027,1028,1029,1052; d/986,987,988,989,990,995,997,1029	4							blue		0	280.899994	287.700012	0.5952	0.7758	-0.1295
Protein Kinases	GRK2[a]	P25098[a]	Pleckstrin homology domain	IPR001849[a]	Pleckstrin homology domain[a]	1BAK	a/579,589,590,591,592,593,594,595,596,597,598,599,600	4							blue		0	185.399994	216	0.4934	0.7769	-0.6633
Protein Kinases	AKT1[a]	P31749[a]	Pleckstrin homology domain	IPR001849[a]	Pleckstrin homology domain[a]	1UNR	a/8,9,10,11,12,13,24,89,90,91,95,98,99	4							blue		0	178.300003	206.399994	0.5761	0.7592	-0.5742
Protein Kinases	AKT3[a]	Q9Y243[a]	Pleckstrin homology domain	IPR001849[a]	Pleckstrin homology domain[a]	2X18	a/14,15,16,17,18,19,20,82,84,85,86	4							blue		0	170.600006	165.600006	0.5017	0.7079	-0.9776
Protein Kinases	BTK[b]	Q06187[b]	Pleckstrin homology domain	IPR001849[b]	Pleckstrin homology domain[b]	1BTK	b/14,15,16,17,18,19,21,22,23,147,148,149,150	4							blue		0	170.199997	167.399994	0.542	0.7832	-0.5912
Protein Kinases	BTK[a],BTK[a2]	Q06187[a],Q06187[a2]	Pleckstrin homology domain	IPR001849[a]	Pleckstrin homology domain[a]	1BWN	a/13,23,25,68,69,70,71,72,77,114,145,146,148,153,154; a2/68,69,70,71,145,146,153,154	4							blue	a/C145(reactive:0.73),a2/C145(reactive:0.73)	0	248.300003	313.5	0.5737	0.7734	-0.279
Protein Kinases	GRK2[a]	P25098[a]	Pleckstrin homology domain	IPR001849[a]	Pleckstrin homology domain[a]	1BAK	a/565,567,581,588,590,601,606,622,624,630,632,643,647,651	4							red		0	233.899994	210.399994	0.8442	0.9146	0.8474
Protein Kinases	TRIO[a]	O75962[a]	Pleckstrin homology domain	IPR001849[a]	Pleckstrin homology domain[a]	1NTY	a/1494,1496,1497,1498,1499,1505,1507,1518,1534,1535,1537,1559,1566,1567,1569	4							red		0	262.700012	241.100006	0.62	0.8322	0.09919
Protein Kinases	TYK2	P29597	Pleckstrin homology domain	IPR041381				4									0	0	0	0	0	0
Protein Kinases	TEC	P42680	Pleckstrin homology domain	IPR001849				4									0	0	0	0	0	0
Protein Kinases	ROCK2	O75116	Pleckstrin homology domain	IPR001849				4									0	0	0	0	0	0
Protein Kinases	ROCK1	Q13464	Pleckstrin homology domain	IPR001849				4									0	0	0	0	0	0
Protein Kinases	PRKD3	O94806	Pleckstrin homology domain	IPR001849				4									0	0	0	0	0	0
Protein Kinases	PRKD2	Q9BZL6	Pleckstrin homology domain	IPR001849				4									0	0	0	0	0	0
Protein Kinases	PRKD1	Q15139	Pleckstrin homology domain	IPR001849				4									0	0	0	0	0	0
Protein Kinases	PDPK1	O15530	Pleckstrin homology domain	IPR033931				4									0	0	0	0	0	0
Protein Kinases	OBSCN	Q5VST9	Pleckstrin homology domain	IPR001849				4									0	0	0	0	0	0
Protein Kinases	MAP3K6	O95382	Pleckstrin homology domain	IPR043969				4									0	0	0	0	0	0
Protein Kinases	MAP3K5	Q99683	Pleckstrin homology domain	IPR043969				4									0	0	0	0	0	0
Protein Kinases	MAP3K15	Q6ZN16	Pleckstrin homology domain	IPR043969				4									0	0	0	0	0	0
Protein Kinases	KALRN	O60229	Pleckstrin homology domain	IPR001849				4									0	0	0	0	0	0
Protein Kinases	JAK3	P52333	Pleckstrin homology domain	IPR041381				4									0	0	0	0	0	0
Protein Kinases	JAK2	O60674	Pleckstrin homology domain	IPR041381				4									0	0	0	0	0	0
Protein Kinases	JAK1	P23458	Pleckstrin homology domain	IPR041381				4									0	0	0	0	0	0
Protein Kinases	ITK	Q08881	Pleckstrin homology domain	IPR001849				4									0	0	0	0	0	0
Protein Kinases	GRK3	P35626	Pleckstrin homology domain	IPR001849				4									0	0	0	0	0	0
Protein Kinases	CIT	O14578	Pleckstrin homology domain	IPR001849				4									0	0	0	0	0	0
Protein Kinases	CDC42BPG	Q6DT37	Pleckstrin homology domain	IPR001849				4									0	0	0	0	0	0
Protein Kinases	CDC42BPB	Q9Y5S2	Pleckstrin homology domain	IPR001849				4									0	0	0	0	0	0
Protein Kinases	CDC42BPA	Q5VT25	Pleckstrin homology domain	IPR001849				4									0	0	0	0	0	0
Protein Kinases	BMX	P51813	Pleckstrin homology domain	IPR001849				4									0	0	0	0	0	0
Protein Kinases	AKT2	P31751	Pleckstrin homology domain	IPR001849				4									0	0	0	0	0	0
Protein Kinases	MAP3K5[a]	Q99683[a]	Pleckstrin homology domain (MAP3K)	IPR043969[a]	MAP3K, PH domain[a]	5ULM	a/563,564,565,566,590,602,629,631,632,633,634	4							blue		0	223.100006	215.800003	0.573	0.7649	-0.3934
Protein Kinases	TYK2[a]	P29597[a]	Pleckstrin homology-like domain (Jak1)	IPR041381[a]	Jak1, pleckstrin homology-like domain[a]	4PO6	a/77,81,82,83,84,104,105,106,108,152,155,158,159,162,164,269,270,271,272,273,274,275,276,407,408,409,412,415,416,419,423	4							blue		0	494.399994	507.299988	0.4878	0.706	-0.2312
Protein Kinases	PLK1[a]	P53350[a]	POLO-box domain	IPR000959[a]	POLO box domain[a]	3P37	a/412,413,414,415,416,417,421,478,481,482,484,485,488,489,490,491,492,493,494,496,521,533,534,535,538,540,553,554,555,557	2	5NEI[8vb],5NJE[8z5],5NMM[8z5],5NN2[z24]	C(C(C([O-])=O)C([O-])=O)c1cccc(c1)NC(c1ccc(C(c2cccc(c2)I)=O)s1)=O;C(c1cccc(c1)I)[Br];C(c1cccc(c1)I)[Br];C1[C@H](CN(c2ccc(cc2F)F)[C@@H]1O)C([O-])=O	_4LKL[b],4LKL[adm],4LKM[b],4LKM[b2],4WHH[b],4WHK[b],4WHL[b],4X9W[b]				blue		0	511.299988	578	0.5676	0.7008	-0.04557
Protein Kinases	PLK3	Q9H4B4	POLO-box domain	IPR000959,IPR033695				3				5NEI[8vb],5NJE[8z5],5NMM[8z5],5NN2[z24],4LKL[b],4LKL[adm],4LKM[b],4LKM[b2],4WHH[b],4WHK[b],4WHL[b],4X9W[b]	C(C(C([O-])=O)C([O-])=O)c1cccc(c1)NC(c1ccc(C(c2cccc(c2)I)=O)s1)=O;C(c1cccc(c1)I)[Br];C(c1cccc(c1)I)[Br];C1[C@H](CN(c2ccc(cc2F)F)[C@@H]1O)C([O-])=O;peptide;peptide;peptide;peptide;peptide;peptide;peptide;peptide				0	0	0	0	0	0
Protein Kinases	PLK4[a]	O00444[a]	POLO-box domain	IPR000959[a]	POLO box domain[a]	2N19	a/889,901,902,903,905,906,907,919,920,921,922,923,924,926,938,949,952,953,955,956,958,959,962	4							blue		0	358.299988	398.399994	0.5271	0.6127	-0.7472
Protein Kinases	PLK1[a]	P53350[a]	POLO-box domain	IPR033695[a]	Second polo-box domain[a]	3FVH	a/372,373,374,512,513,524,525,526,528,590,593,594,597,598	4							blue	a/C372(reactive:0.89)	0	165.899994	185.600006	0.5372	0.7173	-0.8807
Protein Kinases	PLK2[a],PLK2[b]	Q9NYY3[a],Q9NYY3[b]	POLO-box domain	IPR000959[b]	POLO box domain[b]	4XB0	a/626,627,629; b/511,512,513,514,515,529,530,531,568,571	4							blue		0	177.899994	172.5	0.6374	0.7798	-0.3555
Protein Kinases	PLK4[a],STIL[b]	O00444[a],Q15468[b]	POLO-box domain	IPR000959[a]	POLO box domain[a]	4YYP	a/919,920,922,923,924,925,926,940; b/736,739,740,742,743,746	4							blue		0	194.600006	197.300003	0.6493	0.8652	0.07454
Protein Kinases	PLK1[a]	P53350[a]	POLO-box domain	IPR000959[a]	POLO box domain[a]	4O56	a/365,404,405,406,407,408,409,410,428,429,446,492,494,495,497,498,499,500,501,503,504,506,507,527,529,542,543,544,547,549,550,551,561	4							red	a/C405(reactive:0.69),a/C428(reactive:0.71),a/C544(reactive:0.775)	0	520	576.799988	0.5422	0.7534	0.1164
Protein Kinases	PLK2[a]	Q9NYY3[a]	POLO-box domain			4RS6	a/500,501,502,592,593,594,595,596,597,600,618,620,635,636,637	4							red	a/C635(reactive:0.79)	0	248.899994	251.5	0.4934	0.8414	-0.1916
Protein Kinases	ERN1[a],ERN1[a1]	O75460[a],O75460[a1]	Pyrrolo-quinoline quinone beta-propeller repeat domain	IPR018391[a1]	Pyrrolo-quinoline quinone beta-propeller repeat[a1]	6SHC	a/106,108,109,110,116; a1/125,155,156,157,159,161,181,182,183,184,185,233,234,236,237,238,239	4							blue		0	282.700012	309	0.4876	0.7048	-0.6492
Protein Kinases	ERN1[a]	O75460[a]	Pyrrolo-quinoline quinone beta-propeller repeat domain	IPR018391[a]	Pyrrolo-quinoline quinone beta-propeller repeat[a]	6SHC	a/187,188,189,190,191,192,193,194,195,196,211,231,233,238,239,240,241,273	4							blue		0	273.100006	297.600006	0.4763	0.6828	-0.7869
Protein Kinases	EEF2K[a]	O00418[a]	Sel1-repeat domain	IPR006597[a]	Sel1-like repeat[a]	6NX4	a/635,638,642,645,646,647,648,649,651,652,664,668,671,675,677,678,679,680,681,682,683,684,685,688,692,695,698,699,701,702	4							blue		0	528.900024	621.200012	0.4812	0.7287	-0.1072
Protein Kinases	ZAP70[a]	P43403[a]	SH2(-like) domain			4XZ1	a/122,125,126,129,152,153,156,157,160	2	4XZ0[4n5]	CC(c1cccc(c1)n1[c*]nnn1)=O					blue		0	169.199997	167.699997	0.5654	0.7059	-0.8472
Protein Kinases	SRC[a],SRC[b]	P12931[a],P12931[b]	SH2(-like) domain	IPR000980[a]	SH2 domain[a]	1A09	a/155,156,157,179,180,181,182,183,184,185,186,187; b/163,166,167	2	1O41[300],1O42[843],1O43[821],1O44[852],1O45[687],1O46[903],1O47[822],1O48[853],1O49[493],1O4A[197],1O4B[876],1O4D[262],1O4E[299],1O4F[790],1O4G[i59],1O4H[772],1O4I[219],1O4J[is2],1O4K[psn],1O4L[cit],1O4M[mla],1O4N[oxd],1O4O[hps2],1O4P[791],1O4Q[256],1O4R[787]	COc1cccc([C*]=O)c1OP([O-])([O-])=O;CC(N[C@@H](Cc1ccc(cc1)OP([O-])([O-])=O)C(N[C@H]1CCCCN(Cc2ccc(cc2)c2ccccc2)C1=O)=O)=O;CC(NC(=Cc1ccc(CC([O-])=O)c(c1)[C*]=O)C(N[C@H]1CCCCN(Cc2ccc(cc2)c2ccccc2)C1=O)=O)=O;CC(N[C@@H](Cc1ccc(C(C([O-])=O)C([O-])=O)c(c1)C([O-])=O)C(N[C@H]1CCCCN(Cc2ccc(cc2)c2ccccc2)C1=O)=O)=O;CC(N[C@@H](Cc1ccc(c(c1)[C*]=O)OP([O-])([O-])=O)C(N[C@H]1CCCCN(Cc2ccc(cc2)c2ccccc2)C1=O)=O)=O;CC…	1A09[c]	3TL0[b]	peptide		cyan		0	228.699997	279.799988	0.4726	0.7373	-0.7113
Protein Kinases	SRC[a]	P12931[a]	SH2(-like) domain	IPR000980[a]	SH2 domain[a]	1O4C	a/152,155,156,157,178,179,180,181,182,183,184,185,186,187	3				1A09[c],1O41[300],1O42[843],1O43[821],1O44[852],1O45[687],1O46[903],1O47[822],1O48[853],1O49[493],1O4A[197],1O4B[876],1O4D[262],1O4E[299],1O4F[790],1O4G[i59],1O4H[772],1O4I[219],1O4J[is2],1O4K[psn],1O4L[cit],1O4M[mla],1O4N[oxd],1O4O[hps2],1O4P[791],1O4Q[256],1O4R[787],3TL0[b]	peptide;COc1cccc([C*]=O)c1OP([O-])([O-])=O;CC(N[C@@H](Cc1ccc(cc1)OP([O-])([O-])=O)C(N[C@H]1CCCCN(Cc2ccc(cc2)c2ccccc2)C1=O)=O)=O;CC(NC(=Cc1ccc(CC([O-])=O)c(c1)[C*]=O)C(N[C@H]1CCCCN(Cc2ccc(cc2)c2ccccc2)C1=O)=O)=O;CC(N[C@@H](Cc1ccc(C(C([O-])=O)C([O-])=O)c(c1)C([O-])=O)C(N[C@H]1CCCCN(Cc2ccc(cc2)c2ccccc2)C1=O)=O)=O;CC(N[C@@H](Cc1ccc(c(c1)[C*]=O)OP([O-])([O-])=O)C(N[C@H]1CCCCN(Cc2ccc(cc2)c2ccccc2)C1=O)…		cyan		0	213.800003	240.100006	0.6069	0.7482	-0.4137
Protein Kinases	HCK[a]	P08631[a]	SH2(-like) domain	IPR000980[a]	SH2 domain[a]	3NHN	a/151,171,173,174,175,176,179,180,181,197,198,199,200,201,202,210	3				1A09[c],1O41[300],1O42[843],1O43[821],1O44[852],1O45[687],1O46[903],1O47[822],1O48[853],1O49[493],1O4A[197],1O4B[876],1O4D[262],1O4E[299],1O4F[790],1O4G[i59],1O4H[772],1O4I[219],1O4J[is2],1O4K[psn],1O4L[cit],1O4M[mla],1O4N[oxd],1O4O[hps2],1O4P[791],1O4Q[256],1O4R[787],3TL0[b]	peptide;COc1cccc([C*]=O)c1OP([O-])([O-])=O;CC(N[C@@H](Cc1ccc(cc1)OP([O-])([O-])=O)C(N[C@H]1CCCCN(Cc2ccc(cc2)c2ccccc2)C1=O)=O)=O;CC(NC(=Cc1ccc(CC([O-])=O)c(c1)[C*]=O)C(N[C@H]1CCCCN(Cc2ccc(cc2)c2ccccc2)C1=O)=O)=O;CC(N[C@@H](Cc1ccc(C(C([O-])=O)C([O-])=O)c(c1)C([O-])=O)C(N[C@H]1CCCCN(Cc2ccc(cc2)c2ccccc2)C1=O)=O)=O;CC(N[C@@H](Cc1ccc(c(c1)[C*]=O)OP([O-])([O-])=O)C(N[C@H]1CCCCN(Cc2ccc(cc2)c2ccccc2)C1=O)…		cyan		0	229.5	279.100006	0.4744	0.7224	-0.7635
Protein Kinases	FYN[c]	P06241[c]	SH2(-like) domain	IPR000980[c]	SH2 domain[c]	4U17	c/153,154,155,176,177,178,179,180,181,182,183,184,185,207	3				1A09[c],1O41[300],1O42[843],1O43[821],1O44[852],1O45[687],1O46[903],1O47[822],1O48[853],1O49[493],1O4A[197],1O4B[876],1O4D[262],1O4E[299],1O4F[790],1O4G[i59],1O4H[772],1O4I[219],1O4J[is2],1O4K[psn],1O4L[cit],1O4M[mla],1O4N[oxd],1O4O[hps2],1O4P[791],1O4Q[256],1O4R[787],3TL0[b]	peptide;COc1cccc([C*]=O)c1OP([O-])([O-])=O;CC(N[C@@H](Cc1ccc(cc1)OP([O-])([O-])=O)C(N[C@H]1CCCCN(Cc2ccc(cc2)c2ccccc2)C1=O)=O)=O;CC(NC(=Cc1ccc(CC([O-])=O)c(c1)[C*]=O)C(N[C@H]1CCCCN(Cc2ccc(cc2)c2ccccc2)C1=O)=O)=O;CC(N[C@@H](Cc1ccc(C(C([O-])=O)C([O-])=O)c(c1)C([O-])=O)C(N[C@H]1CCCCN(Cc2ccc(cc2)c2ccccc2)C1=O)=O)=O;CC(N[C@@H](Cc1ccc(c(c1)[C*]=O)OP([O-])([O-])=O)C(N[C@H]1CCCCN(Cc2ccc(cc2)c2ccccc2)C1=O)…		cyan		0	203.399994	232	0.5918	0.7196	-0.597
Protein Kinases	ZAP70[a]	P43403[a]	SH2(-like) domain	IPR000980[a]	SH2 domain[a]	4XZ0	a/167,168,169,170,190,191,192,193,199,210,211,212	3				1A09[c],1O41[300],1O42[843],1O43[821],1O44[852],1O45[687],1O46[903],1O47[822],1O48[853],1O49[493],1O4A[197],1O4B[876],1O4D[262],1O4E[299],1O4F[790],1O4G[i59],1O4H[772],1O4I[219],1O4J[is2],1O4K[psn],1O4L[cit],1O4M[mla],1O4N[oxd],1O4O[hps2],1O4P[791],1O4Q[256],1O4R[787],3TL0[b]	peptide;COc1cccc([C*]=O)c1OP([O-])([O-])=O;CC(N[C@@H](Cc1ccc(cc1)OP([O-])([O-])=O)C(N[C@H]1CCCCN(Cc2ccc(cc2)c2ccccc2)C1=O)=O)=O;CC(NC(=Cc1ccc(CC([O-])=O)c(c1)[C*]=O)C(N[C@H]1CCCCN(Cc2ccc(cc2)c2ccccc2)C1=O)=O)=O;CC(N[C@@H](Cc1ccc(C(C([O-])=O)C([O-])=O)c(c1)C([O-])=O)C(N[C@H]1CCCCN(Cc2ccc(cc2)c2ccccc2)C1=O)=O)=O;CC(N[C@@H](Cc1ccc(c(c1)[C*]=O)OP([O-])([O-])=O)C(N[C@H]1CCCCN(Cc2ccc(cc2)c2ccccc2)C1=O)…		cyan		0	206.800003	239.699997	0.4843	0.7101	-0.8663
Protein Kinases	YES1	P07947	SH2(-like) domain	IPR000980				3				1A09[c],1O41[300],1O42[843],1O43[821],1O44[852],1O45[687],1O46[903],1O47[822],1O48[853],1O49[493],1O4A[197],1O4B[876],1O4D[262],1O4E[299],1O4F[790],1O4G[i59],1O4H[772],1O4I[219],1O4J[is2],1O4K[psn],1O4L[cit],1O4M[mla],1O4N[oxd],1O4O[hps2],1O4P[791],1O4Q[256],1O4R[787],3TL0[b],4XZ0[4n5]	peptide;COc1cccc([C*]=O)c1OP([O-])([O-])=O;CC(N[C@@H](Cc1ccc(cc1)OP([O-])([O-])=O)C(N[C@H]1CCCCN(Cc2ccc(cc2)c2ccccc2)C1=O)=O)=O;CC(NC(=Cc1ccc(CC([O-])=O)c(c1)[C*]=O)C(N[C@H]1CCCCN(Cc2ccc(cc2)c2ccccc2)C1=O)=O)=O;CC(N[C@@H](Cc1ccc(C(C([O-])=O)C([O-])=O)c(c1)C([O-])=O)C(N[C@H]1CCCCN(Cc2ccc(cc2)c2ccccc2)C1=O)=O)=O;CC(N[C@@H](Cc1ccc(c(c1)[C*]=O)OP([O-])([O-])=O)C(N[C@H]1CCCCN(Cc2ccc(cc2)c2ccccc2)C1=O)…				0	0	0	0	0	0
Protein Kinases	TYK2	P29597	SH2(-like) domain	IPR000980				3				1A09[c],1O41[300],1O42[843],1O43[821],1O44[852],1O45[687],1O46[903],1O47[822],1O48[853],1O49[493],1O4A[197],1O4B[876],1O4D[262],1O4E[299],1O4F[790],1O4G[i59],1O4H[772],1O4I[219],1O4J[is2],1O4K[psn],1O4L[cit],1O4M[mla],1O4N[oxd],1O4O[hps2],1O4P[791],1O4Q[256],1O4R[787],3TL0[b],4XZ0[4n5]	peptide;COc1cccc([C*]=O)c1OP([O-])([O-])=O;CC(N[C@@H](Cc1ccc(cc1)OP([O-])([O-])=O)C(N[C@H]1CCCCN(Cc2ccc(cc2)c2ccccc2)C1=O)=O)=O;CC(NC(=Cc1ccc(CC([O-])=O)c(c1)[C*]=O)C(N[C@H]1CCCCN(Cc2ccc(cc2)c2ccccc2)C1=O)=O)=O;CC(N[C@@H](Cc1ccc(C(C([O-])=O)C([O-])=O)c(c1)C([O-])=O)C(N[C@H]1CCCCN(Cc2ccc(cc2)c2ccccc2)C1=O)=O)=O;CC(N[C@@H](Cc1ccc(c(c1)[C*]=O)OP([O-])([O-])=O)C(N[C@H]1CCCCN(Cc2ccc(cc2)c2ccccc2)C1=O)…				0	0	0	0	0	0
Protein Kinases	TXK	P42681	SH2(-like) domain	IPR000980				3				1A09[c],1O41[300],1O42[843],1O43[821],1O44[852],1O45[687],1O46[903],1O47[822],1O48[853],1O49[493],1O4A[197],1O4B[876],1O4D[262],1O4E[299],1O4F[790],1O4G[i59],1O4H[772],1O4I[219],1O4J[is2],1O4K[psn],1O4L[cit],1O4M[mla],1O4N[oxd],1O4O[hps2],1O4P[791],1O4Q[256],1O4R[787],3TL0[b],4XZ0[4n5]	peptide;COc1cccc([C*]=O)c1OP([O-])([O-])=O;CC(N[C@@H](Cc1ccc(cc1)OP([O-])([O-])=O)C(N[C@H]1CCCCN(Cc2ccc(cc2)c2ccccc2)C1=O)=O)=O;CC(NC(=Cc1ccc(CC([O-])=O)c(c1)[C*]=O)C(N[C@H]1CCCCN(Cc2ccc(cc2)c2ccccc2)C1=O)=O)=O;CC(N[C@@H](Cc1ccc(C(C([O-])=O)C([O-])=O)c(c1)C([O-])=O)C(N[C@H]1CCCCN(Cc2ccc(cc2)c2ccccc2)C1=O)=O)=O;CC(N[C@@H](Cc1ccc(c(c1)[C*]=O)OP([O-])([O-])=O)C(N[C@H]1CCCCN(Cc2ccc(cc2)c2ccccc2)C1=O)…				0	0	0	0	0	0
Protein Kinases	TEC	P42680	SH2(-like) domain	IPR000980				3				1A09[c],1O41[300],1O42[843],1O43[821],1O44[852],1O45[687],1O46[903],1O47[822],1O48[853],1O49[493],1O4A[197],1O4B[876],1O4D[262],1O4E[299],1O4F[790],1O4G[i59],1O4H[772],1O4I[219],1O4J[is2],1O4K[psn],1O4L[cit],1O4M[mla],1O4N[oxd],1O4O[hps2],1O4P[791],1O4Q[256],1O4R[787],3TL0[b],4XZ0[4n5]	peptide;COc1cccc([C*]=O)c1OP([O-])([O-])=O;CC(N[C@@H](Cc1ccc(cc1)OP([O-])([O-])=O)C(N[C@H]1CCCCN(Cc2ccc(cc2)c2ccccc2)C1=O)=O)=O;CC(NC(=Cc1ccc(CC([O-])=O)c(c1)[C*]=O)C(N[C@H]1CCCCN(Cc2ccc(cc2)c2ccccc2)C1=O)=O)=O;CC(N[C@@H](Cc1ccc(C(C([O-])=O)C([O-])=O)c(c1)C([O-])=O)C(N[C@H]1CCCCN(Cc2ccc(cc2)c2ccccc2)C1=O)=O)=O;CC(N[C@@H](Cc1ccc(c(c1)[C*]=O)OP([O-])([O-])=O)C(N[C@H]1CCCCN(Cc2ccc(cc2)c2ccccc2)C1=O)…				0	0	0	0	0	0
Protein Kinases	SRMS	Q9H3Y6	SH2(-like) domain	IPR000980				3				1A09[c],1O41[300],1O42[843],1O43[821],1O44[852],1O45[687],1O46[903],1O47[822],1O48[853],1O49[493],1O4A[197],1O4B[876],1O4D[262],1O4E[299],1O4F[790],1O4G[i59],1O4H[772],1O4I[219],1O4J[is2],1O4K[psn],1O4L[cit],1O4M[mla],1O4N[oxd],1O4O[hps2],1O4P[791],1O4Q[256],1O4R[787],3TL0[b],4XZ0[4n5]	peptide;COc1cccc([C*]=O)c1OP([O-])([O-])=O;CC(N[C@@H](Cc1ccc(cc1)OP([O-])([O-])=O)C(N[C@H]1CCCCN(Cc2ccc(cc2)c2ccccc2)C1=O)=O)=O;CC(NC(=Cc1ccc(CC([O-])=O)c(c1)[C*]=O)C(N[C@H]1CCCCN(Cc2ccc(cc2)c2ccccc2)C1=O)=O)=O;CC(N[C@@H](Cc1ccc(C(C([O-])=O)C([O-])=O)c(c1)C([O-])=O)C(N[C@H]1CCCCN(Cc2ccc(cc2)c2ccccc2)C1=O)=O)=O;CC(N[C@@H](Cc1ccc(c(c1)[C*]=O)OP([O-])([O-])=O)C(N[C@H]1CCCCN(Cc2ccc(cc2)c2ccccc2)C1=O)…				0	0	0	0	0	0
Protein Kinases	PTK6	Q13882	SH2(-like) domain	IPR000980				3				1A09[c],1O41[300],1O42[843],1O43[821],1O44[852],1O45[687],1O46[903],1O47[822],1O48[853],1O49[493],1O4A[197],1O4B[876],1O4D[262],1O4E[299],1O4F[790],1O4G[i59],1O4H[772],1O4I[219],1O4J[is2],1O4K[psn],1O4L[cit],1O4M[mla],1O4N[oxd],1O4O[hps2],1O4P[791],1O4Q[256],1O4R[787],3TL0[b],4XZ0[4n5]	peptide;COc1cccc([C*]=O)c1OP([O-])([O-])=O;CC(N[C@@H](Cc1ccc(cc1)OP([O-])([O-])=O)C(N[C@H]1CCCCN(Cc2ccc(cc2)c2ccccc2)C1=O)=O)=O;CC(NC(=Cc1ccc(CC([O-])=O)c(c1)[C*]=O)C(N[C@H]1CCCCN(Cc2ccc(cc2)c2ccccc2)C1=O)=O)=O;CC(N[C@@H](Cc1ccc(C(C([O-])=O)C([O-])=O)c(c1)C([O-])=O)C(N[C@H]1CCCCN(Cc2ccc(cc2)c2ccccc2)C1=O)=O)=O;CC(N[C@@H](Cc1ccc(c(c1)[C*]=O)OP([O-])([O-])=O)C(N[C@H]1CCCCN(Cc2ccc(cc2)c2ccccc2)C1=O)…				0	0	0	0	0	0
Protein Kinases	LYN	P07948	SH2(-like) domain	IPR000980				3				1A09[c],1O41[300],1O42[843],1O43[821],1O44[852],1O45[687],1O46[903],1O47[822],1O48[853],1O49[493],1O4A[197],1O4B[876],1O4D[262],1O4E[299],1O4F[790],1O4G[i59],1O4H[772],1O4I[219],1O4J[is2],1O4K[psn],1O4L[cit],1O4M[mla],1O4N[oxd],1O4O[hps2],1O4P[791],1O4Q[256],1O4R[787],3TL0[b],4XZ0[4n5]	peptide;COc1cccc([C*]=O)c1OP([O-])([O-])=O;CC(N[C@@H](Cc1ccc(cc1)OP([O-])([O-])=O)C(N[C@H]1CCCCN(Cc2ccc(cc2)c2ccccc2)C1=O)=O)=O;CC(NC(=Cc1ccc(CC([O-])=O)c(c1)[C*]=O)C(N[C@H]1CCCCN(Cc2ccc(cc2)c2ccccc2)C1=O)=O)=O;CC(N[C@@H](Cc1ccc(C(C([O-])=O)C([O-])=O)c(c1)C([O-])=O)C(N[C@H]1CCCCN(Cc2ccc(cc2)c2ccccc2)C1=O)=O)=O;CC(N[C@@H](Cc1ccc(c(c1)[C*]=O)OP([O-])([O-])=O)C(N[C@H]1CCCCN(Cc2ccc(cc2)c2ccccc2)C1=O)…				0	0	0	0	0	0
Protein Kinases	LCK	P06239	SH2(-like) domain	IPR000980				3				1A09[c],1O41[300],1O42[843],1O43[821],1O44[852],1O45[687],1O46[903],1O47[822],1O48[853],1O49[493],1O4A[197],1O4B[876],1O4D[262],1O4E[299],1O4F[790],1O4G[i59],1O4H[772],1O4I[219],1O4J[is2],1O4K[psn],1O4L[cit],1O4M[mla],1O4N[oxd],1O4O[hps2],1O4P[791],1O4Q[256],1O4R[787],3TL0[b],4XZ0[4n5]	peptide;COc1cccc([C*]=O)c1OP([O-])([O-])=O;CC(N[C@@H](Cc1ccc(cc1)OP([O-])([O-])=O)C(N[C@H]1CCCCN(Cc2ccc(cc2)c2ccccc2)C1=O)=O)=O;CC(NC(=Cc1ccc(CC([O-])=O)c(c1)[C*]=O)C(N[C@H]1CCCCN(Cc2ccc(cc2)c2ccccc2)C1=O)=O)=O;CC(N[C@@H](Cc1ccc(C(C([O-])=O)C([O-])=O)c(c1)C([O-])=O)C(N[C@H]1CCCCN(Cc2ccc(cc2)c2ccccc2)C1=O)=O)=O;CC(N[C@@H](Cc1ccc(c(c1)[C*]=O)OP([O-])([O-])=O)C(N[C@H]1CCCCN(Cc2ccc(cc2)c2ccccc2)C1=O)…				0	0	0	0	0	0
Protein Kinases	JAK3	P52333	SH2(-like) domain	IPR000980				3				1A09[c],1O41[300],1O42[843],1O43[821],1O44[852],1O45[687],1O46[903],1O47[822],1O48[853],1O49[493],1O4A[197],1O4B[876],1O4D[262],1O4E[299],1O4F[790],1O4G[i59],1O4H[772],1O4I[219],1O4J[is2],1O4K[psn],1O4L[cit],1O4M[mla],1O4N[oxd],1O4O[hps2],1O4P[791],1O4Q[256],1O4R[787],3TL0[b],4XZ0[4n5]	peptide;COc1cccc([C*]=O)c1OP([O-])([O-])=O;CC(N[C@@H](Cc1ccc(cc1)OP([O-])([O-])=O)C(N[C@H]1CCCCN(Cc2ccc(cc2)c2ccccc2)C1=O)=O)=O;CC(NC(=Cc1ccc(CC([O-])=O)c(c1)[C*]=O)C(N[C@H]1CCCCN(Cc2ccc(cc2)c2ccccc2)C1=O)=O)=O;CC(N[C@@H](Cc1ccc(C(C([O-])=O)C([O-])=O)c(c1)C([O-])=O)C(N[C@H]1CCCCN(Cc2ccc(cc2)c2ccccc2)C1=O)=O)=O;CC(N[C@@H](Cc1ccc(c(c1)[C*]=O)OP([O-])([O-])=O)C(N[C@H]1CCCCN(Cc2ccc(cc2)c2ccccc2)C1=O)…				0	0	0	0	0	0
Protein Kinases	JAK2	O60674	SH2(-like) domain	IPR000980				3				1A09[c],1O41[300],1O42[843],1O43[821],1O44[852],1O45[687],1O46[903],1O47[822],1O48[853],1O49[493],1O4A[197],1O4B[876],1O4D[262],1O4E[299],1O4F[790],1O4G[i59],1O4H[772],1O4I[219],1O4J[is2],1O4K[psn],1O4L[cit],1O4M[mla],1O4N[oxd],1O4O[hps2],1O4P[791],1O4Q[256],1O4R[787],3TL0[b],4XZ0[4n5]	peptide;COc1cccc([C*]=O)c1OP([O-])([O-])=O;CC(N[C@@H](Cc1ccc(cc1)OP([O-])([O-])=O)C(N[C@H]1CCCCN(Cc2ccc(cc2)c2ccccc2)C1=O)=O)=O;CC(NC(=Cc1ccc(CC([O-])=O)c(c1)[C*]=O)C(N[C@H]1CCCCN(Cc2ccc(cc2)c2ccccc2)C1=O)=O)=O;CC(N[C@@H](Cc1ccc(C(C([O-])=O)C([O-])=O)c(c1)C([O-])=O)C(N[C@H]1CCCCN(Cc2ccc(cc2)c2ccccc2)C1=O)=O)=O;CC(N[C@@H](Cc1ccc(c(c1)[C*]=O)OP([O-])([O-])=O)C(N[C@H]1CCCCN(Cc2ccc(cc2)c2ccccc2)C1=O)…				0	0	0	0	0	0
Protein Kinases	JAK1	P23458	SH2(-like) domain	IPR000980				3				1A09[c],1O41[300],1O42[843],1O43[821],1O44[852],1O45[687],1O46[903],1O47[822],1O48[853],1O49[493],1O4A[197],1O4B[876],1O4D[262],1O4E[299],1O4F[790],1O4G[i59],1O4H[772],1O4I[219],1O4J[is2],1O4K[psn],1O4L[cit],1O4M[mla],1O4N[oxd],1O4O[hps2],1O4P[791],1O4Q[256],1O4R[787],3TL0[b],4XZ0[4n5]	peptide;COc1cccc([C*]=O)c1OP([O-])([O-])=O;CC(N[C@@H](Cc1ccc(cc1)OP([O-])([O-])=O)C(N[C@H]1CCCCN(Cc2ccc(cc2)c2ccccc2)C1=O)=O)=O;CC(NC(=Cc1ccc(CC([O-])=O)c(c1)[C*]=O)C(N[C@H]1CCCCN(Cc2ccc(cc2)c2ccccc2)C1=O)=O)=O;CC(N[C@@H](Cc1ccc(C(C([O-])=O)C([O-])=O)c(c1)C([O-])=O)C(N[C@H]1CCCCN(Cc2ccc(cc2)c2ccccc2)C1=O)=O)=O;CC(N[C@@H](Cc1ccc(c(c1)[C*]=O)OP([O-])([O-])=O)C(N[C@H]1CCCCN(Cc2ccc(cc2)c2ccccc2)C1=O)…				0	0	0	0	0	0
Protein Kinases	ITK	Q08881	SH2(-like) domain	IPR000980				3				1A09[c],1O41[300],1O42[843],1O43[821],1O44[852],1O45[687],1O46[903],1O47[822],1O48[853],1O49[493],1O4A[197],1O4B[876],1O4D[262],1O4E[299],1O4F[790],1O4G[i59],1O4H[772],1O4I[219],1O4J[is2],1O4K[psn],1O4L[cit],1O4M[mla],1O4N[oxd],1O4O[hps2],1O4P[791],1O4Q[256],1O4R[787],3TL0[b],4XZ0[4n5]	peptide;COc1cccc([C*]=O)c1OP([O-])([O-])=O;CC(N[C@@H](Cc1ccc(cc1)OP([O-])([O-])=O)C(N[C@H]1CCCCN(Cc2ccc(cc2)c2ccccc2)C1=O)=O)=O;CC(NC(=Cc1ccc(CC([O-])=O)c(c1)[C*]=O)C(N[C@H]1CCCCN(Cc2ccc(cc2)c2ccccc2)C1=O)=O)=O;CC(N[C@@H](Cc1ccc(C(C([O-])=O)C([O-])=O)c(c1)C([O-])=O)C(N[C@H]1CCCCN(Cc2ccc(cc2)c2ccccc2)C1=O)=O)=O;CC(N[C@@H](Cc1ccc(c(c1)[C*]=O)OP([O-])([O-])=O)C(N[C@H]1CCCCN(Cc2ccc(cc2)c2ccccc2)C1=O)…				0	0	0	0	0	0
Protein Kinases	FRK	P42685	SH2(-like) domain	IPR000980				3				1A09[c],1O41[300],1O42[843],1O43[821],1O44[852],1O45[687],1O46[903],1O47[822],1O48[853],1O49[493],1O4A[197],1O4B[876],1O4D[262],1O4E[299],1O4F[790],1O4G[i59],1O4H[772],1O4I[219],1O4J[is2],1O4K[psn],1O4L[cit],1O4M[mla],1O4N[oxd],1O4O[hps2],1O4P[791],1O4Q[256],1O4R[787],3TL0[b],4XZ0[4n5]	peptide;COc1cccc([C*]=O)c1OP([O-])([O-])=O;CC(N[C@@H](Cc1ccc(cc1)OP([O-])([O-])=O)C(N[C@H]1CCCCN(Cc2ccc(cc2)c2ccccc2)C1=O)=O)=O;CC(NC(=Cc1ccc(CC([O-])=O)c(c1)[C*]=O)C(N[C@H]1CCCCN(Cc2ccc(cc2)c2ccccc2)C1=O)=O)=O;CC(N[C@@H](Cc1ccc(C(C([O-])=O)C([O-])=O)c(c1)C([O-])=O)C(N[C@H]1CCCCN(Cc2ccc(cc2)c2ccccc2)C1=O)=O)=O;CC(N[C@@H](Cc1ccc(c(c1)[C*]=O)OP([O-])([O-])=O)C(N[C@H]1CCCCN(Cc2ccc(cc2)c2ccccc2)C1=O)…				0	0	0	0	0	0
Protein Kinases	FGR	P09769	SH2(-like) domain	IPR000980				3				1A09[c],1O41[300],1O42[843],1O43[821],1O44[852],1O45[687],1O46[903],1O47[822],1O48[853],1O49[493],1O4A[197],1O4B[876],1O4D[262],1O4E[299],1O4F[790],1O4G[i59],1O4H[772],1O4I[219],1O4J[is2],1O4K[psn],1O4L[cit],1O4M[mla],1O4N[oxd],1O4O[hps2],1O4P[791],1O4Q[256],1O4R[787],3TL0[b],4XZ0[4n5]	peptide;COc1cccc([C*]=O)c1OP([O-])([O-])=O;CC(N[C@@H](Cc1ccc(cc1)OP([O-])([O-])=O)C(N[C@H]1CCCCN(Cc2ccc(cc2)c2ccccc2)C1=O)=O)=O;CC(NC(=Cc1ccc(CC([O-])=O)c(c1)[C*]=O)C(N[C@H]1CCCCN(Cc2ccc(cc2)c2ccccc2)C1=O)=O)=O;CC(N[C@@H](Cc1ccc(C(C([O-])=O)C([O-])=O)c(c1)C([O-])=O)C(N[C@H]1CCCCN(Cc2ccc(cc2)c2ccccc2)C1=O)=O)=O;CC(N[C@@H](Cc1ccc(c(c1)[C*]=O)OP([O-])([O-])=O)C(N[C@H]1CCCCN(Cc2ccc(cc2)c2ccccc2)C1=O)…				0	0	0	0	0	0
Protein Kinases	FER	P16591	SH2(-like) domain	IPR000980				3				1A09[c],1O41[300],1O42[843],1O43[821],1O44[852],1O45[687],1O46[903],1O47[822],1O48[853],1O49[493],1O4A[197],1O4B[876],1O4D[262],1O4E[299],1O4F[790],1O4G[i59],1O4H[772],1O4I[219],1O4J[is2],1O4K[psn],1O4L[cit],1O4M[mla],1O4N[oxd],1O4O[hps2],1O4P[791],1O4Q[256],1O4R[787],3TL0[b],4XZ0[4n5]	peptide;COc1cccc([C*]=O)c1OP([O-])([O-])=O;CC(N[C@@H](Cc1ccc(cc1)OP([O-])([O-])=O)C(N[C@H]1CCCCN(Cc2ccc(cc2)c2ccccc2)C1=O)=O)=O;CC(NC(=Cc1ccc(CC([O-])=O)c(c1)[C*]=O)C(N[C@H]1CCCCN(Cc2ccc(cc2)c2ccccc2)C1=O)=O)=O;CC(N[C@@H](Cc1ccc(C(C([O-])=O)C([O-])=O)c(c1)C([O-])=O)C(N[C@H]1CCCCN(Cc2ccc(cc2)c2ccccc2)C1=O)=O)=O;CC(N[C@@H](Cc1ccc(c(c1)[C*]=O)OP([O-])([O-])=O)C(N[C@H]1CCCCN(Cc2ccc(cc2)c2ccccc2)C1=O)…				0	0	0	0	0	0
Protein Kinases	CSK	P41240	SH2(-like) domain	IPR000980				3				1A09[c],1O41[300],1O42[843],1O43[821],1O44[852],1O45[687],1O46[903],1O47[822],1O48[853],1O49[493],1O4A[197],1O4B[876],1O4D[262],1O4E[299],1O4F[790],1O4G[i59],1O4H[772],1O4I[219],1O4J[is2],1O4K[psn],1O4L[cit],1O4M[mla],1O4N[oxd],1O4O[hps2],1O4P[791],1O4Q[256],1O4R[787],3TL0[b],4XZ0[4n5]	peptide;COc1cccc([C*]=O)c1OP([O-])([O-])=O;CC(N[C@@H](Cc1ccc(cc1)OP([O-])([O-])=O)C(N[C@H]1CCCCN(Cc2ccc(cc2)c2ccccc2)C1=O)=O)=O;CC(NC(=Cc1ccc(CC([O-])=O)c(c1)[C*]=O)C(N[C@H]1CCCCN(Cc2ccc(cc2)c2ccccc2)C1=O)=O)=O;CC(N[C@@H](Cc1ccc(C(C([O-])=O)C([O-])=O)c(c1)C([O-])=O)C(N[C@H]1CCCCN(Cc2ccc(cc2)c2ccccc2)C1=O)=O)=O;CC(N[C@@H](Cc1ccc(c(c1)[C*]=O)OP([O-])([O-])=O)C(N[C@H]1CCCCN(Cc2ccc(cc2)c2ccccc2)C1=O)…				0	0	0	0	0	0
Protein Kinases	BTK	Q06187	SH2(-like) domain	IPR000980				3				1A09[c],1O41[300],1O42[843],1O43[821],1O44[852],1O45[687],1O46[903],1O47[822],1O48[853],1O49[493],1O4A[197],1O4B[876],1O4D[262],1O4E[299],1O4F[790],1O4G[i59],1O4H[772],1O4I[219],1O4J[is2],1O4K[psn],1O4L[cit],1O4M[mla],1O4N[oxd],1O4O[hps2],1O4P[791],1O4Q[256],1O4R[787],3TL0[b],4XZ0[4n5]	peptide;COc1cccc([C*]=O)c1OP([O-])([O-])=O;CC(N[C@@H](Cc1ccc(cc1)OP([O-])([O-])=O)C(N[C@H]1CCCCN(Cc2ccc(cc2)c2ccccc2)C1=O)=O)=O;CC(NC(=Cc1ccc(CC([O-])=O)c(c1)[C*]=O)C(N[C@H]1CCCCN(Cc2ccc(cc2)c2ccccc2)C1=O)=O)=O;CC(N[C@@H](Cc1ccc(C(C([O-])=O)C([O-])=O)c(c1)C([O-])=O)C(N[C@H]1CCCCN(Cc2ccc(cc2)c2ccccc2)C1=O)=O)=O;CC(N[C@@H](Cc1ccc(c(c1)[C*]=O)OP([O-])([O-])=O)C(N[C@H]1CCCCN(Cc2ccc(cc2)c2ccccc2)C1=O)…				0	0	0	0	0	0
Protein Kinases	BMX	P51813	SH2(-like) domain	IPR000980				3				1A09[c],1O41[300],1O42[843],1O43[821],1O44[852],1O45[687],1O46[903],1O47[822],1O48[853],1O49[493],1O4A[197],1O4B[876],1O4D[262],1O4E[299],1O4F[790],1O4G[i59],1O4H[772],1O4I[219],1O4J[is2],1O4K[psn],1O4L[cit],1O4M[mla],1O4N[oxd],1O4O[hps2],1O4P[791],1O4Q[256],1O4R[787],3TL0[b],4XZ0[4n5]	peptide;COc1cccc([C*]=O)c1OP([O-])([O-])=O;CC(N[C@@H](Cc1ccc(cc1)OP([O-])([O-])=O)C(N[C@H]1CCCCN(Cc2ccc(cc2)c2ccccc2)C1=O)=O)=O;CC(NC(=Cc1ccc(CC([O-])=O)c(c1)[C*]=O)C(N[C@H]1CCCCN(Cc2ccc(cc2)c2ccccc2)C1=O)=O)=O;CC(N[C@@H](Cc1ccc(C(C([O-])=O)C([O-])=O)c(c1)C([O-])=O)C(N[C@H]1CCCCN(Cc2ccc(cc2)c2ccccc2)C1=O)=O)=O;CC(N[C@@H](Cc1ccc(c(c1)[C*]=O)OP([O-])([O-])=O)C(N[C@H]1CCCCN(Cc2ccc(cc2)c2ccccc2)C1=O)…				0	0	0	0	0	0
Protein Kinases	BLK	P51451	SH2(-like) domain	IPR000980				3				1A09[c],1O41[300],1O42[843],1O43[821],1O44[852],1O45[687],1O46[903],1O47[822],1O48[853],1O49[493],1O4A[197],1O4B[876],1O4D[262],1O4E[299],1O4F[790],1O4G[i59],1O4H[772],1O4I[219],1O4J[is2],1O4K[psn],1O4L[cit],1O4M[mla],1O4N[oxd],1O4O[hps2],1O4P[791],1O4Q[256],1O4R[787],3TL0[b],4XZ0[4n5]	peptide;COc1cccc([C*]=O)c1OP([O-])([O-])=O;CC(N[C@@H](Cc1ccc(cc1)OP([O-])([O-])=O)C(N[C@H]1CCCCN(Cc2ccc(cc2)c2ccccc2)C1=O)=O)=O;CC(NC(=Cc1ccc(CC([O-])=O)c(c1)[C*]=O)C(N[C@H]1CCCCN(Cc2ccc(cc2)c2ccccc2)C1=O)=O)=O;CC(N[C@@H](Cc1ccc(C(C([O-])=O)C([O-])=O)c(c1)C([O-])=O)C(N[C@H]1CCCCN(Cc2ccc(cc2)c2ccccc2)C1=O)=O)=O;CC(N[C@@H](Cc1ccc(c(c1)[C*]=O)OP([O-])([O-])=O)C(N[C@H]1CCCCN(Cc2ccc(cc2)c2ccccc2)C1=O)…				0	0	0	0	0	0
Protein Kinases	ABL2	P42684	SH2(-like) domain	IPR000980				3				1A09[c],1O41[300],1O42[843],1O43[821],1O44[852],1O45[687],1O46[903],1O47[822],1O48[853],1O49[493],1O4A[197],1O4B[876],1O4D[262],1O4E[299],1O4F[790],1O4G[i59],1O4H[772],1O4I[219],1O4J[is2],1O4K[psn],1O4L[cit],1O4M[mla],1O4N[oxd],1O4O[hps2],1O4P[791],1O4Q[256],1O4R[787],3TL0[b],4XZ0[4n5]	peptide;COc1cccc([C*]=O)c1OP([O-])([O-])=O;CC(N[C@@H](Cc1ccc(cc1)OP([O-])([O-])=O)C(N[C@H]1CCCCN(Cc2ccc(cc2)c2ccccc2)C1=O)=O)=O;CC(NC(=Cc1ccc(CC([O-])=O)c(c1)[C*]=O)C(N[C@H]1CCCCN(Cc2ccc(cc2)c2ccccc2)C1=O)=O)=O;CC(N[C@@H](Cc1ccc(C(C([O-])=O)C([O-])=O)c(c1)C([O-])=O)C(N[C@H]1CCCCN(Cc2ccc(cc2)c2ccccc2)C1=O)=O)=O;CC(N[C@@H](Cc1ccc(c(c1)[C*]=O)OP([O-])([O-])=O)C(N[C@H]1CCCCN(Cc2ccc(cc2)c2ccccc2)C1=O)…				0	0	0	0	0	0
Protein Kinases	ABL1	P00519	SH2(-like) domain	IPR000980				3				1A09[c],1O41[300],1O42[843],1O43[821],1O44[852],1O45[687],1O46[903],1O47[822],1O48[853],1O49[493],1O4A[197],1O4B[876],1O4D[262],1O4E[299],1O4F[790],1O4G[i59],1O4H[772],1O4I[219],1O4J[is2],1O4K[psn],1O4L[cit],1O4M[mla],1O4N[oxd],1O4O[hps2],1O4P[791],1O4Q[256],1O4R[787],3TL0[b],4XZ0[4n5]	peptide;COc1cccc([C*]=O)c1OP([O-])([O-])=O;CC(N[C@@H](Cc1ccc(cc1)OP([O-])([O-])=O)C(N[C@H]1CCCCN(Cc2ccc(cc2)c2ccccc2)C1=O)=O)=O;CC(NC(=Cc1ccc(CC([O-])=O)c(c1)[C*]=O)C(N[C@H]1CCCCN(Cc2ccc(cc2)c2ccccc2)C1=O)=O)=O;CC(N[C@@H](Cc1ccc(C(C([O-])=O)C([O-])=O)c(c1)C([O-])=O)C(N[C@H]1CCCCN(Cc2ccc(cc2)c2ccccc2)C1=O)=O)=O;CC(N[C@@H](Cc1ccc(c(c1)[C*]=O)OP([O-])([O-])=O)C(N[C@H]1CCCCN(Cc2ccc(cc2)c2ccccc2)C1=O)…				0	0	0	0	0	0
Protein Kinases	SRC[a]	P12931[a]	SH2(-like) domain	IPR000980[a]	SH2 domain[a]	1Y57	a/92,93,94,107,147,149,150,151,152,153,154,247,248,249,250,252	4							black	a/C248(0.025)	26.129999	337.399994	302.600006	0.6176	0.8008	0.155
Protein Kinases	HCK[a]	P08631[a]	SH2(-like) domain	IPR000980[a]	SH2 domain[a]	3VS1	a/84,85,86,87,101,102,115,130,131,133,134,140,141,142,143,145,146,147,149,240,241,242,243	4							black	a/C241(0.)	29.18	388.799988	393.700012	0.4814	0.7182	-0.3751
Protein Kinases	SYK[a]	P43405[a]	SH2(-like) domain	IPR000980[a]	SH2 domain[a]	4FL3	a/19,43,44,45,46,47,48,49,50,121,122,124,125,151,155	4							blue		31.99	163.5	171.100006	0.5554	0.8697	-0.2495
Protein Kinases	SYK[g],CD3E[h]	P43405[g],P07766[h]	SH2(-like) domain			1A81	g/46,47,65,219,221,227,228,229,230,231,232,233,249; h/178,179,180,181	4							purple		0	241.600006	268	0.5356	0.7338	-0.5418
Protein Kinases	FES[a]	P07332[a]	SH2(-like) domain	IPR000980[a]	SH2 domain[a]	3BKB	a/514,515,516,517,518,520,526,529,530,535,536,537,538,539	4							purple		44.59	192.399994	181.199997	0.6094	0.8283	-0.1701
Protein Kinases	MATK[a],MATK[a1]	P42679[a],P42679[a1]	SH2(-like) domain	IPR000980[a],IPR000980[a1]	SH2 domain[a],SH2 domain[a1]	3US4	a/181,183,184,186,191,194,195,196,198,199,201,202; a1/181,183,184,186,191,194,195,196,198,199,201,202	4							purple		0	391.700012	345.5	0.7148	0.8375	0.6302
Protein Kinases	ZAP70[a]	P43403[a]	SH2(-like) domain	IPR000980[a]	SH2 domain[a]	4XZ0	a/16,17,37,39,40,41,47,58,60,238,241,242	4							purple	a/C39(reactive:0.76)	0	163	167.800003	0.607	0.9298	0.1019
Protein Kinases	ZAP70[a]	P43403[a]	SH2(-like) domain	IPR000980[a]	SH2 domain[a]	4XZ1	a/14,15,16,38,39,40,42,43,44,111,113,114,115,116,119,233,234,237,238,241	4							purple	a/C39(reactive:0.75)	0	266.700012	261.5	0.5844	0.8175	-0.02823
Protein Kinases	HCK[a],HCK[f]	P08631[a],P08631[f]	SH3 domain	IPR001452[a]	SH3 domain[a]	1BU1	a/87,88,89,90,92,101,132; f/88,89,90,92,132	4							blue		0	263.799988	251	0.6215	0.7789	-0.1039
Protein Kinases	FYN[a]	P06241[a]	SH3 domain	IPR035750[a]	Fyn[a]	1G83	a/88,89,90,105,106,141,142,143,145,146,147,148,150,151,152	4							blue		0	290.299988	309.600006	0.5162	0.682	-0.6542
Protein Kinases	FYN[b1]	P06241[b1]	SH3 domain	IPR035750[b1]	Fyn[b1]	1SHF	b1/110,111,112,113,114,115,120,121,122,123,130,132	4							blue		0	174.100006	184.800003	0.4773	0.7288	-0.9359
Protein Kinases	YES1	P07947	SH3 domain	IPR001452				4									0	0	0	0	0	0
Protein Kinases	TXK	P42681	SH3 domain	IPR001452				4									0	0	0	0	0	0
Protein Kinases	TRIO	O75962	SH3 domain	IPR001452				4									0	0	0	0	0	0
Protein Kinases	TNK2	Q07912	SH3 domain	IPR001452				4									0	0	0	0	0	0
Protein Kinases	TNK1	Q13470	SH3 domain	IPR001452				4									0	0	0	0	0	0
Protein Kinases	TEC	P42680	SH3 domain	IPR001452				4									0	0	0	0	0	0
Protein Kinases	SRMS	Q9H3Y6	SH3 domain	IPR001452				4									0	0	0	0	0	0
Protein Kinases	SRC	P12931	SH3 domain	IPR001452				4									0	0	0	0	0	0
Protein Kinases	PTK6	Q13882	SH3 domain	IPR001452				4									0	0	0	0	0	0
Protein Kinases	OBSCN	Q5VST9	SH3 domain	IPR001452				4									0	0	0	0	0	0
Protein Kinases	MATK	P42679	SH3 domain	IPR001452				4									0	0	0	0	0	0
Protein Kinases	MAP3K9	P80192	SH3 domain	IPR001452				4									0	0	0	0	0	0
Protein Kinases	MAP3K21	Q5TCX8	SH3 domain	IPR001452				4									0	0	0	0	0	0
Protein Kinases	MAP3K11	Q16584	SH3 domain	IPR001452				4									0	0	0	0	0	0
Protein Kinases	MAP3K10	Q02779	SH3 domain	IPR001452				4									0	0	0	0	0	0
Protein Kinases	LYN	P07948	SH3 domain	IPR001452				4									0	0	0	0	0	0
Protein Kinases	LCK	P06239	SH3 domain	IPR001452				4									0	0	0	0	0	0
Protein Kinases	KALRN	O60229	SH3 domain	IPR001452				4									0	0	0	0	0	0
Protein Kinases	ITK	Q08881	SH3 domain	IPR001452				4									0	0	0	0	0	0
Protein Kinases	FRK	P42685	SH3 domain	IPR001452				4									0	0	0	0	0	0
Protein Kinases	FGR	P09769	SH3 domain	IPR001452				4									0	0	0	0	0	0
Protein Kinases	CSK	P41240	SH3 domain	IPR001452				4									0	0	0	0	0	0
Protein Kinases	CASK	O14936	SH3 domain	IPR001452				4									0	0	0	0	0	0
Protein Kinases	BTK	Q06187	SH3 domain	IPR001452				4									0	0	0	0	0	0
Protein Kinases	BLK	P51451	SH3 domain	IPR001452				4									0	0	0	0	0	0
Protein Kinases	ABL2	P42684	SH3 domain	IPR001452				4									0	0	0	0	0	0
Protein Kinases	ABL1	P00519	SH3 domain	IPR001452				4									0	0	0	0	0	0
Protein Kinases	EPHB2[a],EPHB2[b]	P29323[a],P29323[b]	Sterile alpha motif domain	IPR001660[a]	Sterile alpha motif domain[a]	1B4F	a/950,961,964,965,968,969,971,972,975; b/972,975,976,979,980,983	4							blue		0	259.5	245.5	0.6005	0.7742	-0.1824
Protein Kinases	EEF2K	O00418	Tetratricopeptide repeat domain	IPR006597				3				1ELR[b],2L6J[b]	peptide;petide				0	0	0	0	0	0
Protein Kinases	STK31	Q9BXU1	Tudor domain	IPR002999				3				5KCH[6rn],5KCO[6ro],5KE2[6s4],5KE3[6s5],5KH6[6su],5QT1[dsj],5QT2[aw7],6AU2[cgj],6AU3[bwm],7CAJ[fnc],7C9N[fn9],7CD9[fvr],7CJT[g09]	C(c1ccccn1)Nc1ccc(cc1)O;CS(Nc1ccc(cc1)[Cl])(=O)=O;CC(C)(C)NC([C@@H]1Cc2ccccc2CN1)=O;C1CCN(CC1)C([C@@H]1Cc2ccccc2CN1)=O;COC(c1cccc(c1)NS(C)(=O)=O)=O;CC(c1ccc(cc1O)N)=O;c1cnc(nc1)Oc1ccc(cc1)c1cc[nH]n1;Cc1nnc2COCc3ccccc3n12;CC(NCc1ccccc1n1c(C)nnc1C)=O;CN1C[C@H](C[C@H](C1)NC1=Nc2cc[nH]c2C(N1C)=O)c1ccccc1;CN1C[C@H](C[C@H](C1)NC1=Nc2ccn(C)c2C(N1C)=O)c1ccccc1;CN1C[C@H](C[C@H](C1)NC1=Nc2cc[nH]c2C(N1C)=O)…				0	0	0	0	0	0
Protein Kinases	MET[b]	P08581[b]	WD40 repeat domain	IPR015943[b]	WD40[b]	2UZY	b/51,52,53,54,55,56,57,58,116,117,118,119,120,121,122,123,124,181,182,183,184,185,186,246,247,248,249,250,251,252,253,264,265,274,316,317,318,319,320,321,322,354,355,356,438,440,442,484,485,486,487,488,489,490,491,505,507	3				3SMR[np7],3UR4[0bw],4IA9[ia9],4QL1[35q],5EAL[5ml],5EAP[5mo],5EAR[5mq],5GSA[73k],5H15[lqd],5H17[lqe],5H19[lqf],5K0M[6pu],5U5H[7vv],5U5T[7w7],5U62[7wd],5U69[lqd],5U6D[7xg],5U8A[82d],5U8F[82g],5WUK[73k],6DAI[g2v],6DAK[g1y],6DAR[g2j],6DAS[g2d],6DY7[hh7],6DYA[hhm],6E22[hls],6E23[hlj],6E1Y[hlm],6M90[j91],6SFB[l9w],6SFC[l9w]	CN1CCN(CC1)c1ccc(cc1NC(c1ccccc1[Cl])=O)N(=O)=O;CN1CCN(CC1)c1ccc(cc1NC(c1cccc(c1)OC)=O)C(=O)OC;Cc1c(ccc(C(Nc2cc(ccc2N2CCN(C)CC2)N(=O)=O)=O)c1[Cl])F;CNCc1cccc(c1)c1ccc(c(c1)NC(C1=CNC(C=C1C(F)(F)F)=O)=O)N1CCN(C)CC1;Cc1cccc(c1)C(Nc1cc(ccc1N1CCN(C)CC1)c1cc2ccccc2nc1)=O;Cc1cccc(c1)C(Nc1cc(ccc1N1CCN(C)CC1)c1ccc2c(CCO2)c1)=O;Cc1cccc(c1)C(Nc1cc(ccc1N1CCN(C)CC1)c1cccc2CCOc12)=O;CS(c1ccc(cc1)c1cnc(NCc2ccco2…		orange		0	824	1001	0.4511	0.6636	-0.1041
Protein Kinases	MST1R[a]	Q04912[a]	WD40 repeat domain	IPR015943[a]	WD40[a]	4FWW	a/55,56,57,58,59,120,121,122,123,124,125,127,182,183,184,185,186,187,188,202,248,249,250,251,252,323,324,325,451,452,499,500,501,502,503,512	3				3SMR[np7],3UR4[0bw],4IA9[ia9],4QL1[35q],5EAL[5ml],5EAP[5mo],5EAR[5mq],5GSA[73k],5H15[lqd],5H17[lqe],5H19[lqf],5K0M[6pu],5U5H[7vv],5U5T[7w7],5U62[7wd],5U69[lqd],5U6D[7xg],5U8A[82d],5U8F[82g],5WUK[73k],6DAI[g2v],6DAK[g1y],6DAR[g2j],6DAS[g2d],6DY7[hh7],6DYA[hhm],6E22[hls],6E23[hlj],6E1Y[hlm],6M90[j91],6SFB[l9w],6SFC[l9w]	CN1CCN(CC1)c1ccc(cc1NC(c1ccccc1[Cl])=O)N(=O)=O;CN1CCN(CC1)c1ccc(cc1NC(c1cccc(c1)OC)=O)C(=O)OC;Cc1c(ccc(C(Nc2cc(ccc2N2CCN(C)CC2)N(=O)=O)=O)c1[Cl])F;CNCc1cccc(c1)c1ccc(c(c1)NC(C1=CNC(C=C1C(F)(F)F)=O)=O)N1CCN(C)CC1;Cc1cccc(c1)C(Nc1cc(ccc1N1CCN(C)CC1)c1cc2ccccc2nc1)=O;Cc1cccc(c1)C(Nc1cc(ccc1N1CCN(C)CC1)c1ccc2c(CCO2)c1)=O;Cc1cccc(c1)C(Nc1cc(ccc1N1CCN(C)CC1)c1cccc2CCOc12)=O;CS(c1ccc(cc1)c1cnc(NCc2ccco2…		orange		0	590.700012	613.700012	0.4648	0.7769	0.1272
Protein Kinases	MST1R[a],MST1[c]	Q04912[a],P26927[c]	WD40 repeat domain	IPR015943[a]	WD40[a]	4QT8	a/57,58,59,121,122,123,124,125,127,128,185,186,187,188,189,190,251,252,253,323,324,325,451,452,500,501,502,503; c/639	3				3SMR[np7],3UR4[0bw],4IA9[ia9],4QL1[35q],5EAL[5ml],5EAP[5mo],5EAR[5mq],5GSA[73k],5H15[lqd],5H17[lqe],5H19[lqf],5K0M[6pu],5U5H[7vv],5U5T[7w7],5U62[7wd],5U69[lqd],5U6D[7xg],5U8A[82d],5U8F[82g],5WUK[73k],6DAI[g2v],6DAK[g1y],6DAR[g2j],6DAS[g2d],6DY7[hh7],6DYA[hhm],6E22[hls],6E23[hlj],6E1Y[hlm],6M90[j91],6SFB[l9w],6SFC[l9w]	CN1CCN(CC1)c1ccc(cc1NC(c1ccccc1[Cl])=O)N(=O)=O;CN1CCN(CC1)c1ccc(cc1NC(c1cccc(c1)OC)=O)C(=O)OC;Cc1c(ccc(C(Nc2cc(ccc2N2CCN(C)CC2)N(=O)=O)=O)c1[Cl])F;CNCc1cccc(c1)c1ccc(c(c1)NC(C1=CNC(C=C1C(F)(F)F)=O)=O)N1CCN(C)CC1;Cc1cccc(c1)C(Nc1cc(ccc1N1CCN(C)CC1)c1cc2ccccc2nc1)=O;Cc1cccc(c1)C(Nc1cc(ccc1N1CCN(C)CC1)c1ccc2c(CCO2)c1)=O;Cc1cccc(c1)C(Nc1cc(ccc1N1CCN(C)CC1)c1cccc2CCOc12)=O;CS(c1ccc(cc1)c1cnc(NCc2ccco2…		orange		0	368.700012	421.700012	0.4475	0.7088	-0.5283
Protein Kinases	PIK3R4	Q99570	WD40 repeat domain	IPR001680,IPR019775,IPR017986,IPR036322,IPR015943				3				3SMR[np7],3UR4[0bw],4IA9[ia9],4QL1[35q],5EAL[5ml],5EAP[5mo],5EAR[5mq],5GSA[73k],5H15[lqd],5H17[lqe],5H19[lqf],5K0M[6pu],5U5H[7vv],5U5T[7w7],5U62[7wd],5U69[lqd],5U6D[7xg],5U8A[82d],5U8F[82g],5WUK[73k],6DAI[g2v],6DAK[g1y],6DAR[g2j],6DAS[g2d],6DY7[hh7],6DYA[hhm],6E22[hls],6E23[hlj],6E1Y[hlm],6M90[j91],6SFB[l9w],6SFC[l9w]	CN1CCN(CC1)c1ccc(cc1NC(c1ccccc1[Cl])=O)N(=O)=O;CN1CCN(CC1)c1ccc(cc1NC(c1cccc(c1)OC)=O)C(=O)OC;Cc1c(ccc(C(Nc2cc(ccc2N2CCN(C)CC2)N(=O)=O)=O)c1[Cl])F;CNCc1cccc(c1)c1ccc(c(c1)NC(C1=CNC(C=C1C(F)(F)F)=O)=O)N1CCN(C)CC1;Cc1cccc(c1)C(Nc1cc(ccc1N1CCN(C)CC1)c1cc2ccccc2nc1)=O;Cc1cccc(c1)C(Nc1cc(ccc1N1CCN(C)CC1)c1ccc2c(CCO2)c1)=O;Cc1cccc(c1)C(Nc1cc(ccc1N1CCN(C)CC1)c1cccc2CCOc12)=O;CS(c1ccc(cc1)c1cnc(NCc2ccco2…				0	0	0	0	0	0
Protein Kinases	LRRK2	Q5S007	WD40 repeat domain	IPR036322,IPR015943				3				3SMR[np7],3UR4[0bw],4IA9[ia9],4QL1[35q],5EAL[5ml],5EAP[5mo],5EAR[5mq],5GSA[73k],5H15[lqd],5H17[lqe],5H19[lqf],5K0M[6pu],5U5H[7vv],5U5T[7w7],5U62[7wd],5U69[lqd],5U6D[7xg],5U8A[82d],5U8F[82g],5WUK[73k],6DAI[g2v],6DAK[g1y],6DAR[g2j],6DAS[g2d],6DY7[hh7],6DYA[hhm],6E22[hls],6E23[hlj],6E1Y[hlm],6M90[j91],6SFB[l9w],6SFC[l9w]	CN1CCN(CC1)c1ccc(cc1NC(c1ccccc1[Cl])=O)N(=O)=O;CN1CCN(CC1)c1ccc(cc1NC(c1cccc(c1)OC)=O)C(=O)OC;Cc1c(ccc(C(Nc2cc(ccc2N2CCN(C)CC2)N(=O)=O)=O)c1[Cl])F;CNCc1cccc(c1)c1ccc(c(c1)NC(C1=CNC(C=C1C(F)(F)F)=O)=O)N1CCN(C)CC1;Cc1cccc(c1)C(Nc1cc(ccc1N1CCN(C)CC1)c1cc2ccccc2nc1)=O;Cc1cccc(c1)C(Nc1cc(ccc1N1CCN(C)CC1)c1ccc2c(CCO2)c1)=O;Cc1cccc(c1)C(Nc1cc(ccc1N1CCN(C)CC1)c1cccc2CCOc12)=O;CS(c1ccc(cc1)c1cnc(NCc2ccco2…				0	0	0	0	0	0
Protein Kinases	LRRK1	Q38SD2	WD40 repeat domain	IPR036322				3				3SMR[np7],3UR4[0bw],4IA9[ia9],4QL1[35q],5EAL[5ml],5EAP[5mo],5EAR[5mq],5GSA[73k],5H15[lqd],5H17[lqe],5H19[lqf],5K0M[6pu],5U5H[7vv],5U5T[7w7],5U62[7wd],5U69[lqd],5U6D[7xg],5U8A[82d],5U8F[82g],5WUK[73k],6DAI[g2v],6DAK[g1y],6DAR[g2j],6DAS[g2d],6DY7[hh7],6DYA[hhm],6E22[hls],6E23[hlj],6E1Y[hlm],6M90[j91],6SFB[l9w],6SFC[l9w]	CN1CCN(CC1)c1ccc(cc1NC(c1ccccc1[Cl])=O)N(=O)=O;CN1CCN(CC1)c1ccc(cc1NC(c1cccc(c1)OC)=O)C(=O)OC;Cc1c(ccc(C(Nc2cc(ccc2N2CCN(C)CC2)N(=O)=O)=O)c1[Cl])F;CNCc1cccc(c1)c1ccc(c(c1)NC(C1=CNC(C=C1C(F)(F)F)=O)=O)N1CCN(C)CC1;Cc1cccc(c1)C(Nc1cc(ccc1N1CCN(C)CC1)c1cc2ccccc2nc1)=O;Cc1cccc(c1)C(Nc1cc(ccc1N1CCN(C)CC1)c1ccc2c(CCO2)c1)=O;Cc1cccc(c1)C(Nc1cc(ccc1N1CCN(C)CC1)c1cccc2CCOc12)=O;CS(c1ccc(cc1)c1cnc(NCc2ccco2…				0	0	0	0	0	0
Protein Kinases	MET[b]	P08581[b]	WD40 repeat domain			1SHY	b/445,447,448,449,450,452,464,476,515,516,519,535,536,537,547,548,549	4							blue		0	192.199997	226.800003	0.5612	0.801	-0.3878
Protein Kinases	MET[b]	P08581[b]	WD40 repeat domain	IPR015943[b]	WD40[b]	4K3J	b/90,92,94,95,99,101,103,104,105,106,107,108,109,110	4							blue		0	185.800003	176.899994	0.6111	0.8186	-0.2301
Protein Kinases	HGF[a],MET[b]	P14210[a],P08581[b]	WD40 repeat domain	IPR015943[b]	WD40[b]	4O3T	a/647,649; b/58,59,61,127,128,145,146,147,148,149,150,151,152	4							blue		0	264.600006	280.899994	0.5318	0.7633	-0.3671
Protein Kinases	MET[b]	P08581[b]	WD40 repeat domain	IPR015943[b]	WD40[b]	4O3U	b/96,97,98,99,162,163,164,165,169,171,172,173,174,208,209	4							blue		0	188.300003	216.899994	0.5377	0.6727	-0.9617
Protein Kinases	MST1R[a],MST1[c]	Q04912[a],P26927[c]	WD40 repeat domain	IPR015943[a]	WD40[a]	4QT8	a/60,61,62,63,64,125,127,128,129,130,147,148,193,194,195,221,222,223,225; c/636,637,639,682,683,684,690	4							blue		0	396.399994	460	0.5455	0.753	-0.07786
Protein Kinases	MST1R[a],MST1[c]	Q04912[a],P26927[c]	WD40 repeat domain	IPR015943[a]	WD40[a]	4QT8	a/189,190,191,192,196,254,285,286,287,288,289; c/521,522,528,562,563,564,565,566,567,568,569	4							blue		0	297.600006	319.799988	0.5145	0.7547	-0.3534
Protein Kinases	MET[b]	P08581[b]	WD40 repeat domain	IPR015943[b]	WD40[b]	4O3U	b/66,68,69,70,84,85,86,88,89,90,91,92,93,94,95,96,97,98,99,100,101,102,112,113,115,116,117,118,132,133,134,135,136,137,138,139,140,141,142,178,179,180,201,202,203,204,205,206,207,209,210,211,242	4							red		0	965	929.200012	0.5444	0.8108	0.8041
Protein Kinases	MST1R[a]	Q04912[a]	WD40 repeat domain	IPR015943[a]	WD40[a]	4QT8	a/114,115,116,117,136,137,138,139,140,141,177,179,180,181,206,207,209,210,211,212,213	4							red		0	209.899994	234.800003	0.4544	0.7314	-0.8393
Protein Kinases	MET[b]	P08581[b]	WD40 repeat domain	IPR015943[b]	WD40[b]	2UZY	b/163,164,165,167,168,171,173,174,220,225,226,227,228,229,230,231,234	4							yellow		0	217.800003	244.300003	0.5789	0.7476	-0.4656
Protein Kinases	MST1R[a],MST1[c]	Q04912[a],P26927[c]	WD40 repeat domain	IPR015943[a]	WD40[a]	4QT8	a/196,218,219,220,222,229,230,231,232,233,288,289,290; c/500,501,502,506,507,521,522,523,524,525,526,529,534,658,659,661	4							yellow		0	537.400024	430.200012	0.5841	0.8415	0.5829
Protein Phosphatases	TNS2	Q63HR2	C1 domain	IPR002219				3				1PTR[prb]	CC1=C[C@H]2[C@@]3([C@@H](C=C(C[C@@]2(C1=O)O)CO)[C@@H]1C(C)(C)[C@@]1([C@@H]([C@H]3C)O)OC(C)=O)O				0	0	0	0	0	0
Protein Phosphatases	PPP2R1A[a],PPP2R5A[b],PPP2CA[c]	P30153[a],Q15172[b],P67775[c]	Catalytic domain			6NTS	a/61,63,99,100,101,102,103,140,141; b/234,236,237,238,239,240,241,273,274,275,277,278,281,282,283,316,317; c/307,308	1	6NTS[l2j]	C1C[C@@H]([C@H]([C@@H](C1)NS(c1ccc(cc1)OC(F)(F)F)(=O)=O)O)N1c2ccccc2Oc2ccccc12				Pocket PPI1	blue		19.82	433.799988	421.899994	0.623	0.8492	0.5436
Protein Phosphatases	PTPN1[a]	P18031[a]	Catalytic domain	IPR000242[a]	PTP type protein phosphatase[a]	2F70	a/43,60,61,62,63,94,97,100,101,137,138,139,140,162,164	2	5QDG[aws],5QDJ[jfp3],5QFN[jov2],5QFQ[jk7],5QFU[jo72],5QFV[jk7],5QG9[jq42]	CC1=CC(=O)Oc2c1ccc(c2CN(C)C)O;CCC(Nc1nc(C)cs1)=O;CC(C)(CO)NC(c1cccc(c1)[Cl])=O;[H][C@]12c3ccccc3[C@]([H])([C@H]([C@@H]1NC(C1CCC1)=O)O)O2;[H][C@@]12C[C@@]([H])(CC[C@H]1O)N(C[C@@H]2OC)S(C)(=O)=O;[H][C@]12c3ccccc3[C@]([H])([C@H]([C@@H]1NC(C1CCC1)=O)O)O2;[H][C@@]12CC[C@@](CC1)([C@H]([C@H](CC)O)N2S(C)(=O)=O)O				Pocket PP4	purple		19.440001	175.899994	198.300003	0.4959	0.7486	-0.8078
Protein Phosphatases	PTPN1[a]	P18031[a]	Catalytic domain	IPR000242[a]	PTP type protein phosphatase[a]	1L8G	a/73,74,75,78,79,80,203,204,205,206,208,209,210,211,233,237	2	5QE4[jh4],5QE7[jhd],5QED[7mu3]	CNc1ncccn1;COc1ccc(CN)cc1OC;CNC(c1cc(ccn1)[Cl])=O		6H8R[fwb],5QG5[0r0],5QFO[8h8],5QFJ[joj],5QF1[jmd],5QF4[jlv],5QEJ[jkp],5QFH[jod],5QEM[jlg2],5QF6[jny],5QG2[h5a],5QFM[jop],5QFR[jka2],5QDS[jgg],5QEP[jl7]	C[C@@H](Cc1cc(cc(c1)O)C(F)(F)F)N;C(c1ccccc1O)#N;C(c1ccc(cc1F)O)#N;C(C(N)=S)n1cnc(c1[Cl])[Cl];C(CO)c1ccc(C#N)cc1;CNC(NC1CCCCC1)=S;c1c(cc(nc1[Cl])[Cl])C([O-])=O;[H][C@@]12CC[C@@](CC1)([C@]1([H])COC(N12)=O)O;c1cc(c2nc(cs2)C([O-])=O)sc1;CC1=CC(=C(C#N)C(N1)=O)C(F)(F)F;COc1cc(cc(c1OC)OC)C([O-])=O;[H][C@@]12CC[C@]([H])(C2)[C@H](C1)NC(NC[C@@H](C)O)=S;[H][C@]12C[C@]([H])(CC[C@H]1O)N(C[C@@H]2O)S(C)(=O)=O;C…	Pocket PP3	red		10.84	250.100006	259.600006	0.533	0.793	-0.289
Protein Phosphatases	PTPN5[a]	P54829[a]	Catalytic domain	IPR000242[a]	PTP type protein phosphatase[a]	2BV5	a/365,366,367,368,369,390,391,478,479,482,483,486,487,488,489,490,491,492,510,514	2	6H8R[fwb]	C[C@@H](Cc1cc(cc(c1)O)C(F)(F)F)N		5QE4[jh4],5QE7[jhd],5QED[7mu3],5QG5[0r0],5QFO[8h8],5QFJ[joj],5QF1[jmd],5QF4[jlv],5QEJ[jkp],5QFH[jod],5QEM[jlg2],5QF6[jny],5QG2[h5a],5QFM[jop],5QFR[jka2],5QDS[jgg],5QEP[jl7]	CNc1ncccn1;COc1ccc(CN)cc1OC;CNC(c1cc(ccn1)[Cl])=O;C(c1ccccc1O)#N;C(c1ccc(cc1F)O)#N;C(C(N)=S)n1cnc(c1[Cl])[Cl];C(CO)c1ccc(C#N)cc1;CNC(NC1CCCCC1)=S;c1c(cc(nc1[Cl])[Cl])C([O-])=O;[H][C@@]12CC[C@@](CC1)([C@]1([H])COC(N12)=O)O;c1cc(c2nc(cs2)C([O-])=O)sc1;CC1=CC(=C(C#N)C(N1)=O)C(F)(F)F;COc1cc(cc(c1OC)OC)C([O-])=O;[H][C@@]12CC[C@]([H])(C2)[C@H](C1)NC(NC[C@@H](C)O)=S;[H][C@]12C[C@]([H])(CC[C@H]1O)N(C[C@@…	Pocket PP3	red	a/C489(reactive:0.82)	13.59	255.5	309.5	0.463	0.6675	-0.9264
Protein Phosphatases	PTPN1[a]	P18031[a]	Catalytic domain	IPR000242[a]	PTP type protein phosphatase[a]	2CM8	a/74,76,77,234,235,237,238,240,243,244,245,248,249,252	2	5QG5[0r0],5QFO[8h8],5QFJ[joj],5QF1[jmd],5QF4[jlv],5QEJ[jkp],5QFH[jod],5QEM[jlg2],5QF6[jny],5QG2[h5a],5QFM[jop],5QFR[jka2],5QDS[jgg],5QEP[jl7]	C(c1ccccc1O)#N;C(c1ccc(cc1F)O)#N;C(C(N)=S)n1cnc(c1[Cl])[Cl];C(CO)c1ccc(C#N)cc1;CNC(NC1CCCCC1)=S;c1c(cc(nc1[Cl])[Cl])C([O-])=O;[H][C@@]12CC[C@@](CC1)([C@]1([H])COC(N12)=O)O;c1cc(c2nc(cs2)C([O-])=O)sc1;CC1=CC(=C(C#N)C(N1)=O)C(F)(F)F;COc1cc(cc(c1OC)OC)C([O-])=O;[H][C@@]12CC[C@]([H])(C2)[C@H](C1)NC(NC[C@@H](C)O)=S;[H][C@]12C[C@]([H])(CC[C@H]1O)N(C[C@@H]2O)S(C)(=O)=O;C(c1ccc(C#N)cc1)NC(N1CCOCC1)=O;c1c…		5QE4[jh4],5QE7[jhd],5QED[7mu3],6H8R[fwb]	CNc1ncccn1;COc1ccc(CN)cc1OC;CNC(c1cc(ccn1)[Cl])=O;C[C@@H](Cc1cc(cc(c1)O)C(F)(F)F)N	Pocket PP3	red		13.33	175.800003	208.100006	0.5774	0.7609	-0.5749
Protein Phosphatases	PTPN14[a]	Q15678[a]	Catalytic domain	IPR000242[a]	PTP type protein phosphatase[a]	2BZL	a/953,955,991,995,998,999,1036,1037,1038,1060	3				5QDG[aws],5QDJ[jfp3],5QFN[jov2],5QFQ[jk7],5QFU[jo72],5QFV[jk7],5QG9[jq42]	CC1=CC(=O)Oc2c1ccc(c2CN(C)C)O;CCC(Nc1nc(C)cs1)=O;CC(C)(CO)NC(c1cccc(c1)[Cl])=O;[H][C@]12c3ccccc3[C@]([H])([C@H]([C@@H]1NC(C1CCC1)=O)O)O2;[H][C@@]12C[C@@]([H])(CC[C@H]1O)N(C[C@@H]2OC)S(C)(=O)=O;[H][C@]12c3ccccc3[C@]([H])([C@H]([C@@H]1NC(C1CCC1)=O)O)O2;[H][C@@]12CC[C@@](CC1)([C@H]([C@H](CC)O)N2S(C)(=O)=O)O	Pocket PP4	purple		17.73	171.100006	177.399994	0.6552	0.7288	-0.545
Protein Phosphatases	PTPRB[a],PTPRB[a1]	P23467[a],P23467[a1]	Catalytic domain	IPR000242[a]	PTP type protein phosphatase[a]	2H03	a/1725,1726,1728,1729,1730,1779,1780,1781,1782; a1/1824,1829,1851,1852,1853,1854	3				5QDG[aws],5QDJ[jfp3],5QFN[jov2],5QFQ[jk7],5QFU[jo72],5QFV[jk7],5QG9[jq42]	CC1=CC(=O)Oc2c1ccc(c2CN(C)C)O;CCC(Nc1nc(C)cs1)=O;CC(C)(CO)NC(c1cccc(c1)[Cl])=O;[H][C@]12c3ccccc3[C@]([H])([C@H]([C@@H]1NC(C1CCC1)=O)O)O2;[H][C@@]12C[C@@]([H])(CC[C@H]1O)N(C[C@@H]2OC)S(C)(=O)=O;[H][C@]12c3ccccc3[C@]([H])([C@H]([C@@H]1NC(C1CCC1)=O)O)O2;[H][C@@]12CC[C@@](CC1)([C@H]([C@H](CC)O)N2S(C)(=O)=O)O	Pocket PP4	purple		13.34	179.399994	201.800003	0.4615	0.7379	-0.9134
Protein Phosphatases	PTPN7[a]	P35236[a]	Catalytic domain	IPR000242[a]	PTP type protein phosphatase[a]	3O4S	a/116,117,118,119,121,122,138,139,140,141,142,143,145,146,147,148,149,178,181	3				5QDG[aws],5QDJ[jfp3],5QFN[jov2],5QFQ[jk7],5QFU[jo72],5QFV[jk7],5QG9[jq42]	CC1=CC(=O)Oc2c1ccc(c2CN(C)C)O;CCC(Nc1nc(C)cs1)=O;CC(C)(CO)NC(c1cccc(c1)[Cl])=O;[H][C@]12c3ccccc3[C@]([H])([C@H]([C@@H]1NC(C1CCC1)=O)O)O2;[H][C@@]12C[C@@]([H])(CC[C@H]1O)N(C[C@@H]2OC)S(C)(=O)=O;[H][C@]12c3ccccc3[C@]([H])([C@H]([C@@H]1NC(C1CCC1)=O)O)O2;[H][C@@]12CC[C@@](CC1)([C@H]([C@H](CC)O)N2S(C)(=O)=O)O	Pocket PP4	purple		16.440001	280.700012	304.299988	0.613	0.8192	0.08122
Protein Phosphatases	PTPN11[a]	Q06124[a]	Catalytic domain	IPR000242[a]	PTP type protein phosphatase[a]	3O5X	a/272,275,276,292,293,294,295,296,297,299,300,301,302,336,339,340,343,346,347,381,382,383,405	3				5QDG[aws],5QDJ[jfp3],5QFN[jov2],5QFQ[jk7],5QFU[jo72],5QFV[jk7],5QG9[jq42]	CC1=CC(=O)Oc2c1ccc(c2CN(C)C)O;CCC(Nc1nc(C)cs1)=O;CC(C)(CO)NC(c1cccc(c1)[Cl])=O;[H][C@]12c3ccccc3[C@]([H])([C@H]([C@@H]1NC(C1CCC1)=O)O)O2;[H][C@@]12C[C@@]([H])(CC[C@H]1O)N(C[C@@H]2OC)S(C)(=O)=O;[H][C@]12c3ccccc3[C@]([H])([C@H]([C@@H]1NC(C1CCC1)=O)O)O2;[H][C@@]12CC[C@@](CC1)([C@H]([C@H](CC)O)N2S(C)(=O)=O)O	Pocket PP4	purple		16.1	366.600006	404.799988	0.5265	0.7425	-0.2202
Protein Phosphatases	PTPN9[a]	P43378[a]	Catalytic domain	IPR000242[a]	PTP type protein phosphatase[a]	4GE6	a/346,347,348,349,352,354,384,385,388,391,392,426,427,428,429,451,453,454	3				5QDG[aws],5QDJ[jfp3],5QFN[jov2],5QFQ[jk7],5QFU[jo72],5QFV[jk7],5QG9[jq42]	CC1=CC(=O)Oc2c1ccc(c2CN(C)C)O;CCC(Nc1nc(C)cs1)=O;CC(C)(CO)NC(c1cccc(c1)[Cl])=O;[H][C@]12c3ccccc3[C@]([H])([C@H]([C@@H]1NC(C1CCC1)=O)O)O2;[H][C@@]12C[C@@]([H])(CC[C@H]1O)N(C[C@@H]2OC)S(C)(=O)=O;[H][C@]12c3ccccc3[C@]([H])([C@H]([C@@H]1NC(C1CCC1)=O)O)O2;[H][C@@]12CC[C@@](CC1)([C@H]([C@H](CC)O)N2S(C)(=O)=O)O	Pocket PP4	purple		17.879999	302.600006	293.700012	0.6185	0.8231	0.1648
Protein Phosphatases	PTPN6[a]	P29350[a]	Catalytic domain	IPR000387[a]	Tyrosine specific protein phosphatases domain[a]	1GWZ	a/308,309,310,311,312,313,314,315,316,317,318,319,320,434,437,438,440,441,443,444,446,447,448,449,467,470,471,472,474,475,476,515	3				5QE4[jh4],5QE7[jhd],5QED[7mu3],6H8R[fwb],5QG5[0r0],5QFO[8h8],5QFJ[joj],5QF1[jmd],5QF4[jlv],5QEJ[jkp],5QFH[jod],5QEM[jlg2],5QF6[jny],5QG2[h5a],5QFM[jop],5QFR[jka2],5QDS[jgg],5QEP[jl7]	CNc1ncccn1;COc1ccc(CN)cc1OC;CNC(c1cc(ccn1)[Cl])=O;C[C@@H](Cc1cc(cc(c1)O)C(F)(F)F)N;C(c1ccccc1O)#N;C(c1ccc(cc1F)O)#N;C(C(N)=S)n1cnc(c1[Cl])[Cl];C(CO)c1ccc(C#N)cc1;CNC(NC1CCCCC1)=S;c1c(cc(nc1[Cl])[Cl])C([O-])=O;[H][C@@]12CC[C@@](CC1)([C@]1([H])COC(N12)=O)O;c1cc(c2nc(cs2)C([O-])=O)sc1;CC1=CC(=C(C#N)C(N1)=O)C(F)(F)F;COc1cc(cc(c1OC)OC)C([O-])=O;[H][C@@]12CC[C@]([H])(C2)[C@H](C1)NC(NC[C@@H](C)O)=S;[H][…	Pocket PP3	red		15.46	477.299988	581.400024	0.4528	0.71	-0.3208
Protein Phosphatases	PTPRM[a]	P28827[a]	Catalytic domain	IPR000242[a]	PTP type protein phosphatase[a]	1RPM	a/959,960,961,962,963,964,965,1110,1111,1114,1122,1125,1126,1129,1130	3				5QE4[jh4],5QE7[jhd],5QED[7mu3],6H8R[fwb],5QG5[0r0],5QFO[8h8],5QFJ[joj],5QF1[jmd],5QF4[jlv],5QEJ[jkp],5QFH[jod],5QEM[jlg2],5QF6[jny],5QG2[h5a],5QFM[jop],5QFR[jka2],5QDS[jgg],5QEP[jl7]	CNc1ncccn1;COc1ccc(CN)cc1OC;CNC(c1cc(ccn1)[Cl])=O;C[C@@H](Cc1cc(cc(c1)O)C(F)(F)F)N;C(c1ccccc1O)#N;C(c1ccc(cc1F)O)#N;C(C(N)=S)n1cnc(c1[Cl])[Cl];C(CO)c1ccc(C#N)cc1;CNC(NC1CCCCC1)=S;c1c(cc(nc1[Cl])[Cl])C([O-])=O;[H][C@@]12CC[C@@](CC1)([C@]1([H])COC(N12)=O)O;c1cc(c2nc(cs2)C([O-])=O)sc1;CC1=CC(=C(C#N)C(N1)=O)C(F)(F)F;COc1cc(cc(c1OC)OC)C([O-])=O;[H][C@@]12CC[C@]([H])(C2)[C@H](C1)NC(NC[C@@H](C)O)=S;[H][…	Pocket PP3	red	a/C1126(0.27)	14.35	177.199997	202.100006	0.6078	0.7112	-0.6959
Protein Phosphatases	PTPN14[a]	Q15678[a]	Catalytic domain	IPR000242[a]	PTP type protein phosphatase[a]	2BZL	a/969,975,976,977,978,1097,1100,1101,1104,1107,1108,1109,1110,1111,1112,1113,1114,1115,1116,1117,1139	3				5QE4[jh4],5QE7[jhd],5QED[7mu3],6H8R[fwb],5QG5[0r0],5QFO[8h8],5QFJ[joj],5QF1[jmd],5QF4[jlv],5QEJ[jkp],5QFH[jod],5QEM[jlg2],5QF6[jny],5QG2[h5a],5QFM[jop],5QFR[jka2],5QDS[jgg],5QEP[jl7]	CNc1ncccn1;COc1ccc(CN)cc1OC;CNC(c1cc(ccn1)[Cl])=O;C[C@@H](Cc1cc(cc(c1)O)C(F)(F)F)N;C(c1ccccc1O)#N;C(c1ccc(cc1F)O)#N;C(C(N)=S)n1cnc(c1[Cl])[Cl];C(CO)c1ccc(C#N)cc1;CNC(NC1CCCCC1)=S;c1c(cc(nc1[Cl])[Cl])C([O-])=O;[H][C@@]12CC[C@@](CC1)([C@]1([H])COC(N12)=O)O;c1cc(c2nc(cs2)C([O-])=O)sc1;CC1=CC(=C(C#N)C(N1)=O)C(F)(F)F;COc1cc(cc(c1OC)OC)C([O-])=O;[H][C@@]12CC[C@]([H])(C2)[C@H](C1)NC(NC[C@@H](C)O)=S;[H][…	Pocket PP3	red		14.05	418.700012	416.5	0.4898	0.7507	-0.1732
Protein Phosphatases	PTPN1[a],PTPN1[a1]	P18031[a],P18031[a1]	Catalytic domain	IPR000242[a],IPR000242[a1]	PTP type protein phosphatase[a],PTP type protein phosphatase[a1]	2CM3	a/73,74,75,78,79,80,204,205,206,208,209,210,211; a1/73,74,75,78,79,80,204,205,206,208,209,210,211	3				5QE4[jh4],5QE7[jhd],5QED[7mu3],6H8R[fwb],5QG5[0r0],5QFO[8h8],5QFJ[joj],5QF1[jmd],5QF4[jlv],5QEJ[jkp],5QFH[jod],5QEM[jlg2],5QF6[jny],5QG2[h5a],5QFM[jop],5QFR[jka2],5QDS[jgg],5QEP[jl7]	CNc1ncccn1;COc1ccc(CN)cc1OC;CNC(c1cc(ccn1)[Cl])=O;C[C@@H](Cc1cc(cc(c1)O)C(F)(F)F)N;C(c1ccccc1O)#N;C(c1ccc(cc1F)O)#N;C(C(N)=S)n1cnc(c1[Cl])[Cl];C(CO)c1ccc(C#N)cc1;CNC(NC1CCCCC1)=S;c1c(cc(nc1[Cl])[Cl])C([O-])=O;[H][C@@]12CC[C@@](CC1)([C@]1([H])COC(N12)=O)O;c1cc(c2nc(cs2)C([O-])=O)sc1;CC1=CC(=C(C#N)C(N1)=O)C(F)(F)F;COc1cc(cc(c1OC)OC)C([O-])=O;[H][C@@]12CC[C@]([H])(C2)[C@H](C1)NC(NC[C@@H](C)O)=S;[H][…	Pocket PP3	red		11.55	454.600006	407.600006	0.524	0.8437	0.3317
Protein Phosphatases	PTPRO[a],PTPRO[b]	Q16827[a],Q16827[b]	Catalytic domain	IPR000242[b]	PTP type protein phosphatase[b]	2G59	a/952,953,976; b/997,1002,1003,1004,1005,1006,1028,1029,1032,1122,1125,1126,1128,1129,1130,1131,1132	3				5QE4[jh4],5QE7[jhd],5QED[7mu3],6H8R[fwb],5QG5[0r0],5QFO[8h8],5QFJ[joj],5QF1[jmd],5QF4[jlv],5QEJ[jkp],5QFH[jod],5QEM[jlg2],5QF6[jny],5QG2[h5a],5QFM[jop],5QFR[jka2],5QDS[jgg],5QEP[jl7]	CNc1ncccn1;COc1ccc(CN)cc1OC;CNC(c1cc(ccn1)[Cl])=O;C[C@@H](Cc1cc(cc(c1)O)C(F)(F)F)N;C(c1ccccc1O)#N;C(c1ccc(cc1F)O)#N;C(C(N)=S)n1cnc(c1[Cl])[Cl];C(CO)c1ccc(C#N)cc1;CNC(NC1CCCCC1)=S;c1c(cc(nc1[Cl])[Cl])C([O-])=O;[H][C@@]12CC[C@@](CC1)([C@]1([H])COC(N12)=O)O;c1cc(c2nc(cs2)C([O-])=O)sc1;CC1=CC(=C(C#N)C(N1)=O)C(F)(F)F;COc1cc(cc(c1OC)OC)C([O-])=O;[H][C@@]12CC[C@]([H])(C2)[C@H](C1)NC(NC[C@@H](C)O)=S;[H][…	Pocket PP3	red		14.4	266	289.700012	0.4689	0.644	-0.9761
Protein Phosphatases	PTPRO[a]	Q16827[a]	Catalytic domain	IPR000242[a]	PTP type protein phosphatase[a]	2GJT	a/997,1002,1003,1005,1006,1028,1030,1031,1032,1122,1125,1126,1128,1129,1130,1131,1132	3				5QE4[jh4],5QE7[jhd],5QED[7mu3],6H8R[fwb],5QG5[0r0],5QFO[8h8],5QFJ[joj],5QF1[jmd],5QF4[jlv],5QEJ[jkp],5QFH[jod],5QEM[jlg2],5QF6[jny],5QG2[h5a],5QFM[jop],5QFR[jka2],5QDS[jgg],5QEP[jl7]	CNc1ncccn1;COc1ccc(CN)cc1OC;CNC(c1cc(ccn1)[Cl])=O;C[C@@H](Cc1cc(cc(c1)O)C(F)(F)F)N;C(c1ccccc1O)#N;C(c1ccc(cc1F)O)#N;C(C(N)=S)n1cnc(c1[Cl])[Cl];C(CO)c1ccc(C#N)cc1;CNC(NC1CCCCC1)=S;c1c(cc(nc1[Cl])[Cl])C([O-])=O;[H][C@@]12CC[C@@](CC1)([C@]1([H])COC(N12)=O)O;c1cc(c2nc(cs2)C([O-])=O)sc1;CC1=CC(=C(C#N)C(N1)=O)C(F)(F)F;COc1cc(cc(c1OC)OC)C([O-])=O;[H][C@@]12CC[C@]([H])(C2)[C@H](C1)NC(NC[C@@H](C)O)=S;[H][…	Pocket PP3	red		13.85	231.399994	256.200012	0.5188	0.7428	-0.5762
Protein Phosphatases	PTPRB[a]	P23467[a]	Catalytic domain	IPR000242[a]	PTP type protein phosphatase[a]	2I4H	a/1765,1766,1767,1768,1769,1770,1771,1793,1794,1796,1797,1888,1891,1892,1894,1895,1896,1897,1898,1899,1900,1919,1922,1923,1926,1927	3				5QE4[jh4],5QE7[jhd],5QED[7mu3],6H8R[fwb],5QG5[0r0],5QFO[8h8],5QFJ[joj],5QF1[jmd],5QF4[jlv],5QEJ[jkp],5QFH[jod],5QEM[jlg2],5QF6[jny],5QG2[h5a],5QFM[jop],5QFR[jka2],5QDS[jgg],5QEP[jl7]	CNc1ncccn1;COc1ccc(CN)cc1OC;CNC(c1cc(ccn1)[Cl])=O;C[C@@H](Cc1cc(cc(c1)O)C(F)(F)F)N;C(c1ccccc1O)#N;C(c1ccc(cc1F)O)#N;C(C(N)=S)n1cnc(c1[Cl])[Cl];C(CO)c1ccc(C#N)cc1;CNC(NC1CCCCC1)=S;c1c(cc(nc1[Cl])[Cl])C([O-])=O;[H][C@@]12CC[C@@](CC1)([C@]1([H])COC(N12)=O)O;c1cc(c2nc(cs2)C([O-])=O)sc1;CC1=CC(=C(C#N)C(N1)=O)C(F)(F)F;COc1cc(cc(c1OC)OC)C([O-])=O;[H][C@@]12CC[C@]([H])(C2)[C@H](C1)NC(NC[C@@H](C)O)=S;[H][…	Pocket PP3	red		14.96	369.899994	440.600006	0.4558	0.6974	-0.5519
Protein Phosphatases	PTPN22[a]	Q9Y2R2[a]	Catalytic domain	IPR000242[a]	PTP type protein phosphatase[a]	2QCT	a/92,93,94,95,96,97,98,99,213,216,217,218,219,220,221,222,223,245	3				5QE4[jh4],5QE7[jhd],5QED[7mu3],6H8R[fwb],5QG5[0r0],5QFO[8h8],5QFJ[joj],5QF1[jmd],5QF4[jlv],5QEJ[jkp],5QFH[jod],5QEM[jlg2],5QF6[jny],5QG2[h5a],5QFM[jop],5QFR[jka2],5QDS[jgg],5QEP[jl7]	CNc1ncccn1;COc1ccc(CN)cc1OC;CNC(c1cc(ccn1)[Cl])=O;C[C@@H](Cc1cc(cc(c1)O)C(F)(F)F)N;C(c1ccccc1O)#N;C(c1ccc(cc1F)O)#N;C(C(N)=S)n1cnc(c1[Cl])[Cl];C(CO)c1ccc(C#N)cc1;CNC(NC1CCCCC1)=S;c1c(cc(nc1[Cl])[Cl])C([O-])=O;[H][C@@]12CC[C@@](CC1)([C@]1([H])COC(N12)=O)O;c1cc(c2nc(cs2)C([O-])=O)sc1;CC1=CC(=C(C#N)C(N1)=O)C(F)(F)F;COc1cc(cc(c1OC)OC)C([O-])=O;[H][C@@]12CC[C@]([H])(C2)[C@H](C1)NC(NC[C@@H](C)O)=S;[H][…	Pocket PP3	red		14.45	318	259.600006	0.6133	0.8456	0.2778
Protein Phosphatases	PTPN7[a]	P35236[a]	Catalytic domain			3O4U	a/75,76,77,78,156,157,158,159,160,306,310,314,318,321,322,324,325,326	3				5QE4[jh4],5QE7[jhd],5QED[7mu3],6H8R[fwb],5QG5[0r0],5QFO[8h8],5QFJ[joj],5QF1[jmd],5QF4[jlv],5QEJ[jkp],5QFH[jod],5QEM[jlg2],5QF6[jny],5QG2[h5a],5QFM[jop],5QFR[jka2],5QDS[jgg],5QEP[jl7]	CNc1ncccn1;COc1ccc(CN)cc1OC;CNC(c1cc(ccn1)[Cl])=O;C[C@@H](Cc1cc(cc(c1)O)C(F)(F)F)N;C(c1ccccc1O)#N;C(c1ccc(cc1F)O)#N;C(C(N)=S)n1cnc(c1[Cl])[Cl];C(CO)c1ccc(C#N)cc1;CNC(NC1CCCCC1)=S;c1c(cc(nc1[Cl])[Cl])C([O-])=O;[H][C@@]12CC[C@@](CC1)([C@]1([H])COC(N12)=O)O;c1cc(c2nc(cs2)C([O-])=O)sc1;CC1=CC(=C(C#N)C(N1)=O)C(F)(F)F;COc1cc(cc(c1OC)OC)C([O-])=O;[H][C@@]12CC[C@]([H])(C2)[C@H](C1)NC(NC[C@@H](C)O)=S;[H][…	Pocket PP3	red	a/C324(0.25)	16.15	203	222	0.5522	0.7976	-0.3811
Protein Phosphatases	PTPN6[a],PTPN6[a1]	P29350[a],P29350[a1]	Catalytic domain	IPR000242[a]	PTP type protein phosphatase[a]	3PS5	a/308,309,310,312,313,314,315,316,317,318,320; a1/82,95,97	3				5QE4[jh4],5QE7[jhd],5QED[7mu3],6H8R[fwb],5QG5[0r0],5QFO[8h8],5QFJ[joj],5QF1[jmd],5QF4[jlv],5QEJ[jkp],5QFH[jod],5QEM[jlg2],5QF6[jny],5QG2[h5a],5QFM[jop],5QFR[jka2],5QDS[jgg],5QEP[jl7]	CNc1ncccn1;COc1ccc(CN)cc1OC;CNC(c1cc(ccn1)[Cl])=O;C[C@@H](Cc1cc(cc(c1)O)C(F)(F)F)N;C(c1ccccc1O)#N;C(c1ccc(cc1F)O)#N;C(C(N)=S)n1cnc(c1[Cl])[Cl];C(CO)c1ccc(C#N)cc1;CNC(NC1CCCCC1)=S;c1c(cc(nc1[Cl])[Cl])C([O-])=O;[H][C@@]12CC[C@@](CC1)([C@]1([H])COC(N12)=O)O;c1cc(c2nc(cs2)C([O-])=O)sc1;CC1=CC(=C(C#N)C(N1)=O)C(F)(F)F;COc1cc(cc(c1OC)OC)C([O-])=O;[H][C@@]12CC[C@]([H])(C2)[C@H](C1)NC(NC[C@@H](C)O)=S;[H][…	Pocket PP3	red		19.190001	199.199997	182.699997	0.5245	0.7599	-0.6066
Protein Phosphatases	PTPN3[a]	P26045[a]	Catalytic domain	IPR000242[a]	PTP type protein phosphatase[a]	4QUM	a/703,704,705,706,707,857,861,866,867,868,869,872,873,876	3				5QE4[jh4],5QE7[jhd],5QED[7mu3],6H8R[fwb],5QG5[0r0],5QFO[8h8],5QFJ[joj],5QF1[jmd],5QF4[jlv],5QEJ[jkp],5QFH[jod],5QEM[jlg2],5QF6[jny],5QG2[h5a],5QFM[jop],5QFR[jka2],5QDS[jgg],5QEP[jl7]	CNc1ncccn1;COc1ccc(CN)cc1OC;CNC(c1cc(ccn1)[Cl])=O;C[C@@H](Cc1cc(cc(c1)O)C(F)(F)F)N;C(c1ccccc1O)#N;C(c1ccc(cc1F)O)#N;C(C(N)=S)n1cnc(c1[Cl])[Cl];C(CO)c1ccc(C#N)cc1;CNC(NC1CCCCC1)=S;c1c(cc(nc1[Cl])[Cl])C([O-])=O;[H][C@@]12CC[C@@](CC1)([C@]1([H])COC(N12)=O)O;c1cc(c2nc(cs2)C([O-])=O)sc1;CC1=CC(=C(C#N)C(N1)=O)C(F)(F)F;COc1cc(cc(c1OC)OC)C([O-])=O;[H][C@@]12CC[C@]([H])(C2)[C@H](C1)NC(NC[C@@H](C)O)=S;[H][…	Pocket PP3	red		18.01	199.100006	189.899994	0.6329	0.7175	-0.5277
Protein Phosphatases	PTPN11[a]	Q06124[a]	Catalytic domain	IPR000242[a]	PTP type protein phosphatase[a]	4RDD	a/312,313,314,315,316,317,318,320,322,323,324,325,327,443,447,474,475,477,478,480,481,482,486,487,488,489,492,493,495,496	3				5QE4[jh4],5QE7[jhd],5QED[7mu3],6H8R[fwb],5QG5[0r0],5QFO[8h8],5QFJ[joj],5QF1[jmd],5QF4[jlv],5QEJ[jkp],5QFH[jod],5QEM[jlg2],5QF6[jny],5QG2[h5a],5QFM[jop],5QFR[jka2],5QDS[jgg],5QEP[jl7]	CNc1ncccn1;COc1ccc(CN)cc1OC;CNC(c1cc(ccn1)[Cl])=O;C[C@@H](Cc1cc(cc(c1)O)C(F)(F)F)N;C(c1ccccc1O)#N;C(c1ccc(cc1F)O)#N;C(C(N)=S)n1cnc(c1[Cl])[Cl];C(CO)c1ccc(C#N)cc1;CNC(NC1CCCCC1)=S;c1c(cc(nc1[Cl])[Cl])C([O-])=O;[H][C@@]12CC[C@@](CC1)([C@]1([H])COC(N12)=O)O;c1cc(c2nc(cs2)C([O-])=O)sc1;CC1=CC(=C(C#N)C(N1)=O)C(F)(F)F;COc1cc(cc(c1OC)OC)C([O-])=O;[H][C@@]12CC[C@]([H])(C2)[C@H](C1)NC(NC[C@@H](C)O)=S;[H][…	Pocket PP3	red	a/C318(reactive:0.7),a/C486(reactive:0.685)	15.49	550	553.299988	0.5386	0.7393	0.09417
Protein Phosphatases	PTPN12[b]	Q05209[b]	Catalytic domain	IPR000242[b]	PTP type protein phosphatase[b]	5J8R	b/98,99,100,101,102,124,125,214,217,218,221,222,223,224,225,226,249,252,253	3				5QE4[jh4],5QE7[jhd],5QED[7mu3],6H8R[fwb],5QG5[0r0],5QFO[8h8],5QFJ[joj],5QF1[jmd],5QF4[jlv],5QEJ[jkp],5QFH[jod],5QEM[jlg2],5QF6[jny],5QG2[h5a],5QFM[jop],5QFR[jka2],5QDS[jgg],5QEP[jl7]	CNc1ncccn1;COc1ccc(CN)cc1OC;CNC(c1cc(ccn1)[Cl])=O;C[C@@H](Cc1cc(cc(c1)O)C(F)(F)F)N;C(c1ccccc1O)#N;C(c1ccc(cc1F)O)#N;C(C(N)=S)n1cnc(c1[Cl])[Cl];C(CO)c1ccc(C#N)cc1;CNC(NC1CCCCC1)=S;c1c(cc(nc1[Cl])[Cl])C([O-])=O;[H][C@@]12CC[C@@](CC1)([C@]1([H])COC(N12)=O)O;c1cc(c2nc(cs2)C([O-])=O)sc1;CC1=CC(=C(C#N)C(N1)=O)C(F)(F)F;COc1cc(cc(c1OC)OC)C([O-])=O;[H][C@@]12CC[C@]([H])(C2)[C@H](C1)NC(NC[C@@H](C)O)=S;[H][…	Pocket PP3	red		17.440001	340.899994	403.200012	0.4833	0.6925	-0.5691
Protein Phosphatases	PTPN12[c]	Q05209[c]	Catalytic domain	IPR000242[c]	PTP type protein phosphatase[c]	5J8R	c/94,95,96,97,98,99,100,103,243,246,250,257,259,260,261,264,265,268,269,272	3				5QE4[jh4],5QE7[jhd],5QED[7mu3],6H8R[fwb],5QG5[0r0],5QFO[8h8],5QFJ[joj],5QF1[jmd],5QF4[jlv],5QEJ[jkp],5QFH[jod],5QEM[jlg2],5QF6[jny],5QG2[h5a],5QFM[jop],5QFR[jka2],5QDS[jgg],5QEP[jl7]	CNc1ncccn1;COc1ccc(CN)cc1OC;CNC(c1cc(ccn1)[Cl])=O;C[C@@H](Cc1cc(cc(c1)O)C(F)(F)F)N;C(c1ccccc1O)#N;C(c1ccc(cc1F)O)#N;C(C(N)=S)n1cnc(c1[Cl])[Cl];C(CO)c1ccc(C#N)cc1;CNC(NC1CCCCC1)=S;c1c(cc(nc1[Cl])[Cl])C([O-])=O;[H][C@@]12CC[C@@](CC1)([C@]1([H])COC(N12)=O)O;c1cc(c2nc(cs2)C([O-])=O)sc1;CC1=CC(=C(C#N)C(N1)=O)C(F)(F)F;COc1cc(cc(c1OC)OC)C([O-])=O;[H][C@@]12CC[C@]([H])(C2)[C@H](C1)NC(NC[C@@H](C)O)=S;[H][…	Pocket PP3	red		13.44	317.899994	333.5	0.6155	0.763	-0.04271
Protein Phosphatases	PTPRE[a]	P23469[a]	Catalytic domain	IPR000387[a]	Tyrosine specific protein phosphatases domain[a]	6D4F	a/489,490,491,492,495,496,608,611,612,614,615,618,619,622,623,626,640,644,647,648,651,689	3				5QE4[jh4],5QE7[jhd],5QED[7mu3],6H8R[fwb],5QG5[0r0],5QFO[8h8],5QFJ[joj],5QF1[jmd],5QF4[jlv],5QEJ[jkp],5QFH[jod],5QEM[jlg2],5QF6[jny],5QG2[h5a],5QFM[jop],5QFR[jka2],5QDS[jgg],5QEP[jl7]	CNc1ncccn1;COc1ccc(CN)cc1OC;CNC(c1cc(ccn1)[Cl])=O;C[C@@H](Cc1cc(cc(c1)O)C(F)(F)F)N;C(c1ccccc1O)#N;C(c1ccc(cc1F)O)#N;C(C(N)=S)n1cnc(c1[Cl])[Cl];C(CO)c1ccc(C#N)cc1;CNC(NC1CCCCC1)=S;c1c(cc(nc1[Cl])[Cl])C([O-])=O;[H][C@@]12CC[C@@](CC1)([C@]1([H])COC(N12)=O)O;c1cc(c2nc(cs2)C([O-])=O)sc1;CC1=CC(=C(C#N)C(N1)=O)C(F)(F)F;COc1cc(cc(c1OC)OC)C([O-])=O;[H][C@@]12CC[C@]([H])(C2)[C@H](C1)NC(NC[C@@H](C)O)=S;[H][…	Pocket PP3	red		12.72	353.799988	355.100006	0.6969	0.8448	0.5432
Protein Phosphatases	PTPRG[a]	P23470[a]	Catalytic domain	IPR000242[a]	PTP type protein phosphatase[a]	2NLK	a/1215,1216,1219,1220,1244,1245,1336,1337,1340,1341,1343,1344,1345,1346,1347,1365,1369	4						Pocket PP1	black		24.58	280.299988	275.799988	0.6018	0.8407	0.1394
Protein Phosphatases	PTPRS[a]	Q13332[a]	Catalytic domain	IPR000387[a]	Tyrosine specific protein phosphatases domain[a]	4BPC	a/1743,1744,1745,1746,1749,1750,1857,1858,1860,1861,1864,1865,1867,1868,1876,1894,1895,1897,1898,1901,1939	4						Pocket PP1	black		14.89	354.100006	316.600006	0.6199	0.7804	0.1156
Protein Phosphatases	PTPRA[a]	P18433[a]	Catalytic domain	IPR000242[a]	PTP type protein phosphatase[a]	6UZT	a/596,597,598,599,600,601,602,603,624,625,716,717,720,721,725,726,727,728,746,750	4						Pocket PP1	black		13.88	328.899994	322.799988	0.5645	0.7712	-0.1011
Protein Phosphatases	PPP1CA[a],PPP1R7[c]	P62136[a],Q15435[c]	Catalytic domain	IPR004843[a]	Calcineurin-like phosphoesterase domain, ApaH type[a]	6OBN	a/128,129,149,150,153,154,157,194; c/260,261,280,282,283,302,304,305,327,329,330	4						Pocket PPI2	blue		10.07	157.800003	171.199997	0.4635	0.9103	-0.3247
Protein Phosphatases	DUSP6[a]	Q16828[a]	Catalytic domain	IPR020422[a]	Dual specificity protein phosphatase domain[a]	1MKP	a/298,301,302,305,316,317,320,332,333,334,336,337,340	4							blue		8.948	202.5	180.300003	0.7808	0.888	0.492
Protein Phosphatases	DUSP5[a],DUSP5[b],DUSP5[c]	Q16690[a],Q16690[b],Q16690[c]	Catalytic domain	IPR020422[a],IPR020422[b],IPR020422[c]	Dual specificity protein phosphatase domain[a],Dual specificity protein phosphatase domain[b],Dual specificity protein phosphatase domain[c]	2G6Z	a/184,185,204,206,224,253,254,255,256,257,258; b/226,244,247,248,250,251,254,255; c/206,222,224,251,254,255,256,257	4							blue	b/C251(reactive:0.75),c/C251(reactive:0.725)	15.1	486.100006	525.5	0.4661	0.6961	-0.332
Protein Phosphatases	DUSP14[b1],DUSP14[b2]	O95147[b1],O95147[b2]	Catalytic domain	IPR020422[b1],IPR016130[b2]	Dual specificity protein phosphatase domain[b1],Protein-tyrosine phosphatase, active site[b2]	2WGP	b1/61,77,78,79,81,83,84,85; b2/80,81,82,116,149,150,151,152,185	4							blue		7.149	261	225.5	0.7171	0.8672	0.4532
Protein Phosphatases	DUSP3[a],DUSP3[a1]	P51452[a],P51452[a1]	Catalytic domain	IPR000387[a],IPR020422[a1]	Tyrosine specific protein phosphatases domain[a],Dual specificity protein phosphatase domain[a1]	3F81	a/10,13,14,15,16,17,18,19,21,23,151,152,155,156; a1/64,65,66,67,70,72,73,74,75,76,85,89	4							blue		9.562	354	346.799988	0.6618	0.9044	0.699
Protein Phosphatases	DUSP3[a],DUSP3[a1]	P51452[a],P51452[a1]	Catalytic domain	IPR000387[a]	Tyrosine specific protein phosphatases domain[a]	3F81	a/27,28,29,30,31,32,38,50,54,155,156,157,158,159; a1/89,91,93,95,96,97	4							blue	a/C30(reactive:0.725)	11.33	232.800003	250	0.4644	0.7657	-0.6052
Protein Phosphatases	DUSP26[a],DUSP26[b]	Q9BV47[a],Q9BV47[b]	Catalytic domain	IPR000387[b]	Tyrosine specific protein phosphatases domain[b]	4HRF	a/64,65,66,67,181,185; b/64,65,66,67,68,181,185	4							blue		16.18	203.199997	216.100006	0.6438	0.729	-0.443
Protein Phosphatases	DUSP12[a]	Q9UNI6[a]	Catalytic domain	IPR020422[a]	Dual specificity protein phosphatase domain[a]	4JNB	a/44,45,46,48,49,52,53,54,67,69,70,71,72,75	4							blue		13.01	180.699997	196.600006	0.6671	0.7986	-0.2023
Protein Phosphatases	DUSP11[a]	O75319[a]	Catalytic domain	IPR020422[a]	Dual specificity protein phosphatase domain[a]	4NYH	a/124,127,128,132,133,134,135,154,155,156,157,184,188,193	4							blue		15.5	174	203.600006	0.5768	0.7957	-0.4469
Protein Phosphatases	PTEN[a]	P60484[a]	Catalytic domain	IPR016130[a]	Protein-tyrosine phosphatase, active site[a]	5BUG	a/16,17,21,22,23,24,42,43,45,46,47,48,49,52,126,127,128,159,160	4							blue		7.026	228.699997	285.899994	0.4833	0.7608	-0.5946
Protein Phosphatases	DUSP26[a],DUSP26[b]	Q9BV47[a],Q9BV47[b]	Catalytic domain	IPR016130[b]	Protein-tyrosine phosphatase, active site[b]	5GTJ	a/49,53; b/50,53,54,55,56,57,58,120,122,154,156,157,189,190,191,192	4							blue		7.575	269	273.399994	0.5571	0.7324	-0.4195
Protein Phosphatases	PTP4A2[a3]	Q12974[a3]	Catalytic domain	IPR000387[a3]	Tyrosine specific protein phosphatases domain[a3]	5K23	a3/71,72,73,74,75,78,79,82,118,141,144,145,148,149,150,154	4							blue		7.045	362.200012	386.100006	0.5718	0.7449	-0.117
Protein Phosphatases	PDXP[a],PDXP[a1]	Q96GD0[a],Q96GD0[a1]	Catalytic domain			2CFT	a/163,164,166,167,169,203,204,205,206; a1/181,188,189	4							blue	a/C163(reactive:0.68)	11.74	165	180.899994	0.5662	0.7631	-0.6385
Protein Phosphatases	PDXP[a1]	Q96GD0[a1]	Catalytic domain			2OYC	a1/41,44,45,47,48,49,52,53,54,55,76,77,78,79,80,81,84	4							blue		10.3	243.300003	252.300003	0.5647	0.761	-0.3636
Protein Phosphatases	CDC25B[a]	P30305[a]	Catalytic domain			1CWT	a/391,392,393,394,396,400,411,412,413,498,499,502,517,518,519,520	4							blue	a/C498(reactive:0.775)	11.77	191	192.399994	0.4765	0.7618	-0.7393
Protein Phosphatases	PPP2CA[c]	P67775[c]	Catalytic domain			2IE4	c/11,14,15,18,66,69,70,74,75,76,99,103,106,107	4							blue		12.75	267.899994	267.799988	0.5648	0.7495	-0.3374
Protein Phosphatases	PPP3CA[a]	Q08209[a]	Catalytic domain	IPR004843[a]	Calcineurin-like phosphoesterase domain, ApaH type[a]	2P6B	a/202,203,204,206,207,247,248,264,267,268,271	4							blue		12.59	167.100006	166.800003	0.646	0.8523	-0.09622
Protein Phosphatases	PPP2R1A[a],PPP2CA[c]	P30153[a],P67775[c]	Catalytic domain			3K7W	a/456; c/11,14,15,18,66,69,70,74,75,76,99,103,106,107	4							blue		12.75	292.299988	285.399994	0.5455	0.7134	-0.4589
Protein Phosphatases	PPP1CA[a],PPP1R10(rat)[b]	P62136[a],O55000[b]	Catalytic domain	IPR004843[a]	Calcineurin-like phosphoesterase domain, ApaH type[a]	4MOY	a/164,166,167,168,183,239,240,241; b/394,395,396,397	4							blue		14.28	200.100006	236.300003	0.5084	0.7363	-0.7329
Protein Phosphatases	PPP3CB[a]	P16298[a]	Catalytic domain	IPR004843[a]	Calcineurin-like phosphoesterase domain, ApaH type[a]	4ORA	a/245,246,247,251,252,253,255,256,257,258,268,269,270	4							blue		7.411	166.699997	177	0.5452	0.7839	-0.5967
Protein Phosphatases	PTPN6[a]	P29350[a]	Catalytic domain			2B3O	a/55,56,57,58,59,60,62,356,358,360,419,420	4							blue		7.297	187.699997	186.600006	0.6113	0.8746	-0.001469
Protein Phosphatases	PTPN22[a]	Q9Y2R2[a]	Catalytic domain	IPR000387[a]	Tyrosine specific protein phosphatases domain[a]	4J51	a/11,14,15,18,19,21,24,193,194,195,196,197,198,199,201,202,277,280,281,283,284,287,291	4							blue		10.88	268.700012	327	0.4992	0.7188	-0.6054
Protein Phosphatases	PTPN12[a],PTPN12[b]	Q05209[a],Q05209[b]	Catalytic domain	IPR000242[a],IPR000242[b]	PTP type protein phosphatase[a],PTP type protein phosphatase[b]	5J8R	a/134,135,136,137,138,139,145,147,149,150,167,168,169,174,176,193,195; b/134,135,136,137,138,139,145,147,149,150,167,168,169,174,176,193,195	4							blue		9.347	517	596.5	0.462	0.6592	-0.441
Protein Phosphatases	PTPN12[a],PTPN12[c]	Q05209[a],Q05209[c]	Catalytic domain	IPR000242[a],IPR000242[c]	PTP type protein phosphatase[a],PTP type protein phosphatase[c]	5J8R	a/154,156,158,159,160,161,181,182,183,184,185,186; c/78,79,122,123,124,125,182,183,185,186,187	4							blue		20.92	451.5	377	0.5496	0.8467	0.3964
Protein Phosphatases	PTP4A2[a3]	Q12974[a3]	Catalytic domain	IPR000387[a3]	Tyrosine specific protein phosphatases domain[a3]	5K23	a3/71,72,73,74,75,78,79,82,118,141,144,145,148,149,150,154	4							blue		7.045	362.200012	386.100006	0.5718	0.7449	-0.117
Protein Phosphatases	UBASH3B[b]	Q8TF42[b]	Catalytic domain			5VR6	b/408,411,412,413,414,425,426,427,428,431,432,435	4							blue		16.690001	160.699997	156.600006	0.5347	0.7755	-0.6805
Protein Phosphatases	PTPN6[a]	P29350[a]	Catalytic domain	IPR000242[a]	PTP type protein phosphatase[a]	1GWZ	a/257,258,259,260,282,284,285,306,307,308,309,310,311,490,493,494	4				5QDG[aws],5QDJ[jfp3],5QFN[jov2],5QFQ[jk7],5QFU[jo72],5QFV[jk7],5QG9[jq42]	CC1=CC(=O)Oc2c1ccc(c2CN(C)C)O;CCC(Nc1nc(C)cs1)=O;CC(C)(CO)NC(c1cccc(c1)[Cl])=O;[H][C@]12c3ccccc3[C@]([H])([C@H]([C@@H]1NC(C1CCC1)=O)O)O2;[H][C@@]12C[C@@]([H])(CC[C@H]1O)N(C[C@@H]2OC)S(C)(=O)=O;[H][C@]12c3ccccc3[C@]([H])([C@H]([C@@H]1NC(C1CCC1)=O)O)O2;[H][C@@]12CC[C@@](CC1)([C@H]([C@H](CC)O)N2S(C)(=O)=O)O	Pocket PP5	cyan		15.45	310.5	287.899994	0.6303	0.7856	0.0623
Protein Phosphatases	PTPN22[a]	Q9Y2R2[a]	Catalytic domain	IPR000242[a]	PTP type protein phosphatase[a]	3OLR	a/67,68,69,70,71,72,89,90,91,96,97,120	4				5QDG[aws],5QDJ[jfp3],5QFN[jov2],5QFQ[jk7],5QFU[jo72],5QFV[jk7],5QG9[jq42]	CC1=CC(=O)Oc2c1ccc(c2CN(C)C)O;CCC(Nc1nc(C)cs1)=O;CC(C)(CO)NC(c1cccc(c1)[Cl])=O;[H][C@]12c3ccccc3[C@]([H])([C@H]([C@@H]1NC(C1CCC1)=O)O)O2;[H][C@@]12C[C@@]([H])(CC[C@H]1O)N(C[C@@H]2OC)S(C)(=O)=O;[H][C@]12c3ccccc3[C@]([H])([C@H]([C@@H]1NC(C1CCC1)=O)O)O2;[H][C@@]12CC[C@@](CC1)([C@H]([C@H](CC)O)N2S(C)(=O)=O)O	Pocket PP5	cyan		15.04	172.300003	208.399994	0.577	0.7365	-0.6866
Protein Phosphatases	PPP3CA[a],PPP3R1[b]	Q08209[a],P63098[b]	Catalytic domain			5SVE	a/24,25,26,27,28,53,54,55,128,168,169; b/135,138,139	4						Pocket PP6	green		11.94	270	229.600006	0.7418	0.9456	0.8427
Protein Phosphatases	PPP3CA[a],PPP3R1[b]	Q08209[a],P63098[b]	Catalytic domain			6NUU	a/164,168,342,343,345,346,347,348,349; b/132,135,136,139,140,156	4						Pocket PP6	green		11.68	161.600006	211.800003	0.5515	0.7436	-0.7642
Protein Phosphatases	PPP3CA[a],PPP3R1[b]	Q08209[a],P63098[b]	Catalytic domain	IPR004843[a]	Calcineurin-like phosphoesterase domain, ApaH type[a]	2P6B	a/24,25,26,27,28,53,54,55,125,128,164,168,169,342,343,345,346,347,348,349,351; b/132,135,136,138,139,140,156	4						Pocket PP6,Pocket PPI4	green		11.04	482.5	446.799988	0.7332	0.8995	1.07
Protein Phosphatases	PPP3CB[a],PPP3R1[b]	P16298[a],P63098[b]	Catalytic domain			4ORA	a/21,32,33,34,35,36,37,58,62,63,64,134,137,177,178,179; b/135,137,138,139,141,142,144,146	4						Pocket PP6,Pocket PPI4	green		11.62	470.799988	444.200012	0.5395	0.8297	0.3377
Protein Phosphatases	PPP3CB[a],PPP3R1[b]	P16298[a],P63098[b]	Catalytic domain			4ORA	a/173,177,351,352,355,356,357,358,360; b/132,135,136,139,140,142,156	4						Pocket PP6,Pocket PPI4	green		12.24	235.300003	253.899994	0.628	0.7615	-0.2425
Protein Phosphatases	PTPRS[a]	Q13332[a]	Catalytic domain	IPR000242[a]	PTP type protein phosphatase[a]	2FH7	a/1554,1556,1561,1562,1563,1566,1719,1720,1740,1742,1747,1748,1914,1917,1918	4						Pocket PP2	orange		13.1	200.600006	203.300003	0.5042	0.7238	-0.7895
Protein Phosphatases	PTPRG[a]	P23470[a]	Catalytic domain	IPR000242[a]	PTP type protein phosphatase[a]	2NLK	a/952,955,988,1023,1024,1025,1026,1027,1028,1029,1031,1032,1033,1034,1037,1038,1189,1190,1210,1212,1217,1218,1385,1389	4						Pocket PP2	orange	a/C988(reactive:0.81)	8.849	342.899994	354	0.5698	0.8563	0.277
Protein Phosphatases	PPP3CA[a]	Q08209[a]	Catalytic domain	IPR006186[a]	Serine[a]	1AUI	a/193,194,247,262,263,266,267,269,270,273,274,275,294,295,296,297	4						Pocket PP7	orange	a/C266(reactive:0.805)	16.75	242.100006	283.100006	0.495	0.7073	-0.7366
Protein Phosphatases	PPP2CA[c]	P67775[c]	Catalytic domain	IPR006186[c]	Serine[c]	2IE4	c/162,163,226,229,230,234,235,236,250,253,254,255,281,282,283,284	4						Pocket PP7	orange		14.64	232	305.200012	0.5385	0.7008	-0.6953
Protein Phosphatases	PPP3CB[a]	P16298[a]	Catalytic domain	IPR006186[a]	Serine[a]	4OR9	a/202,203,271,275,278,279,282,283,284,303,304,305,306	4						Pocket PP7	orange	a/C275(reactive:0.81)	16.709999	231.800003	250.399994	0.5931	0.7639	-0.3233
Protein Phosphatases	PPP1CA[a],TP53BP2[d]	P62136[a],Q13625[d]	Catalytic domain	IPR006186[a]	Serine[a]	6GHM	a/211,229,252,253,255,256,257,258,259,260,261,277,278,279,292,293,295,298; d/925,927,928,931,932,935,936,938,956,957,958,960,965	4						Pocket PP7	orange		12.75	522	528.799988	0.507	0.7594	0.063
Protein Phosphatases	PPP1CA[a],PPP1R9B[c]	P62136[a],Q96SB3[c]	Catalytic domain	IPR006186[a]	Serine[a]	3EGG	a/233,236,237,240,241,242,260,261,262; c/440,441,442,443,444,446,447,451	4						Pocket PP7,Pocket PPI5	orange		16.870001	306.299988	318.5	0.4631	0.7027	-0.6535
Protein Phosphatases	PPP1CA[a],PPP1R9A[c]	P62136[a],Q9ULJ8[c]	Catalytic domain	IPR006186[a]	Serine[a]	3HVQ	a/168,211,229,233,236,237,240,241,242,251,252,253,255,256,257,258,259,260,261,262; c/442,443,444,445,446,447,448,449,450,451,452,453,454,455,457,459,464	4						Pocket PP7,Pocket PPI5	orange		11.89	530.299988	624.099976	0.4521	0.6639	-0.4263
Protein Phosphatases	PPP1CA[a],PPP1R10(rat)[b]	P62136[a],O55000[b]	Catalytic domain			4MP0	a/20,21,22,23,24,25,70,73,74,77,98; b/414,415,416,418,419	4						Pocket PP9	purple		11.19	277.600006	288.600006	0.5649	0.7974	-0.1223
Protein Phosphatases	PPP3CB[a],PPP3R1[b]	P16298[a],P63098[b]	Catalytic domain	IPR004843[a]	Calcineurin-like phosphoesterase domain, ApaH type[a]	4OR9	a/31,32,33,60,61,62,105,108,109,112,319,322,345,346,347,348,349,350; b/127,128,131	4						Pocket PP9	purple	a/C345(reactive:0.79)	8.908	337.200012	405.799988	0.457	0.6389	-0.8479
Protein Phosphatases	PPP1CA[a]	P62136[a]	Catalytic domain	IPR006186[a]	Serine[a]	3EGH	a/49,50,53,54,55,56,58,59,86,116,117,119	4						Pocket PP8	red		13.92	176.600006	194.899994	0.497	0.756	-0.7733
Protein Phosphatases	PPP2R1A[a],PPP2CA[c]	P30153[a],P67775[c]	Catalytic domain	IPR006186[c]	Serine[c]	3K7W	a/532,533,534,535,537,572; c/38,41,42,46,47,48,49,50,51,52,79,80,81,104,108,109,110,111,112	4						Pocket PP8	red	c/C50(reactive:0.55)	13.09	631.200012	508.899994	0.5176	0.8293	0.5027
Protein Phosphatases	PPP1CC[a]	P36873[a]	Catalytic domain	IPR006186[a]	Serine[a]	5INB	a/49,50,53,54,55,56,58,59,86,116,117,119	4						Pocket PP8	red		13.78	161.5	187.899994	0.5182	0.8055	-0.5962
Protein Phosphatases	PPP2R1A[a],PPP2CA[c]	P30153[a],P67775[c]	Catalytic domain	IPR006186[c]	Serine[c]	3K7V	a/532,533,534,535,537,571,572; c/38,41,42,46,47,48,49,50,51,52,79,80,81,104,108,109,110,111,112	4						Pocket PP8,Pocket PPI3	red	c/C50(0.495)	12.88	607.599976	501.600006	0.5188	0.8234	0.4539
Protein Phosphatases	CDC25A[a]	P30304[a]	Catalytic domain			1C25	a/338,340,343,379,380,381,382,398,400,411,412,415,416,417,418,420,422,423,424,425,457,458,459,460,461	4							red		13.88	350.5	385.100006	0.5182	0.7602	-0.2027
Protein Phosphatases	CDC25B[a]	P30305[a]	Catalytic domain			2IFV	a/393,395,398,472,473,474,477,478,479,480,481,514,515,516,517,518	4							red		19.57	188.100006	184.199997	0.5925	0.8197	-0.2589
Protein Phosphatases	CDC25C[a1]	P30307[a1]	Catalytic domain			3OP3	a1/283,285,288,362,363,364,367,369,370,371,404,405,406,407,408	4							red		19.450001	193.600006	178.399994	0.5425	0.7909	-0.4649
Protein Phosphatases	YWHAZ[b],CDC25C[c]	P63104[b],P30307[c]	Catalytic domain			5M36	b/49,50,53,56,57,60,61; c/210,211,212,213,214,216,218,219	4							red		0	228.899994	230.100006	0.5355	0.7341	-0.5808
Protein Phosphatases	PTPRS[a]	Q13332[a]	Immunoglobulin(-like) domain	IPR007110[a]	Immunoglobulin-like domain[a]	4PBX	a/45,46,47,48,49,92,94,127,137,139,140,141,142,143,172,213,215,225,226,227,228,229,230,231,233	4							blue		0	446.5	527	0.4835	0.6932	-0.3665
Protein Phosphatases	PTPRS[a]	Q13332[a]	Immunoglobulin(-like) domain			4PBX	a/127,128,129,130,131,132,133,134,135,136,159,160,161	4							blue		0	214.800003	250.199997	0.5385	0.7523	-0.5492
Protein Phosphatases	PTPRD[a]	P23468[a]	Immunoglobulin(-like) domain	IPR003598[a]	Immunoglobulin subtype 2[a]	4RCA	a/167,168,169,170,171,172,173,174,175,176,177	4							blue		0	180.399994	202.199997	0.4986	0.7244	-0.8783
Protein Phosphatases	PTPRD[a],IL1RAPL1[b]	P23468[a],Q9NZN1[b]	Immunoglobulin(-like) domain	IPR003598[a],IPR003598[b]	Immunoglobulin subtype 2[a],Immunoglobulin subtype 2[b]	5WY8	a/37,38,66,67,68,87,88,89,91,117,118,119; b/278,279,280,281,282,290,291,294,295,296,299,300,302,303,317,337,338,339	4							blue		0	372.100006	435.899994	0.5278	0.7571	-0.1489
Protein Phosphatases	PTPRF[a]	P10586[a]	Immunoglobulin(-like) domain	IPR003598[a]	Immunoglobulin subtype 2[a]	2YD8	a/68,75,76,77,78,79,80,92,93,94,100,101	4							orange		0	238.100006	268.700012	0.5108	0.7748	-0.4474
Protein Phosphatases	PTPRS[a]	Q13332[a]	Immunoglobulin(-like) domain	IPR003598[a]	Immunoglobulin subtype 2[a]	4PBX	a/66,67,68,71,72,73,74,75,77,78,79,80,91,100,101,103,105	4							orange		0	367.100006	297.700012	0.757	0.9096	0.9627
Protein Phosphatases	PTPRD[a]	P23468[a]	Immunoglobulin(-like) domain	IPR003598[a]	Immunoglobulin subtype 2[a]	4RCA	a/59,62,63,64,65,66,68,69,84,91,92,96	4							orange		0	156	182.100006	0.4873	0.7508	-0.9075
Protein Phosphatases	PTPRD[a],IL1RAPL1[b]	P23468[a],Q9NZN1[b]	Immunoglobulin(-like) domain	IPR003598[a]	Immunoglobulin subtype 2[a]	5WY8	a/59,60,62,63,64,65,66,68,69,91,92; b/287,288,289,291,292	4							orange		0	295.100006	253.600006	0.5556	0.8542	0.1256
Protein Phosphatases	PTPRS[a]	Q13332[a]	Immunoglobulin(-like) domain	IPR003598[a]	Immunoglobulin subtype 2[a]	2YD2	a/37,53,55,83,166,167,168,170,171,173,174,175,176,177,179,180,183,184,186,201,209,210,214	4							red		0	390	417.399994	0.517	0.6866	-0.4165
Protein Phosphatases	PTPRS[a]	Q13332[a]	Immunoglobulin(-like) domain	IPR003598[a]	Immunoglobulin subtype 2[a]	2YD3	a/37,39,40,41,42,43,51,52,53,167,169,217,219,220,221,222,223,224,226	4							red		0	282.5	278.899994	0.5531	0.7592	-0.2866
Protein Phosphatases	PTPRF[a]	P10586[a]	Immunoglobulin(-like) domain	IPR003598[a]	Immunoglobulin subtype 2[a]	2YD5	a/37,38,39,40,41,42,43,51,52,53,121,123,165,167,169,208,210,211,212,213,214,215,217	4							red		0	327.899994	347.5	0.5098	0.7451	-0.3303
Protein Phosphatases	PTPRD[a]	P23468[a]	Immunoglobulin(-like) domain	IPR003598[a]	Immunoglobulin subtype 2[a]	5WY8	a/28,30,31,32,33,34,42,43,44,46,74,112,114,158,159,160,165,166,167,168,177,208,210,211,212,213,214,215,217	4							red		0	407.100006	455.899994	0.5	0.7335	-0.2387
Protein Phosphatases	PTPRS[a],PTPRS[a4]	Q13332[a],Q13332[a4]	Immunoglobulin(-like) domain	IPR007110[a4]	Immunoglobulin-like domain[a4]	2YD9	a/315,316,317,318,319; a4/139,140,141,142,143,144,145,146,147,150,151,152,153,154,155	4							yellow		0	274.200012	335	0.5095	0.7315	-0.5168
Protein Phosphatases	LRFN5[a],PTPRD[d]	Q96NI6[a],P23468[d]	Immunoglobulin(-like) domain	IPR003598[d]	Immunoglobulin subtype 2[d]	5XNP	a/246,282,283,284,285,286,363,364,365; d/135,136,137,138,141,142,143,144,226,229	4							yellow		0	275.200012	262.100006	0.5311	0.7511	-0.3878
Protein Phosphatases	PTPRT	O14522	Immunoglobulin(-like) domain	IPR007110				4									0	0	0	0	0	0
Protein Phosphatases	PTPRS	Q13332	Immunoglobulin(-like) domain	IPR003599,IPR003598,IPR007110				4									0	0	0	0	0	0
Protein Phosphatases	PTPRM	P28827	Immunoglobulin(-like) domain	IPR003599,IPR007110				4									0	0	0	0	0	0
Protein Phosphatases	PTPRK	Q15262	Immunoglobulin(-like) domain	IPR003599,IPR007110				4									0	0	0	0	0	0
Protein Phosphatases	PTPRF	P10586	Immunoglobulin(-like) domain	IPR003599,IPR003598,IPR007110				4									0	0	0	0	0	0
Protein Phosphatases	PTPRD	P23468	Immunoglobulin(-like) domain	IPR003599,IPR003598,IPR007110				4									0	0	0	0	0	0
Protein Phosphatases	PTPN3[a]	P26045[a]	PDZ domain	IPR001478[a]	PDZ domain[a]	6HKS	a/519,520,521,522,523,524,525,539,541,576,579,580,583	2			6HKS[g]	6AR4[bqa]	C1CC1C[C@@H](C([O-])=O)NC(C1(CCN(CC1)Cc1ccccc1C(F)(F)F)c1ccc(cc1)[Br])=O		red		0	207	208.199997	0.5397	0.6918	-0.812
Protein Phosphatases	PTPN13[c]	Q12923[c]	PDZ domain	IPR001478[c]	PDZ domain[c]	5GLJ	c/1098,1102,1103,1104,1105,1106,1107,1108,1127,1157,1161,1164,1165	3				6HKS[g],6AR4[bqa]	peptide;C1CC1C[C@@H](C([O-])=O)NC(C1(CCN(CC1)Cc1ccccc1C(F)(F)F)c1ccc(cc1)[Br])=O		red		0	210	212.600006	0.4883	0.7872	-0.5424
Protein Phosphatases	PTPN4[a]	P29074[a]	PDZ domain	IPR001478[a]	PDZ domain[a]	5EYZ	a/526,527,528,529,530,531,532,548,583,586,587	3				6HKS[g],6AR4[bqa]	peptide;C1CC1C[C@@H](C([O-])=O)NC(C1(CCN(CC1)Cc1ccccc1C(F)(F)F)c1ccc(cc1)[Br])=O		red		0	187.699997	183.199997	0.5459	0.7966	-0.4573
Protein Phosphatases	PTPN13[a],PTPN13[a2]	Q12923[a],Q12923[a2]	PDZ domain	IPR001478[a],IPR001478[a2]	PDZ domain[a],PDZ domain[a2]	3LNY	a/1386,1393,1394,1395,1417,1418,1419,1425,1426,1427,1428,1429; a2/1386,1393,1394,1395,1417,1418,1419,1425,1426,1427,1428,1429	4							yellow		0	214	232.699997	0.6531	0.9481	0.4799
Protein Phosphatases	PTPN4[a]	P29074[a]	PDZ domain	IPR001478[a]	PDZ domain[a]	5EYZ	a/535,536,539,540,541,542,565,566,567,574,575,577,602	4							yellow		0	170.699997	179.100006	0.6129	0.7618	-0.5127
Protein Phosphatases	PTPN3[a]	P26045[a]	PDZ domain	IPR001478[a]	PDZ domain[a]	6HKS	a/528,529,531,532,533,534,535,558,559,560,567,568,569,570	4							yellow		0	172.600006	183.100006	0.5667	0.7682	-0.5843
Protein Phosphatases	PHLPP1	O60346	Pleckstrin homology domain	IPR001849				4									0	0	0	0	0	0
Protein Phosphatases	PTPN11[a]	Q06124[a]	SH2(-like) domain	IPR000980[a]	SH2 domain[a]	6CMP	a/53,54,55,65,66,67,68,69,81,87,88,89,90,91,96	2			3TL0[b]	1A09[c],1O41[300],1O42[843],1O43[821],1O44[852],1O45[687],1O46[903],1O47[822],1O48[853],1O49[493],1O4A[197],1O4B[876],1O4D[262],1O4E[299],1O4F[790],1O4G[i59],1O4H[772],1O4I[219],1O4J[is2],1O4K[psn],1O4L[cit],1O4M[mla],1O4N[oxd],1O4O[hps2],1O4P[791],1O4Q[256],1O4R[787]	peptide;COc1cccc([C*]=O)c1OP([O-])([O-])=O;CC(N[C@@H](Cc1ccc(cc1)OP([O-])([O-])=O)C(N[C@H]1CCCCN(Cc2ccc(cc2)c2ccccc2)C1=O)=O)=O;CC(NC(=Cc1ccc(CC([O-])=O)c(c1)[C*]=O)C(N[C@H]1CCCCN(Cc2ccc(cc2)c2ccccc2)C1=O)=O)=O;CC(N[C@@H](Cc1ccc(C(C([O-])=O)C([O-])=O)c(c1)C([O-])=O)C(N[C@H]1CCCCN(Cc2ccc(cc2)c2ccccc2)C1=O)=O)=O;CC(N[C@@H](Cc1ccc(c(c1)[C*]=O)OP([O-])([O-])=O)C(N[C@H]1CCCCN(Cc2ccc(cc2)c2ccccc2)C1=O)…		blue		19.98	253.600006	244.199997	0.5241	0.7225	-0.5767
Protein Phosphatases	TNS2	Q63HR2	SH2(-like) domain	IPR000980				3				1A09[c],1O41[300],1O42[843],1O43[821],1O44[852],1O45[687],1O46[903],1O47[822],1O48[853],1O49[493],1O4A[197],1O4B[876],1O4D[262],1O4E[299],1O4F[790],1O4G[i59],1O4H[772],1O4I[219],1O4J[is2],1O4K[psn],1O4L[cit],1O4M[mla],1O4N[oxd],1O4O[hps2],1O4P[791],1O4Q[256],1O4R[787],3TL0[b],4XZ0[4n5]	peptide;COc1cccc([C*]=O)c1OP([O-])([O-])=O;CC(N[C@@H](Cc1ccc(cc1)OP([O-])([O-])=O)C(N[C@H]1CCCCN(Cc2ccc(cc2)c2ccccc2)C1=O)=O)=O;CC(NC(=Cc1ccc(CC([O-])=O)c(c1)[C*]=O)C(N[C@H]1CCCCN(Cc2ccc(cc2)c2ccccc2)C1=O)=O)=O;CC(N[C@@H](Cc1ccc(C(C([O-])=O)C([O-])=O)c(c1)C([O-])=O)C(N[C@H]1CCCCN(Cc2ccc(cc2)c2ccccc2)C1=O)=O)=O;CC(N[C@@H](Cc1ccc(c(c1)[C*]=O)OP([O-])([O-])=O)C(N[C@H]1CCCCN(Cc2ccc(cc2)c2ccccc2)C1=O)…				0	0	0	0	0	0
Protein Phosphatases	PTPN6[a]	P29350[a]	SH2(-like) domain	IPR000980[a]	SH2 domain[a]	2B3O	a/6,7,8,9,102,103,104,105,111,137,138,142,143,144,145,176,185,186,187	4							blue	a/C102(reactive:0.885)	28.93	294.5	306	0.4787	0.6939	-0.6822
Protein Phosphatases	PTPN6[a]	P29350[a]	SH2(-like) domain			2B3O	a/69,74,77,78,81,83,259,260,261,262,263,265,266,267,268,271,274,277,278,280	4							blue		13.92	355.5	357.799988	0.519	0.7717	-0.1449
Protein Phosphatases	PTPN6[a]	P29350[a]	SH2(-like) domain			2B3O	a/55,56,57,58,59,60,62,356,358,360,419,420	4							blue		7.297	187.699997	186.600006	0.6113	0.8746	-0.001469
Protein Phosphatases	UBASH3B	Q8TF42	SH3 domain	IPR001452				4									0	0	0	0	0	0
Protein Phosphatases	PPP5C	P53041	Tetratricopeptide repeat domain	IPR019734,IPR001440,IPR013026				3				1ELR[b],2L6J[b]	peptide;petide				0	0	0	0	0	0
Protein Phosphatases	PPP2R2D	Q66LE6	WD40 repeat domain	IPR001680,IPR036322,IPR015943				3				3SMR[np7],3UR4[0bw],4IA9[ia9],4QL1[35q],5EAL[5ml],5EAP[5mo],5EAR[5mq],5GSA[73k],5H15[lqd],5H17[lqe],5H19[lqf],5K0M[6pu],5U5H[7vv],5U5T[7w7],5U62[7wd],5U69[lqd],5U6D[7xg],5U8A[82d],5U8F[82g],5WUK[73k],6DAI[g2v],6DAK[g1y],6DAR[g2j],6DAS[g2d],6DY7[hh7],6DYA[hhm],6E22[hls],6E23[hlj],6E1Y[hlm],6M90[j91],6SFB[l9w],6SFC[l9w]	CN1CCN(CC1)c1ccc(cc1NC(c1ccccc1[Cl])=O)N(=O)=O;CN1CCN(CC1)c1ccc(cc1NC(c1cccc(c1)OC)=O)C(=O)OC;Cc1c(ccc(C(Nc2cc(ccc2N2CCN(C)CC2)N(=O)=O)=O)c1[Cl])F;CNCc1cccc(c1)c1ccc(c(c1)NC(C1=CNC(C=C1C(F)(F)F)=O)=O)N1CCN(C)CC1;Cc1cccc(c1)C(Nc1cc(ccc1N1CCN(C)CC1)c1cc2ccccc2nc1)=O;Cc1cccc(c1)C(Nc1cc(ccc1N1CCN(C)CC1)c1ccc2c(CCO2)c1)=O;Cc1cccc(c1)C(Nc1cc(ccc1N1CCN(C)CC1)c1cccc2CCOc12)=O;CS(c1ccc(cc1)c1cnc(NCc2ccco2…				0	0	0	0	0	0
Protein Phosphatases	PPP2R2C	Q9Y2T4	WD40 repeat domain	IPR001680,IPR036322,IPR015943				3				3SMR[np7],3UR4[0bw],4IA9[ia9],4QL1[35q],5EAL[5ml],5EAP[5mo],5EAR[5mq],5GSA[73k],5H15[lqd],5H17[lqe],5H19[lqf],5K0M[6pu],5U5H[7vv],5U5T[7w7],5U62[7wd],5U69[lqd],5U6D[7xg],5U8A[82d],5U8F[82g],5WUK[73k],6DAI[g2v],6DAK[g1y],6DAR[g2j],6DAS[g2d],6DY7[hh7],6DYA[hhm],6E22[hls],6E23[hlj],6E1Y[hlm],6M90[j91],6SFB[l9w],6SFC[l9w]	CN1CCN(CC1)c1ccc(cc1NC(c1ccccc1[Cl])=O)N(=O)=O;CN1CCN(CC1)c1ccc(cc1NC(c1cccc(c1)OC)=O)C(=O)OC;Cc1c(ccc(C(Nc2cc(ccc2N2CCN(C)CC2)N(=O)=O)=O)c1[Cl])F;CNCc1cccc(c1)c1ccc(c(c1)NC(C1=CNC(C=C1C(F)(F)F)=O)=O)N1CCN(C)CC1;Cc1cccc(c1)C(Nc1cc(ccc1N1CCN(C)CC1)c1cc2ccccc2nc1)=O;Cc1cccc(c1)C(Nc1cc(ccc1N1CCN(C)CC1)c1ccc2c(CCO2)c1)=O;Cc1cccc(c1)C(Nc1cc(ccc1N1CCN(C)CC1)c1cccc2CCOc12)=O;CS(c1ccc(cc1)c1cnc(NCc2ccco2…				0	0	0	0	0	0
Protein Phosphatases	PPP2R2B	Q00005	WD40 repeat domain	IPR001680,IPR019775,IPR036322,IPR015943				3				3SMR[np7],3UR4[0bw],4IA9[ia9],4QL1[35q],5EAL[5ml],5EAP[5mo],5EAR[5mq],5GSA[73k],5H15[lqd],5H17[lqe],5H19[lqf],5K0M[6pu],5U5H[7vv],5U5T[7w7],5U62[7wd],5U69[lqd],5U6D[7xg],5U8A[82d],5U8F[82g],5WUK[73k],6DAI[g2v],6DAK[g1y],6DAR[g2j],6DAS[g2d],6DY7[hh7],6DYA[hhm],6E22[hls],6E23[hlj],6E1Y[hlm],6M90[j91],6SFB[l9w],6SFC[l9w]	CN1CCN(CC1)c1ccc(cc1NC(c1ccccc1[Cl])=O)N(=O)=O;CN1CCN(CC1)c1ccc(cc1NC(c1cccc(c1)OC)=O)C(=O)OC;Cc1c(ccc(C(Nc2cc(ccc2N2CCN(C)CC2)N(=O)=O)=O)c1[Cl])F;CNCc1cccc(c1)c1ccc(c(c1)NC(C1=CNC(C=C1C(F)(F)F)=O)=O)N1CCN(C)CC1;Cc1cccc(c1)C(Nc1cc(ccc1N1CCN(C)CC1)c1cc2ccccc2nc1)=O;Cc1cccc(c1)C(Nc1cc(ccc1N1CCN(C)CC1)c1ccc2c(CCO2)c1)=O;Cc1cccc(c1)C(Nc1cc(ccc1N1CCN(C)CC1)c1cccc2CCOc12)=O;CS(c1ccc(cc1)c1cnc(NCc2ccco2…				0	0	0	0	0	0
Protein Phosphatases	PPP2R2A	P63151	WD40 repeat domain	IPR001680,IPR036322,IPR015943				3				3SMR[np7],3UR4[0bw],4IA9[ia9],4QL1[35q],5EAL[5ml],5EAP[5mo],5EAR[5mq],5GSA[73k],5H15[lqd],5H17[lqe],5H19[lqf],5K0M[6pu],5U5H[7vv],5U5T[7w7],5U62[7wd],5U69[lqd],5U6D[7xg],5U8A[82d],5U8F[82g],5WUK[73k],6DAI[g2v],6DAK[g1y],6DAR[g2j],6DAS[g2d],6DY7[hh7],6DYA[hhm],6E22[hls],6E23[hlj],6E1Y[hlm],6M90[j91],6SFB[l9w],6SFC[l9w]	CN1CCN(CC1)c1ccc(cc1NC(c1ccccc1[Cl])=O)N(=O)=O;CN1CCN(CC1)c1ccc(cc1NC(c1cccc(c1)OC)=O)C(=O)OC;Cc1c(ccc(C(Nc2cc(ccc2N2CCN(C)CC2)N(=O)=O)=O)c1[Cl])F;CNCc1cccc(c1)c1ccc(c(c1)NC(C1=CNC(C=C1C(F)(F)F)=O)=O)N1CCN(C)CC1;Cc1cccc(c1)C(Nc1cc(ccc1N1CCN(C)CC1)c1cc2ccccc2nc1)=O;Cc1cccc(c1)C(Nc1cc(ccc1N1CCN(C)CC1)c1ccc2c(CCO2)c1)=O;Cc1cccc(c1)C(Nc1cc(ccc1N1CCN(C)CC1)c1cccc2CCOc12)=O;CS(c1ccc(cc1)c1cnc(NCc2ccco2…				0	0	0	0	0	0
